# Supplementary material for: Unveiling the hidden diversity and functional role of Chloroflexota in full-scale wastewater treatment plants through genome-centric analyses
Source: ISME Commun. 2024 Apr 11;4(1):ycae050. doi: 10.1093/ismeco/ycae050 (PMC11653643; doi:10.1093/ismeco/ycae050)
Supplement: 10_Suppl_Data_1-REVISADO_ycae050 [file 10_suppl_data_1-revisado_ycae050.xlsx]

## Sheet: MAGs
Supplementary Data 1: Metadata of the reactors included in the present study and MAG statistics and taxonomy.
	Reference	Country	Reactors	Reactor type	Reactor type_2	Original substrate	Short name	Short name2	Origin	Accession number or accessible link	MAG	MAG.fna	LABEL	Petriglieri et al. 2023	Genome size (Mb)	# contigs	Largest contig	GC (%)	N50	Coverage	Relative abundance (%)	CSS	pass.GUNC	Completeness	Contamination	MAGsQS	MAGsdRep	MAGsannot	MAGsdRep (90/5)	Estimated genome size [Mbp]	16S_Rrna 250	16S_Rrna 800	MAGs MIMAG	Phylum	Class	Order	Family	Genus	Species	Reference genome from GTDB database
1	This work	Uruguay	CO	AS	AS	Oil and grease	Oil and grease	Oil and grease	This work	https://doi.org/10.6084/m9.figshare.24480880.v	AS_BW_COUSA_bin.4.strict	AS_BW_COUSA_bin.4.strict.fna	AS_BW_CO_1	-	7.865	234	277260	55.96	77490	118.672	ND	0.07	True	96.62	7.98	56.72	0	0	0	8.14014	500	0	0	p_Chloroflexota	c_Anaerolineae	o_Promineofilales	f_Promineofilaceae	g_JACSRF01	s_JACSRF01 sp014879875	GCA_014879875.1
2	Bovio-Winkler et al. 2023	Uruguay	RH	AS	AS	Hospital wastewater	Hospital wastewater	Hospital wastewater	This work	https://doi.org/10.6084/m9.figshare.24480880.v	AS_BW_RH_bin.1.strict	AS_BW_RH_bin.1.strict.fna	AS_BW_RH_1	-	6.05626	854	53108	64	10014	2.73082	0.02	0.38	True	96.55	3.58	78.65	1	1	1	6.27267	ND	0	0	p_Chloroflexota	c_Anaerolineae	o_Caldilineales	f_Caldilineaceae	g_CFX5	s_	N/A
3	Bovio-Winkler et al. 2023	Uruguay	RH	AS	AS	Hospital wastewater	Hospital wastewater	Hospital wastewater	This work	https://doi.org/10.6084/m9.figshare.24480880.v	AS_BW_RH_bin.11.strict	AS_BW_RH_bin.11.strict.fna	AS_BW_RH_2	-	5.12947	283	125692	73.16	35496	7.61468	0.1	0.06	True	94.63	0.19	93.68	1	1	1	5.42055	ND	0	0	p_Chloroflexota	c_Anaerolineae	o_Caldilineales	f_Caldilineaceae	g_JADJPH01	s_	N/A
4	Bovio-Winkler et al. 2023	Uruguay	RH	AS	AS	Hospital wastewater	Hospital wastewater	Hospital wastewater	This work	https://doi.org/10.6084/m9.figshare.24480880.v	AS_BW_RH_bin.15.strict	AS_BW_RH_bin.15.strict.fna	AS_BW_RH_3	-	6.44916	1591	48498	70.61	5391	2.67524	0.03	0.44	True	89.94	1.08	84.54	1	1	0	7.17051	ND	0	0	p_Chloroflexota	c_Anaerolineae	o_UCB3	f_UCB3	g_UCB3	s_UCB3 sp003576755	GCA_003576755.1
5	Bovio-Winkler et al. 2023	Uruguay	RH	AS	AS	Hospital wastewater	Hospital wastewater	Hospital wastewater	This work	https://doi.org/10.6084/m9.figshare.24480880.v	AS_BW_RH_bin.45.permissive	AS_BW_RH_bin.45.permissive.fna	AS_BW_RH_4	-	5.80127	397	111033	56.08	28212	3.21904	0.01	0.18	True	90.78	3.05	75.53	1	1	1	6.39047	ND	0	0	p_Chloroflexota	c_Chloroflexia	o_Chloroflexales	f_Chloroflexaceae	g_CAIWXH01	s_	N/A
6	Bovio-Winkler et al. 2023	Uruguay	RH	AS	AS	Hospital wastewater	Hospital wastewater	Hospital wastewater	This work	https://doi.org/10.6084/m9.figshare.24480880.v	AS_BW_RH_bin.50.orig	AS_BW_RH_bin.50.orig.fna	AS_BW_RH_5	-	5.82811	1614	81044	54.33	4128	0	ND	ND	ND	71.04	5.38	44.14	0	0	0	8.20398	ND	0	0	p_Chloroflexota	c_Anaerolineae	o_Aggregatilineales	f_A4b	g_OLB15	s_	N/A
7	Bovio-Winkler et al. 2023	Uruguay	RH	AS	AS	Hospital wastewater	Hospital wastewater	Hospital wastewater	This work	https://doi.org/10.6084/m9.figshare.24480880.v	AS_BW_RH_bin.62.permissive	AS_BW_RH_bin.62.permissive.fna	AS_BW_RH_6	-	2.88759	975	17681	53.49	3598	2.87425	0.3	0.26	True	57.44	0.94	52.74	1	0	0	5.02714	ND	0	0	p_Chloroflexota	c_Anaerolineae	o_Promineofilales	f_Promineofilaceae	g_JADJUV01	s_	N/A
8	Bovio-Winkler et al. 2023	Uruguay	RH	AS	AS	Hospital wastewater	Hospital wastewater	Hospital wastewater	Database	https://doi.org/10.6084/m9.figshare.24480880.v	AS_BW_RH_RH43_2022	AS_BW_RH_RH43_2022.fna	AS_BW_RH_7	-	9.98038	129	367299	55.88	94438	3.03849	ND	0.06	True	90.86	5.5	63.36	0	0	0	10.9843	1209	1	0	p_Chloroflexota	c_Anaerolineae	o_Anaerolineales	f_EnvOPS12	g_OLB14	s_OLB14 sp002343775	GCA_002343775.1
9	Haryono et al. 2021	Singapore	HY	AS	AS	Domestic waste	Municipal wastewater	Municipal wastewater	Database	zenodo: 5215738	AS_HY_coassembly.multi.bam_bin.1002	AS_HY_coassembly.multi.bam_bin.1002.fna	AS_HY_1	-	1.88417	343	37802	63.83	5806	6.10764	ND	ND	ND	23.18	0.48	20.78	0	0	0	8.12842	ND	0	0	p_Chloroflexota	c_Anaerolineae	o_UCB3	f_	g_	s_	N/A
10	Haryono et al. 2021	Singapore	HY	AS	AS	Domestic waste	Municipal wastewater	Municipal wastewater	Database	zenodo: 5215738	AS_HY_coassembly.multi.bam_bin.104	AS_HY_coassembly.multi.bam_bin.104.fna	AS_HY_2	-	4.77496	313	146430	65.78	27394	41.2354	ND	0.07	True	95.88	1.77	87.03	1	1	1	4.98014	ND	0	0	p_Chloroflexota	c_Anaerolineae	o_Promineofilales	f_Promineofilaceae	g_Promineofilum	s_	N/A
11	Haryono et al. 2021	Singapore	HY	AS	AS	Domestic waste	Municipal wastewater	Municipal wastewater	Database	zenodo: 5215738	AS_HY_coassembly.multi.bam_bin.1046	AS_HY_coassembly.multi.bam_bin.1046.fna	AS_HY_3	-	0.696123	193	13855	60.09	3493	5.34422	ND	ND	ND	25.2	0.05	24.95	0	0	0	2.76239	ND	0	0	p_Chloroflexota	c_Anaerolineae	o_J102	f_J102	g_	s_	N/A
12	Haryono et al. 2021	Singapore	HY	AS	AS	Domestic waste	Municipal wastewater	Municipal wastewater	Database	zenodo: 5215738	AS_HY_coassembly.multi.bam_bin.1063	AS_HY_coassembly.multi.bam_bin.1063.fna	AS_HY_4	-	11.3425	1941	136100	65.27	6553	6.23157	ND	ND	ND	79.49	14.45	7.24	0	0	0	14.2691	ND	0	0	p_Chloroflexota	c_Chloroflexia	o_Chloroflexales	f_Roseiflexaceae	g_JADKFS01	s_	N/A
13	Haryono et al. 2021	Singapore	HY	AS	AS	Domestic waste	Municipal wastewater	Municipal wastewater	Database	zenodo: 5215738	AS_HY_coassembly.multi.bam_bin.1072	AS_HY_coassembly.multi.bam_bin.1072.fna	AS_HY_5	-	5.98606	135	191300	64.32	69405	105.915	ND	0.05	True	100	2.85	85.75	1	1	1	5.98606	1496	1	1	p_Chloroflexota	c_Anaerolineae	o_J102	f_J102	g_JABWBG01	s_	N/A
14	Haryono et al. 2021	Singapore	HY	AS	AS	Domestic waste	Municipal wastewater	Municipal wastewater	Database	zenodo: 5215738	AS_HY_coassembly.multi.bam_bin.1091	AS_HY_coassembly.multi.bam_bin.1091.fna	AS_HY_6	-	3.40386	184	117218	67.1	32773	18.3832	ND	0.07	True	96.87	0.72	93.27	1	1	1	3.51385	1475	1	1	p_Chloroflexota	c_Anaerolineae	o_Thermoflexales	f_J036	g_JADKDT01	s_	N/A
15	Haryono et al. 2021	Singapore	HY	AS	AS	Domestic waste	Municipal wastewater	Municipal wastewater	Database	zenodo: 5215738	AS_HY_coassembly.multi.bam_bin.110	AS_HY_coassembly.multi.bam_bin.110.fna	AS_HY_7	-	13.7537	2158	76271	65.09	7546	7.59973	ND	ND	ND	92.68	66.26	-238.62	0	0	0	14.84	ND	0	0	p_Chloroflexota	c_Anaerolineae	o_Caldilineales	f_Caldilineaceae	g_JADJPH01	s_	N/A
16	Haryono et al. 2021	Singapore	HY	AS	AS	Domestic waste	Municipal wastewater	Municipal wastewater	Database	zenodo: 5215738	AS_HY_coassembly.multi.bam_bin.1121	AS_HY_coassembly.multi.bam_bin.1121.fna	AS_HY_8	-	1.13264	182	32489	55.84	6388	4.26012	ND	ND	ND	20.23	0.03	20.08	0	0	0	5.59883	ND	0	0	p_Chloroflexota	c_Anaerolineae	o_Anaerolineales	f_VGOW01	g_VGOW01	s_	N/A
17	Haryono et al. 2021	Singapore	HY	AS	AS	Domestic waste	Municipal wastewater	Municipal wastewater	Database	zenodo: 5215738	AS_HY_coassembly.multi.bam_bin.1136	AS_HY_coassembly.multi.bam_bin.1136.fna	AS_HY_9	-	4.8687	104	359704	51.6	98528	9.59462	ND	0.08	True	90.1	2.54	77.4	1	1	1	5.40366	ND	0	0	p_Chloroflexota	c_Anaerolineae	o_Anaerolineales	f_EnvOPS12	g_UBA12294	s_	N/A
18	Haryono et al. 2021	Singapore	HY	AS	AS	Domestic waste	Municipal wastewater	Municipal wastewater	Database	zenodo: 5215738	AS_HY_coassembly.multi.bam_bin.1153	AS_HY_coassembly.multi.bam_bin.1153.fna	AS_HY_10	-	6.06628	627	133533	65.92	22911	7.34944	ND	ND	ND	90.64	36.4	-91.36	0	0	0	6.69272	ND	0	0	p_Chloroflexota	c_Anaerolineae	o_UCB3	f_	g_	s_	N/A
19	Haryono et al. 2021	Singapore	HY	AS	AS	Domestic waste	Municipal wastewater	Municipal wastewater	Database	zenodo: 5215738	AS_HY_coassembly.multi.bam_bin.1171	AS_HY_coassembly.multi.bam_bin.1171.fna	AS_HY_11	-	2.45688	455	21777	63.51	5803	5.05664	ND	ND	ND	38.91	1.56	31.11	0	0	0	6.31426	ND	0	0	p_Chloroflexota	c_Anaerolineae	o_Caldilineales	f_Caldilineaceae	g_JADJPH01	s_	N/A
20	Haryono et al. 2021	Singapore	HY	AS	AS	Domestic waste	Municipal wastewater	Municipal wastewater	Database	zenodo: 5215738	AS_HY_coassembly.multi.bam_bin.1211	AS_HY_coassembly.multi.bam_bin.1211.fna	AS_HY_12	-	4.99302	830	43435	62.6	6848	18.8496	ND	ND	ND	78.43	6.06	48.13	0	0	0	6.36621	ND	0	0	p_Chloroflexota	c_Anaerolineae	o_Aggregatilineales	f_A4b	g_OLB15	s_	N/A
21	Haryono et al. 2021	Singapore	HY	AS	AS	Domestic waste	Municipal wastewater	Municipal wastewater	Database	zenodo: 5215738	AS_HY_coassembly.multi.bam_bin.123	AS_HY_coassembly.multi.bam_bin.123.fna	AS_HY_13	-	7.18506	1224	41158	68.85	6814	10.0033	ND	ND	ND	81.89	13.78	12.99	0	0	0	8.77404	ND	0	0	p_Chloroflexota	c_Anaerolineae	o_Anaerolineales	f_UBA6663	g_SpSt-583	s_	N/A
22	Haryono et al. 2021	Singapore	HY	AS	AS	Domestic waste	Municipal wastewater	Municipal wastewater	Database	zenodo: 5215738	AS_HY_coassembly.multi.bam_bin.1231	AS_HY_coassembly.multi.bam_bin.1231.fna	AS_HY_14	-	2.32553	291	53180	56.09	11943	10.7166	ND	ND	ND	48.1	0.86	43.8	0	0	0	4.83478	ND	0	0	p_Chloroflexota	c_Anaerolineae	o_Anaerolineales	f_EnvOPS12	g_UBA7227	s_	N/A
23	Haryono et al. 2021	Singapore	HY	AS	AS	Domestic waste	Municipal wastewater	Municipal wastewater	Database	zenodo: 5215738	AS_HY_coassembly.multi.bam_bin.1243	AS_HY_coassembly.multi.bam_bin.1243.fna	AS_HY_15	-	16.488	1384	120262	66.46	17456	13.924	ND	ND	ND	98.82	90.87	-355.53	0	0	0	16.6848	ND	0	0	p_Chloroflexota	c_Anaerolineae	o_UCB3	f_	g_	s_	N/A
24	Haryono et al. 2021	Singapore	HY	AS	AS	Domestic waste	Municipal wastewater	Municipal wastewater	Database	zenodo: 5215738	AS_HY_coassembly.multi.bam_bin.125	AS_HY_coassembly.multi.bam_bin.125.fna	AS_HY_16	-	5.38766	212	245606	62.71	52166	30.7553	ND	0.06	True	98.81	3.5	81.31	1	1	1	5.45255	ND	0	0	p_Chloroflexota	c_Anaerolineae	o_SSC4	f_SSC4	g_JADJYJ01	s_	N/A
25	Haryono et al. 2021	Singapore	HY	AS	AS	Domestic waste	Municipal wastewater	Municipal wastewater	Database	zenodo: 5215738	AS_HY_coassembly.multi.bam_bin.1269	AS_HY_coassembly.multi.bam_bin.1269.fna	AS_HY_17	-	8.03904	514	154113	59.06	27906	6.23835	ND	0.12	True	94.94	8.75	51.19	0	0	0	8.4675	ND	0	0	p_Chloroflexota	c_Anaerolineae	o_Aggregatilineales	f_UBA2796	g_	s_	N/A
26	Haryono et al. 2021	Singapore	HY	AS	AS	Domestic waste	Municipal wastewater	Municipal wastewater	Database	zenodo: 5215738	AS_HY_coassembly.multi.bam_bin.1294	AS_HY_coassembly.multi.bam_bin.1294.fna	AS_HY_18	-	2.7489	457	23569	60.95	7300	4.15762	ND	ND	ND	52.29	2.28	40.89	0	0	0	5.25702	ND	0	0	p_Chloroflexota	c_Chloroflexia	o_Thermomicrobiales	f_UBA6265	g_	s_	N/A
27	Haryono et al. 2021	Singapore	HY	AS	AS	Domestic waste	Municipal wastewater	Municipal wastewater	Database	zenodo: 5215738	AS_HY_coassembly.multi.bam_bin.1302	AS_HY_coassembly.multi.bam_bin.1302.fna	AS_HY_19	-	5.65442	152	343179	65.98	128230	38.4029	ND	0.09	True	93.97	2.75	80.22	1	1	1	6.01726	ND	0	0	p_Chloroflexota	c_Chloroflexia	o_Thermomicrobiales	f_UBA6265	g_JACCXM01	s_	N/A
28	Haryono et al. 2021	Singapore	HY	AS	AS	Domestic waste	Municipal wastewater	Municipal wastewater	Database	zenodo: 5215738	AS_HY_coassembly.multi.bam_bin.1305	AS_HY_coassembly.multi.bam_bin.1305.fna	AS_HY_20	-	8.27137	561	127811	68.73	23407	51.9503	ND	ND	ND	100	11.96	40.2	0	0	0	8.27137	ND	0	0	p_Chloroflexota	c_Chloroflexia	o_Chloroflexales	f_Roseiflexaceae	g_JADKFS01	s_	N/A
29	Haryono et al. 2021	Singapore	HY	AS	AS	Domestic waste	Municipal wastewater	Municipal wastewater	Database	zenodo: 5215738	AS_HY_coassembly.multi.bam_bin.1317	AS_HY_coassembly.multi.bam_bin.1317.fna	AS_HY_21	-	1.26834	266	62692	57.19	5031	3.91623	ND	ND	ND	21.47	0.05	21.22	0	0	0	5.90751	ND	0	0	p_Chloroflexota	c_Anaerolineae	o_Caldilineales	f_Caldilineaceae	g_JADJPH01	s_	N/A
30	Haryono et al. 2021	Singapore	HY	AS	AS	Domestic waste	Municipal wastewater	Municipal wastewater	Database	zenodo: 5215738	AS_HY_coassembly.multi.bam_bin.132	AS_HY_coassembly.multi.bam_bin.132.fna	AS_HY_22	-	4.62641	32	1653342	48.01	365368	33.378	ND	0.02	True	96.87	0.82	92.77	1	1	1	4.7759	ND	0	0	p_Chloroflexota	c_Anaerolineae	o_Anaerolineales	f_EnvOPS12	g_OLB14	s_	N/A
31	Haryono et al. 2021	Singapore	HY	AS	AS	Domestic waste	Municipal wastewater	Municipal wastewater	Database	zenodo: 5215738	AS_HY_coassembly.multi.bam_bin.1339	AS_HY_coassembly.multi.bam_bin.1339.fna	AS_HY_23	-	6.65932	1295	113742	67.46	5247	12.7571	ND	0.14	True	75.06	4.39	53.11	1	0	0	8.872	ND	0	0	p_Chloroflexota	c_Chloroflexia	o_Thermomicrobiales	f_CADCWN01	g_CADCWN01	s_	N/A
32	Haryono et al. 2021	Singapore	HY	AS	AS	Domestic waste	Municipal wastewater	Municipal wastewater	Database	zenodo: 5215738	AS_HY_coassembly.multi.bam_bin.1357	AS_HY_coassembly.multi.bam_bin.1357.fna	AS_HY_24	-	3.03474	318	61769	69.19	14391	13.628	ND	0.07	True	90.73	4.92	66.13	1	1	1	3.3448	ND	0	0	p_Chloroflexota	c_Dehalococcoidia	o_Tepidiformales	f_Tepidiformaceae	g_JACPOQ01	s_	N/A
33	Haryono et al. 2021	Singapore	HY	AS	AS	Domestic waste	Municipal wastewater	Municipal wastewater	Database	zenodo: 5215738	AS_HY_coassembly.multi.bam_bin.1362	AS_HY_coassembly.multi.bam_bin.1362.fna	AS_HY_25	-	15.774	705	241606	55.47	56289	12.9862	ND	ND	ND	97.82	24.23	-23.33	0	0	0	16.1255	ND	0	0	p_Chloroflexota	c_Anaerolineae	o_Caldilineales	f_Caldilineaceae	g_CFX5	s_	N/A
34	Haryono et al. 2021	Singapore	HY	AS	AS	Domestic waste	Municipal wastewater	Municipal wastewater	Database	zenodo: 5215738	AS_HY_coassembly.multi.bam_bin.1382	AS_HY_coassembly.multi.bam_bin.1382.fna	AS_HY_26	-	1.47305	300	17467	69.24	5411	6.25896	ND	ND	ND	27.43	0.47	25.08	0	0	0	5.37022	ND	0	0	p_Chloroflexota	c_Dehalococcoidia	o_Tepidiformales	f_Tepidiformaceae	g_JACPOQ01	s_JACPOQ01 sp016703545	GCA_016703545.1
35	Haryono et al. 2021	Singapore	HY	AS	AS	Domestic waste	Municipal wastewater	Municipal wastewater	Database	zenodo: 5215738	AS_HY_coassembly.multi.bam_bin.1394	AS_HY_coassembly.multi.bam_bin.1394.fna	AS_HY_27	-	8.85273	135	1028326	51.86	128140	15.5268	ND	ND	ND	96.8	17.9	7.3	0	0	0	9.14538	ND	0	0	p_Chloroflexota	c_Anaerolineae	o_Aggregatilineales	f_A4b	g_CFX2	s_	N/A
36	Haryono et al. 2021	Singapore	HY	AS	AS	Domestic waste	Municipal wastewater	Municipal wastewater	Database	zenodo: 5215738	AS_HY_coassembly.multi.bam_bin.1402	AS_HY_coassembly.multi.bam_bin.1402.fna	AS_HY_28	-	4.54437	27	582098	53.05	229131	59.8723	ND	0.05	True	100	2.17	89.15	1	1	1	4.54437	ND	0	0	p_Chloroflexota	c_Anaerolineae	o_Anaerolineales	f_EnvOPS12	g_OLB14	s_	N/A
37	Haryono et al. 2021	Singapore	HY	AS	AS	Domestic waste	Municipal wastewater	Municipal wastewater	Database	zenodo: 5215738	AS_HY_coassembly.multi.bam_bin.1429	AS_HY_coassembly.multi.bam_bin.1429.fna	AS_HY_29	-	8.82973	762	106512	53.89	16805	30.8977	ND	0.29	True	94.58	5.84	65.38	0	0	0	9.33573	ND	0	0	p_Chloroflexota	c_Anaerolineae	o_Caldilineales	f_Caldilineaceae	g_UBA5069	s_	N/A
38	Haryono et al. 2021	Singapore	HY	AS	AS	Domestic waste	Municipal wastewater	Municipal wastewater	Database	zenodo: 5215738	AS_HY_coassembly.multi.bam_bin.143	AS_HY_coassembly.multi.bam_bin.143.fna	AS_HY_30	-	5.98703	500	103773	50.64	15790	4.82089	ND	0.23	True	84.65	6.45	52.4	0	0	0	7.07268	ND	0	0	p_Chloroflexota	c_Anaerolineae	o_Anaerolineales	f_EnvOPS12	g_UBA12294	s_	N/A
39	Haryono et al. 2021	Singapore	HY	AS	AS	Domestic waste	Municipal wastewater	Municipal wastewater	Database	zenodo: 5215738	AS_HY_coassembly.multi.bam_bin.1538	AS_HY_coassembly.multi.bam_bin.1538.fna	AS_HY_31	-	2.57586	546	22265	57.6	4862	4.63164	ND	ND	ND	37.31	1.83	28.16	0	0	0	6.90395	ND	0	0	p_Chloroflexota	c_Anaerolineae	o_Aggregatilineales	f_UBA2796	g_	s_	N/A
40	Haryono et al. 2021	Singapore	HY	AS	AS	Domestic waste	Municipal wastewater	Municipal wastewater	Database	zenodo: 5215738	AS_HY_coassembly.multi.bam_bin.1570	AS_HY_coassembly.multi.bam_bin.1570.fna	AS_HY_32	-	3.9578	572	47424	71.47	8033	7.09052	ND	0.32	True	78.4	4.02	58.3	1	0	0	5.04821	ND	0	0	p_Chloroflexota	c_Limnocylindria	o_Limnocylindrales	f_CSP1-4	g_CAIXZV01	s_	N/A
41	Haryono et al. 2021	Singapore	HY	AS	AS	Domestic waste	Municipal wastewater	Municipal wastewater	Database	zenodo: 5215738	AS_HY_coassembly.multi.bam_bin.1595	AS_HY_coassembly.multi.bam_bin.1595.fna	AS_HY_33	-	6.06205	41	665063	54.99	242261	10.7851	ND	0.04	True	91.45	1.48	84.05	1	1	1	6.62882	ND	0	0	p_Chloroflexota	c_Anaerolineae	o_Aggregatilineales	f_A4b	g_CFX2	s_	N/A
42	Haryono et al. 2021	Singapore	HY	AS	AS	Domestic waste	Municipal wastewater	Municipal wastewater	Database	zenodo: 5215738	AS_HY_coassembly.multi.bam_bin.160	AS_HY_coassembly.multi.bam_bin.160.fna	AS_HY_34	-	0.393292	115	8430	52.52	3368	4.24658	ND	ND	ND	22.52	0	22.52	0	0	0	1.74641	ND	0	0	p_Chloroflexota	c_Anaerolineae	o_SSC4	f_SSC4	g_JADJYJ01	s_	N/A
43	Haryono et al. 2021	Singapore	HY	AS	AS	Domestic waste	Municipal wastewater	Municipal wastewater	Database	zenodo: 5215738	AS_HY_coassembly.multi.bam_bin.1601	AS_HY_coassembly.multi.bam_bin.1601.fna	AS_HY_35	-	4.41617	47	350223	66.99	171163	84.6287	ND	0.02	True	90.89	1.72	82.29	0	0	1	4.85881	ND	0	0	p_Chloroflexota	c_Anaerolineae	o_UCB3	f_	g_	s_	N/A
44	Haryono et al. 2021	Singapore	HY	AS	AS	Domestic waste	Municipal wastewater	Municipal wastewater	Database	zenodo: 5215738	AS_HY_coassembly.multi.bam_bin.1604	AS_HY_coassembly.multi.bam_bin.1604.fna	AS_HY_36	-	12.8387	430	289152	52.22	71012	24.6765	ND	0.12	True	96.36	9.04	51.16	0	0	0	13.3237	ND	0	0	p_Chloroflexota	c_Anaerolineae	o_Caldilineales	f_Caldilineaceae	g_UBA5069	s_	N/A
45	Haryono et al. 2021	Singapore	HY	AS	AS	Domestic waste	Municipal wastewater	Municipal wastewater	Database	zenodo: 5215738	AS_HY_coassembly.multi.bam_bin.1653	AS_HY_coassembly.multi.bam_bin.1653.fna	AS_HY_37	-	5.06212	344	102772	56.27	26408	22.8907	ND	ND	ND	85.09	17.89	-4.36	0	0	0	5.94914	ND	0	0	p_Chloroflexota	c_Anaerolineae	o_Anaerolineales	f_EnvOPS12	g_UBA7227	s_	N/A
46	Haryono et al. 2021	Singapore	HY	AS	AS	Domestic waste	Municipal wastewater	Municipal wastewater	Database	zenodo: 5215738	AS_HY_coassembly.multi.bam_bin.1678	AS_HY_coassembly.multi.bam_bin.1678.fna	AS_HY_38	-	2.36853	234	48478	65.67	14107	6.16027	ND	0.07	True	67.25	1.81	58.2	1	0	0	3.52198	ND	0	0	p_Chloroflexota	c_Dehalococcoidia	o_Tepidiformales	f_Tepidiformaceae	g_	s_	N/A
47	Haryono et al. 2021	Singapore	HY	AS	AS	Domestic waste	Municipal wastewater	Municipal wastewater	Database	zenodo: 5215738	AS_HY_coassembly.multi.bam_bin.180	AS_HY_coassembly.multi.bam_bin.180.fna	AS_HY_39	-	5.55587	1064	32881	50.78	5404	5.26316	ND	ND	ND	52.33	4.94	27.63	0	0	0	10.617	ND	0	0	p_Chloroflexota	c_Anaerolineae	o_Caldilineales	f_Caldilineaceae	g_UBA5069	s_	N/A
48	Haryono et al. 2021	Singapore	HY	AS	AS	Domestic waste	Municipal wastewater	Municipal wastewater	Database	zenodo: 5215738	AS_HY_coassembly.multi.bam_bin.20	AS_HY_coassembly.multi.bam_bin.20.fna	AS_HY_40	-	1.05186	207	18955	65.75	5414	170.1	ND	ND	ND	33.4	0.36	31.6	0	0	0	3.14928	ND	0	0	p_Chloroflexota	c_Dehalococcoidia	o_Tepidiformales	f_Tepidiformaceae	g_FeB-14	s_	N/A
49	Haryono et al. 2021	Singapore	HY	AS	AS	Domestic waste	Municipal wastewater	Municipal wastewater	Database	zenodo: 5215738	AS_HY_coassembly.multi.bam_bin.206	AS_HY_coassembly.multi.bam_bin.206.fna	AS_HY_41	-	5.98995	665	61644	59.76	12394	5.95626	ND	ND	ND	77.29	7.21	41.24	0	0	0	7.74997	ND	0	0	p_Chloroflexota	c_Anaerolineae	o_Aggregatilineales	f_A4b	g_OLB15	s_	N/A
50	Haryono et al. 2021	Singapore	HY	AS	AS	Domestic waste	Municipal wastewater	Municipal wastewater	Database	zenodo: 5215738	AS_HY_coassembly.multi.bam_bin.209	AS_HY_coassembly.multi.bam_bin.209.fna	AS_HY_42	-	1.13317	306	9543	56.8	3748	2.88049	ND	ND	ND	19.75	0.07	19.4	0	0	0	5.73755	ND	0	0	p_Chloroflexota	c_Anaerolineae	o_Aggregatilineales	f_A4b	g_OLB15	s_	N/A
51	Haryono et al. 2021	Singapore	HY	AS	AS	Domestic waste	Municipal wastewater	Municipal wastewater	Database	zenodo: 5215738	AS_HY_coassembly.multi.bam_bin.210	AS_HY_coassembly.multi.bam_bin.210.fna	AS_HY_43	-	7.43358	836	158969	66	14032	6.37877	ND	ND	ND	83.81	24.81	-40.24	0	0	0	8.86956	ND	0	0	p_Chloroflexota	c_Anaerolineae	o_UCB3	f_	g_	s_	N/A
52	Haryono et al. 2021	Singapore	HY	AS	AS	Domestic waste	Municipal wastewater	Municipal wastewater	Database	zenodo: 5215738	AS_HY_coassembly.multi.bam_bin.240	AS_HY_coassembly.multi.bam_bin.240.fna	AS_HY_44	-	6.1311	194	184199	56.94	65159	5.5552	ND	0.26	True	96.62	4.39	74.67	1	1	1	6.34558	ND	0	0	p_Chloroflexota	c_Anaerolineae	o_Aggregatilineales	f_A4b	g_CFX2	s_	N/A
53	Haryono et al. 2021	Singapore	HY	AS	AS	Domestic waste	Municipal wastewater	Municipal wastewater	Database	zenodo: 5215738	AS_HY_coassembly.multi.bam_bin.25	AS_HY_coassembly.multi.bam_bin.25.fna	AS_HY_45	-	2.16766	448	34166	66.6	4903	103.349	ND	ND	ND	42.66	13.15	-23.09	0	0	0	5.08124	ND	0	0	p_Chloroflexota	c_Dehalococcoidia	o_Tepidiformales	f_Tepidiformaceae	g_FeB-14	s_	N/A
54	Haryono et al. 2021	Singapore	HY	AS	AS	Domestic waste	Municipal wastewater	Municipal wastewater	Database	zenodo: 5215738	AS_HY_coassembly.multi.bam_bin.271	AS_HY_coassembly.multi.bam_bin.271.fna	AS_HY_46	-	4.018	1011	21598	66.48	3861	4.44068	ND	ND	ND	44.81	6.62	11.71	0	0	0	8.96676	ND	0	0	p_Chloroflexota	c_Anaerolineae	o_UCB3	f_	g_	s_	N/A
55	Haryono et al. 2021	Singapore	HY	AS	AS	Domestic waste	Municipal wastewater	Municipal wastewater	Database	zenodo: 5215738	AS_HY_coassembly.multi.bam_bin.316	AS_HY_coassembly.multi.bam_bin.316.fna	AS_HY_47	-	4.67634	113	201708	70.96	76235	29.5329	ND	0.03	True	95.37	1.7	86.87	1	1	1	4.90337	ND	0	0	p_Chloroflexota	c_Anaerolineae	o_UCB3	f_UCB3	g_JADJUE01	s_	N/A
56	Haryono et al. 2021	Singapore	HY	AS	AS	Domestic waste	Municipal wastewater	Municipal wastewater	Database	zenodo: 5215738	AS_HY_coassembly.multi.bam_bin.318	AS_HY_coassembly.multi.bam_bin.318.fna	AS_HY_48	-	11.8053	695	155054	53.3	28745	14.9362	ND	ND	ND	88.98	28.43	-53.17	0	0	0	13.2674	ND	0	0	p_Chloroflexota	c_Anaerolineae	o_Caldilineales	f_Caldilineaceae	g_CFX5	s_	N/A
57	Haryono et al. 2021	Singapore	HY	AS	AS	Domestic waste	Municipal wastewater	Municipal wastewater	Database	zenodo: 5215738	AS_HY_coassembly.multi.bam_bin.321	AS_HY_coassembly.multi.bam_bin.321.fna	AS_HY_49	-	8.27553	815	437672	47.74	32836	12.3444	ND	ND	ND	98.87	38.32	-92.73	0	0	0	8.37011	ND	0	0	p_Chloroflexota	c_Anaerolineae	o_Anaerolineales	f_EnvOPS12	g_OLB14	s_	N/A
58	Haryono et al. 2021	Singapore	HY	AS	AS	Domestic waste	Municipal wastewater	Municipal wastewater	Database	zenodo: 5215738	AS_HY_coassembly.multi.bam_bin.343	AS_HY_coassembly.multi.bam_bin.343.fna	AS_HY_50	-	4.38359	876	34380	54.27	5157	3.96002	ND	ND	ND	56.11	4.25	34.86	0	0	0	7.8125	ND	0	0	p_Chloroflexota	c_Anaerolineae	o_Aggregatilineales	f_A4b	g_	s_	N/A
59	Haryono et al. 2021	Singapore	HY	AS	AS	Domestic waste	Municipal wastewater	Municipal wastewater	Database	zenodo: 5215738	AS_HY_coassembly.multi.bam_bin.365	AS_HY_coassembly.multi.bam_bin.365.fna	AS_HY_51	-	4.87315	213	143977	49.76	46557	15.0188	ND	0.14	True	93.11	3.12	77.51	1	1	1	5.23376	962	1	0	p_Chloroflexota	c_Anaerolineae	o_Anaerolineales	f_EnvOPS12	g_UBA12294	s_	N/A
60	Haryono et al. 2021	Singapore	HY	AS	AS	Domestic waste	Municipal wastewater	Municipal wastewater	Database	zenodo: 5215738	AS_HY_coassembly.multi.bam_bin.372	AS_HY_coassembly.multi.bam_bin.372.fna	AS_HY_52	-	7.63209	945	56219	50.76	10947	15.4885	ND	ND	ND	95.3	34.92	-79.3	0	0	0	8.00849	ND	0	0	p_Chloroflexota	c_Anaerolineae	o_Anaerolineales	f_EnvOPS12	g_OLB14	s_	N/A
61	Haryono et al. 2021	Singapore	HY	AS	AS	Domestic waste	Municipal wastewater	Municipal wastewater	Database	zenodo: 5215738	AS_HY_coassembly.multi.bam_bin.400	AS_HY_coassembly.multi.bam_bin.400.fna	AS_HY_53	-	2.78929	604	35036	66.08	4536	3.32712	ND	ND	ND	41.97	4.32	20.37	0	0	0	6.6459	ND	0	0	p_Chloroflexota	c_Dehalococcoidia	o_Tepidiformales	f_	g_	s_	N/A
62	Haryono et al. 2021	Singapore	HY	AS	AS	Domestic waste	Municipal wastewater	Municipal wastewater	Database	zenodo: 5215738	AS_HY_coassembly.multi.bam_bin.415	AS_HY_coassembly.multi.bam_bin.415.fna	AS_HY_54	-	3.50334	692	35441	56.37	5261	10.6459	ND	ND	ND	67.53	9.64	19.33	0	0	0	5.18782	ND	0	0	p_Chloroflexota	c_Anaerolineae	o_Anaerolineales	f_EnvOPS12	g_UBA12294	s_	N/A
63	Haryono et al. 2021	Singapore	HY	AS	AS	Domestic waste	Municipal wastewater	Municipal wastewater	Database	zenodo: 5215738	AS_HY_coassembly.multi.bam_bin.422	AS_HY_coassembly.multi.bam_bin.422.fna	AS_HY_55	-	3.50696	849	24887	63.93	4070	6.08317	ND	ND	ND	59.52	3.92	39.92	0	0	0	5.89206	ND	0	0	p_Chloroflexota	c_Chloroflexia	o_Thermomicrobiales	f_UBA6265	g_	s_	N/A
64	Haryono et al. 2021	Singapore	HY	AS	AS	Domestic waste	Municipal wastewater	Municipal wastewater	Database	zenodo: 5215738	AS_HY_coassembly.multi.bam_bin.43	AS_HY_coassembly.multi.bam_bin.43.fna	AS_HY_56	-	11.0051	270	210776	53.64	64436	13.0635	ND	ND	ND	87.63	15.19	11.68	0	0	0	12.5586	ND	0	0	p_Chloroflexota	c_Anaerolineae	o_Caldilineales	f_Caldilineaceae	g_CFX5	s_	N/A
65	Haryono et al. 2021	Singapore	HY	AS	AS	Domestic waste	Municipal wastewater	Municipal wastewater	Database	zenodo: 5215738	AS_HY_coassembly.multi.bam_bin.451	AS_HY_coassembly.multi.bam_bin.451.fna	AS_HY_57	-	4.10009	7	1849579	54.52	827221	15.9854	ND	0	True	97.81	0.48	95.41	1	1	1	4.19189	ND	0	0	p_Chloroflexota	c_Anaerolineae	o_Aggregatilineales	f_A4b	g_OLB15	s_OLB15 sp001567085	GCA_001567085.1
66	Haryono et al. 2021	Singapore	HY	AS	AS	Domestic waste	Municipal wastewater	Municipal wastewater	Database	zenodo: 5215738	AS_HY_coassembly.multi.bam_bin.476	AS_HY_coassembly.multi.bam_bin.476.fna	AS_HY_58	-	3.08598	343	72432	53.71	11192	4.08671	ND	0.06	True	86.58	1.99	76.63	1	1	0	3.56431	ND	0	0	p_Chloroflexota	c_Anaerolineae	o_Thermoflexales	f_J036	g_AQU-03	s_	N/A
67	Haryono et al. 2021	Singapore	HY	AS	AS	Domestic waste	Municipal wastewater	Municipal wastewater	Database	zenodo: 5215738	AS_HY_coassembly.multi.bam_bin.478	AS_HY_coassembly.multi.bam_bin.478.fna	AS_HY_59	-	3.15084	491	51202	48.48	7713	61.4049	ND	ND	ND	66.4	11.12	10.8	0	0	0	4.74524	ND	0	0	p_Chloroflexota	c_Anaerolineae	o_Anaerolineales	f_EnvOPS12	g_OLB14	s_	N/A
68	Haryono et al. 2021	Singapore	HY	AS	AS	Domestic waste	Municipal wastewater	Municipal wastewater	Database	zenodo: 5215738	AS_HY_coassembly.multi.bam_bin.527	AS_HY_coassembly.multi.bam_bin.527.fna	AS_HY_60	-	0.777308	197	13274	71.46	3896	4.47023	ND	ND	ND	16.39	0.18	15.49	0	0	0	4.74257	ND	0	0	p_Chloroflexota	c_Limnocylindria	o_Limnocylindrales	f_CSP1-4	g_JAFMJV01	s_	N/A
69	Haryono et al. 2021	Singapore	HY	AS	AS	Domestic waste	Municipal wastewater	Municipal wastewater	Database	zenodo: 5215738	AS_HY_coassembly.multi.bam_bin.531	AS_HY_coassembly.multi.bam_bin.531.fna	AS_HY_61	-	5.62721	66	436298	64.73	175294	31.3165	ND	0.03	True	98.2	0.83	94.05	1	1	1	5.73036	ND	0	0	p_Chloroflexota	c_Anaerolineae	o_UCB3	f_	g_	s_	N/A
70	Haryono et al. 2021	Singapore	HY	AS	AS	Domestic waste	Municipal wastewater	Municipal wastewater	Database	zenodo: 5215738	AS_HY_coassembly.multi.bam_bin.646	AS_HY_coassembly.multi.bam_bin.646.fna	AS_HY_62	-	7.34279	1244	51944	51.69	6610	8.70269	ND	ND	ND	87.19	43.52	-130.41	0	0	0	8.42159	ND	0	0	p_Chloroflexota	c_Anaerolineae	o_Anaerolineales	f_EnvOPS12	g_OLB14	s_	N/A
71	Haryono et al. 2021	Singapore	HY	AS	AS	Domestic waste	Municipal wastewater	Municipal wastewater	Database	zenodo: 5215738	AS_HY_coassembly.multi.bam_bin.663	AS_HY_coassembly.multi.bam_bin.663.fna	AS_HY_63	-	5.51058	817	33221	54.43	7893	6.66621	ND	0.15	True	87.09	6.64	53.89	0	0	0	6.32746	ND	0	0	p_Chloroflexota	c_Anaerolineae	o_Aggregatilineales	f_UBA2796	g_	s_	N/A
72	Haryono et al. 2021	Singapore	HY	AS	AS	Domestic waste	Municipal wastewater	Municipal wastewater	Database	zenodo: 5215738	AS_HY_coassembly.multi.bam_bin.664	AS_HY_coassembly.multi.bam_bin.664.fna	AS_HY_64	-	6.0901	334	456732	54.83	48979	6.74317	ND	0.09	True	97.23	1.93	87.58	1	1	1	6.2636	945	1	0	p_Chloroflexota	c_Anaerolineae	o_Anaerolineales	f_VGOW01	g_VGOW01	s_	N/A
73	Haryono et al. 2021	Singapore	HY	AS	AS	Domestic waste	Municipal wastewater	Municipal wastewater	Database	zenodo: 5215738	AS_HY_coassembly.multi.bam_bin.690	AS_HY_coassembly.multi.bam_bin.690.fna	AS_HY_65	-	5.32474	386	74224	58.65	20291	162.872	ND	0.12	True	98.77	3.98	78.87	1	1	1	5.39105	ND	0	0	p_Chloroflexota	c_Chloroflexia	o_Chloroflexales	f_Roseiflexaceae	g_Kouleothrix	s_Kouleothrix sp018266315	GCA_018266315.1
74	Haryono et al. 2021	Singapore	HY	AS	AS	Domestic waste	Municipal wastewater	Municipal wastewater	Database	zenodo: 5215738	AS_HY_coassembly.multi.bam_bin.698	AS_HY_coassembly.multi.bam_bin.698.fna	AS_HY_66	-	2.46471	130	124554	68.91	33427	32.1516	ND	0.07	True	95.52	1.55	87.77	1	1	1	2.58031	1480	1	1	p_Chloroflexota	c_Dehalococcoidia	o_UBA2979	f_UBA2979	g_	s_	N/A
75	Haryono et al. 2021	Singapore	HY	AS	AS	Domestic waste	Municipal wastewater	Municipal wastewater	Database	zenodo: 5215738	AS_HY_coassembly.multi.bam_bin.707	AS_HY_coassembly.multi.bam_bin.707.fna	AS_HY_67	-	6.96708	358	102539	67.42	34015	111.56	ND	0.13	True	97.61	5.9	68.11	0	0	0	7.13767	ND	0	0	p_Chloroflexota	c_Chloroflexia	o_Chloroflexales	f_Roseiflexaceae	g_Kouleothrix	s_	N/A
76	Haryono et al. 2021	Singapore	HY	AS	AS	Domestic waste	Municipal wastewater	Municipal wastewater	Database	zenodo: 5215738	AS_HY_coassembly.multi.bam_bin.739	AS_HY_coassembly.multi.bam_bin.739.fna	AS_HY_68	-	12.0393	1583	199085	65.14	9518	7.20248	ND	ND	ND	95.82	49.36	-150.98	0	0	0	12.5645	ND	0	0	p_Chloroflexota	c_Anaerolineae	o_Anaerolineales	f_UBA6663	g_UBA6663	s_	N/A
77	Haryono et al. 2021	Singapore	HY	AS	AS	Domestic waste	Municipal wastewater	Municipal wastewater	Database	zenodo: 5215738	AS_HY_coassembly.multi.bam_bin.77	AS_HY_coassembly.multi.bam_bin.77.fna	AS_HY_69	-	0.70968	196	13873	62.01	3404	5.01676	ND	ND	ND	14.91	1.38	8.01	0	0	0	4.75976	ND	0	0	p_Chloroflexota	c_Anaerolineae	o_Caldilineales	f_Caldilineaceae	g_JADJPH01	s_	N/A
78	Haryono et al. 2021	Singapore	HY	AS	AS	Domestic waste	Municipal wastewater	Municipal wastewater	Database	zenodo: 5215738	AS_HY_coassembly.multi.bam_bin.781	AS_HY_coassembly.multi.bam_bin.781.fna	AS_HY_70	-	6.58081	916	82199	61.51	9022	14.3242	ND	ND	ND	85.34	44.64	-137.86	0	0	0	7.71129	ND	0	0	p_Chloroflexota	c_Chloroflexia	o_Thermomicrobiales	f_	g_	s_	N/A
79	Haryono et al. 2021	Singapore	HY	AS	AS	Domestic waste	Municipal wastewater	Municipal wastewater	Database	zenodo: 5215738	AS_HY_coassembly.multi.bam_bin.785	AS_HY_coassembly.multi.bam_bin.785.fna	AS_HY_71	-	11.8854	2551	41316	64.13	4705	11.1034	ND	ND	ND	88.15	62.9	-226.35	0	0	0	13.4832	ND	0	0	p_Chloroflexota	c_Anaerolineae	o_UCB3	f_	g_	s_	N/A
80	Haryono et al. 2021	Singapore	HY	AS	AS	Domestic waste	Municipal wastewater	Municipal wastewater	Database	zenodo: 5215738	AS_HY_coassembly.multi.bam_bin.83	AS_HY_coassembly.multi.bam_bin.83.fna	AS_HY_72	-	5.68778	644	133174	60.53	11964	52.7926	ND	0.14	True	92.46	1.91	82.91	1	1	1	6.15162	1500	1	1	p_Chloroflexota	c_Anaerolineae	o_Thermoflexales	f_Fen-1058	g_JAGOBP01	s_	N/A
81	Haryono et al. 2021	Singapore	HY	AS	AS	Domestic waste	Municipal wastewater	Municipal wastewater	Database	zenodo: 5215738	AS_HY_coassembly.multi.bam_bin.838	AS_HY_coassembly.multi.bam_bin.838.fna	AS_HY_73	-	5.0851	873	45795	72.1	6310	9.93834	ND	ND	ND	69.17	12.47	6.82	0	0	0	7.3516	ND	0	0	p_Chloroflexota	c_Limnocylindria	o_Limnocylindrales	f_CSP1-4	g_JAFMJV01	s_	N/A
82	Haryono et al. 2021	Singapore	HY	AS	AS	Domestic waste	Municipal wastewater	Municipal wastewater	Database	zenodo: 5215738	AS_HY_coassembly.multi.bam_bin.850	AS_HY_coassembly.multi.bam_bin.850.fna	AS_HY_74	-	6.73378	719	91914	63.25	15648	15.0127	ND	0.31	True	92.91	5.55	65.16	0	0	0	7.24763	ND	0	0	p_Chloroflexota	c_Anaerolineae	o_Caldilineales	f_Caldilineaceae	g_Caldilinea	s_	N/A
83	Haryono et al. 2021	Singapore	HY	AS	AS	Domestic waste	Municipal wastewater	Municipal wastewater	Database	zenodo: 5215738	AS_HY_coassembly.multi.bam_bin.855	AS_HY_coassembly.multi.bam_bin.855.fna	AS_HY_75	-	2.40817	260	47790	68.87	13030	7.63639	ND	0.13	True	76.94	3.82	57.84	1	0	0	3.12993	1544	1	0	p_Chloroflexota	c_Dehalococcoidia	o_Tepidiformales	f_Tepidiformaceae	g_	s_	N/A
84	Haryono et al. 2021	Singapore	HY	AS	AS	Domestic waste	Municipal wastewater	Municipal wastewater	Database	zenodo: 5215738	AS_HY_coassembly.multi.bam_bin.858	AS_HY_coassembly.multi.bam_bin.858.fna	AS_HY_76	-	8.02104	1262	84735	52.25	7065	5.6912	ND	ND	ND	68.22	11.13	12.57	0	0	0	11.7576	ND	0	0	p_Chloroflexota	c_Anaerolineae	o_Caldilineales	f_Caldilineaceae	g_UBA5069	s_	N/A
85	Haryono et al. 2021	Singapore	HY	AS	AS	Domestic waste	Municipal wastewater	Municipal wastewater	Database	zenodo: 5215738	AS_HY_coassembly.multi.bam_bin.875	AS_HY_coassembly.multi.bam_bin.875.fna	AS_HY_77	-	3.13983	271	95078	69.53	20709	26.5628	ND	0.06	True	93.82	2.34	82.12	1	1	1	3.34666	ND	0	0	p_Chloroflexota	c_Dehalococcoidia	o_Tepidiformales	f_Tepidiformaceae	g_JACPOQ01	s_	N/A
86	Haryono et al. 2021	Singapore	HY	AS	AS	Domestic waste	Municipal wastewater	Municipal wastewater	Database	zenodo: 5215738	AS_HY_coassembly.multi.bam_bin.885	AS_HY_coassembly.multi.bam_bin.885.fna	AS_HY_78	-	4.18774	529	54481	64.86	12179	22.4283	ND	ND	ND	59.83	2.9	45.33	0	0	0	6.9994	ND	0	0	p_Chloroflexota	c_Anaerolineae	o_Caldilineales	f_Caldilineaceae	g_JADJPH01	s_	N/A
87	Haryono et al. 2021	Singapore	HY	AS	AS	Domestic waste	Municipal wastewater	Municipal wastewater	Database	zenodo: 5215738	AS_HY_coassembly.multi.bam_bin.9	AS_HY_coassembly.multi.bam_bin.9.fna	AS_HY_79	-	9.41598	1381	117289	57.19	8075	8.21151	ND	ND	ND	85.19	10.59	32.24	0	0	0	11.0529	ND	0	0	p_Chloroflexota	c_Anaerolineae	o_Thermoflexales	f_Fen-1058	g_JAGOBP01	s_	N/A
88	Haryono et al. 2021	Singapore	HY	AS	AS	Domestic waste	Municipal wastewater	Municipal wastewater	Database	zenodo: 5215738	AS_HY_coassembly.multi.bam_bin.919	AS_HY_coassembly.multi.bam_bin.919.fna	AS_HY_80	-	2.88387	767	21066	71.31	3659	4.24666	ND	ND	ND	51.55	2.61	38.5	0	0	0	5.59432	ND	0	0	p_Chloroflexota	c_Chloroflexia	o_Chloroflexales	f_Roseiflexaceae	g_	s_	N/A
89	Haryono et al. 2021	Singapore	HY	AS	AS	Domestic waste	Municipal wastewater	Municipal wastewater	Database	zenodo: 5215738	AS_HY_coassembly.multi.bam_bin.936	AS_HY_coassembly.multi.bam_bin.936.fna	AS_HY_81	-	3.90658	885	26859	54.32	4429	4.33686	ND	ND	ND	50.77	7.27	14.42	0	0	0	7.69465	ND	0	0	p_Chloroflexota	c_Anaerolineae	o_UBA4142	f_SHND01	g_SHND01	s_	N/A
90	Haryono et al. 2021	Singapore	HY	AS	AS	Domestic waste	Municipal wastewater	Municipal wastewater	Database	zenodo: 5215738	AS_HY_coassembly.multi.bam_bin.937	AS_HY_coassembly.multi.bam_bin.937.fna	AS_HY_82	-	1.19116	293	11578	54.69	4049	3.11898	ND	ND	ND	24.67	0.05	24.42	0	0	0	4.82837	ND	0	0	p_Chloroflexota	c_Anaerolineae	o_Anaerolineales	f_JABWBV01	g_JABWBV01	s_	N/A
91	Haryono et al. 2021	Singapore	HY	AS	AS	Domestic waste	Municipal wastewater	Municipal wastewater	Database	zenodo: 5215738	AS_HY_coassembly.multi.bam_bin.961	AS_HY_coassembly.multi.bam_bin.961.fna	AS_HY_83	-	2.68758	655	24843	67.98	4149	4.70532	ND	ND	ND	33.93	1.21	27.88	0	0	0	7.92096	ND	0	0	p_Chloroflexota	c_UBA6077	o_UBA6077	f_CF-72	g_	s_	N/A
92	Haryono et al. 2021	Singapore	HY	AS	AS	Domestic waste	Municipal wastewater	Municipal wastewater	Database	zenodo: 5215738	AS_HY_coassembly.multi.bam_bin.968	AS_HY_coassembly.multi.bam_bin.968.fna	AS_HY_84	-	4.84758	175	208214	67.05	52738	78.1024	ND	0.06	True	99.96	2.28	88.56	1	1	1	4.84952	939	1	0	p_Chloroflexota	c_Anaerolineae	o_Promineofilales	f_Promineofilaceae	g_Promineofilum	s_	N/A
93	Liang et al. 2021	China	LG	AS	AS	Pulp and paper mill (cotton- wood)	Pulp and paper mill	Pulp and paper mill	This work	https://doi.org/10.6084/m9.figshare.24480880.v	AS_LG_bin.24.strict	AS_LG_bin.24.strict.fna	AS_LG_1	-	3.58225	237	159649	65.52	49750	5.59322	0.37	0.08	True	92.56	3.34	75.86	1	1	1	3.8702	1152	1	0	p_Chloroflexota	c_Dehalococcoidia	o_DSTF01	f_WHTK01	g_WHTK01	s_	N/A
94	Liang et al. 2021	China	LG	AS	AS	Pulp and paper mill (cotton- wood)	Pulp and paper mill	Pulp and paper mill	This work	https://doi.org/10.6084/m9.figshare.24480880.v	AS_LG_bin.28.strict	AS_LG_bin.28.strict.fna	AS_LG_2	-	2.88377	548	28965	64.1	7425	3.29596	0.24	0.16	True	83.86	3.28	67.46	1	0	0	3.43879	961	1	0	p_Chloroflexota	c_Dehalococcoidia	o_Tepidiformales	f_Tepidiformaceae	g_	s_	N/A
95	Liang et al. 2021	China	LG	AS	AS	Pulp and paper mill (cotton- wood)	Pulp and paper mill	Pulp and paper mill	This work	https://doi.org/10.6084/m9.figshare.24480880.v	AS_LG_bin.37.permissive	AS_LG_bin.37.permissive.fna	AS_LG_3	-	3.38739	655	40897	55.24	10408	3.60913	ND	0.49	False	94.96	4.88	70.56	0	0	0	3.56718	ND	0	0	p_Chloroflexota	c_Anaerolineae	o_Anaerolineales	f_EnvOPS12	g_OLB14	s_	N/A
96	Perez et al. 2019	Argentina	PE	AS	AS	Sewage for a population	Municipal wastewater	Municipal wastewater	Database	https://doi.org/10.6084/m9.figshare.24480880.v	AS_PE_1_Bin68.contigs	AS_PE_1_Bin68.contigs.fna	AS_PE_1	-	3.99309	1099	21601	63.89	4169	3.73099	ND	0.12	True	68.3	1.57	60.45	1	0	0	5.84639	1146	1	0	p_Chloroflexota	c_Anaerolineae	o_Thermoflexales	f_J036	g_	s_	N/A
97	Perez et al. 2019	Argentina	PE	AS	AS	Sewage for a population	Municipal wastewater	Municipal wastewater	Database	https://doi.org/10.6084/m9.figshare.24480880.v	AS_PE_1_Bin84.contigs	AS_PE_1_Bin84.contigs.fna	AS_PE_2	-	4.00802	433	77354	58.58	13961	4.72457	ND	0.23	True	91.48	1.38	84.58	1	1	1	4.38131	ND	0	0	p_Chloroflexota	c_Anaerolineae	o_Caldilineales	f_Caldilineaceae	g_UBA5069	s_	N/A
98	Perez et al. 2019	Argentina	PE	AS	AS	Sewage for a population	Municipal wastewater	Municipal wastewater	Database	https://doi.org/10.6084/m9.figshare.24480880.v	AS_PE_2_Bin21.contigs	AS_PE_2_Bin21.contigs.fna	AS_PE_3	-	6.15718	515	109686	62.44	18236	5.3774	ND	0.26	True	90.81	1.07	85.46	1	1	1	6.78029	ND	0	0	p_Chloroflexota	c_Anaerolineae	o_Caldilineales	f_Caldilineaceae	g_JADJPH01	s_	N/A
99	Perez et al. 2019	Argentina	PE	AS	AS	Sewage for a population	Municipal wastewater	Municipal wastewater	Database	https://doi.org/10.6084/m9.figshare.24480880.v	AS_PE_2_Bin24.contigs	AS_PE_2_Bin24.contigs.fna	AS_PE_4	-	6.10496	980	36649	64.3	8475	4.7556	ND	0.35	True	85.05	4.45	62.8	1	1	0	7.17809	ND	0	0	p_Chloroflexota	c_Anaerolineae	o_Caldilineales	f_Caldilineaceae	g_JADJPH01	s_	N/A
100	Schneider et al. 2021	Germany	GO	AS	AS	Municipal wastewater	Municipal wastewater	Municipal wastewater	Database	https://doi.org/10.6084/ m9.figshare.14578629	AS_SC_Go_SlAct_bin_158	AS_SC_Go_SlAct_bin_158.fna	AS_SC_GO_1	-	1.45142	224	30867	50.94	6953	27.6705	ND	ND	ND	34.69	2.52	22.09	0	0	0	4.18397	ND	0	0	p_Chloroflexota	c_Anaerolineae	o_Anaerolineales	f_EnvOPS12	g_OLB14	s_OLB14 sp016718275	GCA_016718275.1
101	Schneider et al. 2021	Germany	GO	AS	AS	Municipal wastewater	Municipal wastewater	Municipal wastewater	Database	https://doi.org/10.6084/ m9.figshare.14578629	AS_SC_Go_SlAct_bin_220	AS_SC_Go_SlAct_bin_220.fna	AS_SC_GO_2	-	4.30982	659	135035	65.39	7449	4.81345	ND	ND	ND	78.19	9.68	29.79	0	0	0	5.51199	ND	0	0	p_Chloroflexota	c_Anaerolineae	o_Promineofilales	f_Promineofilaceae	g_Promineofilum	s_	N/A
102	Schneider et al. 2021	Germany	GO	AS	AS	Municipal wastewater	Municipal wastewater	Municipal wastewater	Database	https://doi.org/10.6084/ m9.figshare.14578629	AS_SC_Go_SlAct_bin_328	AS_SC_Go_SlAct_bin_328.fna	AS_SC_GO_3	-	7.84079	187	247183	52.71	66573	35.2422	1.52	0.06	True	96.42	3.99	76.47	1	1	1	8.13191	1498	1	1	p_Chloroflexota	c_Anaerolineae	o_Promineofilales	f_Promineofilaceae	g_JADJUV01	s_JADJUV01 sp018004935	GCA_018004935.1
103	Schneider et al. 2021	Germany	GO	AS	AS	Municipal wastewater	Municipal wastewater	Municipal wastewater	Database	https://doi.org/10.6084/ m9.figshare.14578629	AS_SC_Go_SlAct_bin_337	AS_SC_Go_SlAct_bin_337.fna	AS_SC_GO_4	-	3.82228	144	134079	53	44905	116.5	3.48	0.11	True	96.84	0.75	93.09	1	1	1	3.947	ND	0	0	p_Chloroflexota	c_Anaerolineae	o_Anaerolineales	f_EnvOPS12	g_OLB14	s_OLB14 sp017985935	GCA_017985935.1
104	Schneider et al. 2021	Germany	GO	AS	AS	Municipal wastewater	Municipal wastewater	Municipal wastewater	Database	https://doi.org/10.6084/ m9.figshare.14578629	AS_SC_Go_SlAct_bin_395	AS_SC_Go_SlAct_bin_395.fna	AS_SC_GO_5	-	2.42069	521	24395	49.49	4707	5.19685	0.01	0.14	True	51.63	0.11	51.08	1	0	0	4.68854	ND	0	0	p_Chloroflexota	c_Chloroflexia	o_Chloroflexales	f_Herpetosiphonaceae	g_Herpetosiphon	s_	N/A
105	Schneider et al. 2021	Germany	GO	AS	AS	Municipal wastewater	Municipal wastewater	Municipal wastewater	Database	https://doi.org/10.6084/ m9.figshare.14578629	AS_SC_Go_SlAct_bin_419	AS_SC_Go_SlAct_bin_419.fna	AS_SC_GO_6	-	2.81474	26	285300	61.87	142451	7.05536	0.04	0.02	True	67.51	1.02	62.41	1	0	0	4.16936	ND	0	0	p_Chloroflexota	c_Anaerolineae	o_Promineofilales	f_Promineofilaceae	g_Promineofilum	s_Promineofilum sp017983515	GCA_017983515.1
106	Schneider et al. 2021	Germany	GO	AS	AS	Municipal wastewater	Municipal wastewater	Municipal wastewater	Database	https://doi.org/10.6084/ m9.figshare.14578629	AS_SC_Go_SlAct_bin_48	AS_SC_Go_SlAct_bin_48.fna	AS_SC_GO_7	-	4.88622	453	59571	56.76	15434	28.0169	ND	0.09	True	82.2	2.55	69.45	0	0	0	5.94431	ND	0	0	p_Chloroflexota	c_Anaerolineae	o_Promineofilales	f_Promineofilaceae	g_JADJXA01	s_JADJXA01 sp016705235	GCA_016705235.1
107	Schneider et al. 2021	Germany	GO	AS	AS	Municipal wastewater	Municipal wastewater	Municipal wastewater	Database	https://doi.org/10.6084/ m9.figshare.14578629	AS_SC_Go_SlAct_bin_491	AS_SC_Go_SlAct_bin_491.fna	AS_SC_GO_8	-	2.77121	465	34492	64.97	6727	20.4422	ND	0.12	True	68.35	0.16	67.55	0	0	0	4.05445	ND	0	0	p_Chloroflexota	c_Anaerolineae	o_Thermoflexales	f_J036	g_JADKDT01	s_JADKDT01 sp017998555	GCA_017998555.1
108	Schneider et al. 2021	Germany	GO	AS	AS	Municipal wastewater	Municipal wastewater	Municipal wastewater	Database	https://doi.org/10.6084/ m9.figshare.14578629	AS_SC_Go_SlAct_bin_560	AS_SC_Go_SlAct_bin_560.fna	AS_SC_GO_9	-	4.3772	683	30902	59.27	7590	4.59674	0.14	0.16	True	73.48	3.83	54.33	1	0	0	5.957	1500	1	0	p_Chloroflexota	c_Anaerolineae	o_Thermoflexales	f_Fen-1058	g_JAGOBP01	s_JAGOBP01 sp017999195	GCA_017999195.1
109	Schneider et al. 2021	Germany	GO	AS	AS	Municipal wastewater	Municipal wastewater	Municipal wastewater	Database	https://doi.org/10.6084/ m9.figshare.14578629	AS_SC_Go_SlAct_bin_576	AS_SC_Go_SlAct_bin_576.fna	AS_SC_GO_10	-	4.76774	803	44183	67.79	6769	5.27438	ND	ND	ND	83.81	6.9	49.31	0	0	0	5.68875	ND	0	0	p_Chloroflexota	c_Anaerolineae	o_Anaerolineales	f_UBA6663	g_SpSt-583	s_SpSt-583 sp017999235	GCA_017999235.1
110	Schneider et al. 2021	Germany	GO	AS	AS	Municipal wastewater	Municipal wastewater	Municipal wastewater	Database	https://doi.org/10.6084/ m9.figshare.14578629	AS_SC_Go_SlAct_bin_68	AS_SC_Go_SlAct_bin_68.fna	AS_SC_GO_11	-	5.99986	113	273837	56.44	106019	19.506	1.4	0.04	True	92.88	4.56	70.08	1	1	1	6.4598	ND	0	0	p_Chloroflexota	c_Anaerolineae	o_Promineofilales	f_Promineofilaceae	g_JADJXA01	s_JADJXA01 sp017993775	GCA_017993775.1
111	Schneider et al. 2021	Germany	GW	AS	AS	Municipal wastewater	Municipal wastewater	Municipal wastewater	Database	https://doi.org/10.6084/ m9.figshare.14578629	AS_SC_Gw_SlAct_bin_105	AS_SC_Gw_SlAct_bin_105.fna	AS_SC_GW_1	-	1.09314	190	26239	57.1	6687	3.88381	ND	ND	ND	23.82	0.12	23.22	0	0	0	4.58918	ND	0	0	p_Chloroflexota	c_Anaerolineae	o_Aggregatilineales	f_A4b	g_OLB13	s_OLB13 sp016712885	GCA_016712885.1
112	Schneider et al. 2021	Germany	GW	AS	AS	Municipal wastewater	Municipal wastewater	Municipal wastewater	Database	https://doi.org/10.6084/ m9.figshare.14578629	AS_SC_Gw_SlAct_bin_400	AS_SC_Gw_SlAct_bin_400.fna	AS_SC_GW_2	-	1.03656	263	11361	61.74	4042	4.06081	ND	ND	ND	24.74	0.19	23.79	0	0	0	4.18981	ND	0	0	p_Chloroflexota	c_Anaerolineae	o_Caldilineales	f_Caldilineaceae	g_	s_	N/A
113	Schneider et al. 2021	Germany	GW	AS	AS	Municipal wastewater	Municipal wastewater	Municipal wastewater	Database	https://doi.org/10.6084/ m9.figshare.14578629	AS_SC_Gw_SlAct_bin_430	AS_SC_Gw_SlAct_bin_430.fna	AS_SC_GW_3	-	5.6376	196	145202	60.28	53310	28.4213	ND	0.11	True	89.46	2.01	79.41	1	1	0	6.30181	ND	0	0	p_Chloroflexota	c_Anaerolineae	o_Caldilineales	f_Caldilineaceae	g_JAGNDO01	s_JAGNDO01 sp018003515	GCA_018003515.1
114	Singleton et al. 2021	Denmark	AalE	AS	AS	Primarily household wastewater	Municipal wastewater	Municipal wastewater	Database	https://doi.org/10.6084/m9.figshare.c.527703	AS_SG_AalE_18_Q3_R2_46_BAT3C.274	AS_SG_AalE_18_Q3_R2_46_BAT3C.274.fna	AS_SG_AalE_1	-	3.24012	117	112848	66.26	34438	0	ND	ND	ND	64.26	4.02	44.16	0	0	0	5.0422	ND	0	0	p_Chloroflexota	c_Anaerolineae	o_Promineofilales	f_Promineofilaceae	g_Promineofilum	s_	N/A
115	Singleton et al. 2021	Denmark	AalE	AS	AS	Primarily household wastewater	Municipal wastewater	Municipal wastewater	Database	https://doi.org/10.6084/m9.figshare.c.527703	AS_SG_AalE_18_Q3_R2_46_BAT3C.394	AS_SG_AalE_18_Q3_R2_46_BAT3C.394.fna	AS_SG_AalE_2	-	4.22867	50	351233	71.07	135487	0	ND	0.03	True	85.9	3.18	70	0	0	0	4.92279	ND	0	0	p_Chloroflexota	c_Anaerolineae	o_UCB3	f_UCB3	g_JADJCV01	s_JADJCV01 sp016703025	GCA_016703025.1
116	Singleton et al. 2021	Denmark	AalE	AS	AS	Primarily household wastewater	Municipal wastewater	Municipal wastewater	Database	https://doi.org/10.6084/m9.figshare.c.527703	AS_SG_AalE_18_Q3_R2_46_BAT3C.398	AS_SG_AalE_18_Q3_R2_46_BAT3C.398.fna	AS_SG_AalE_3	-	4.68837	79	401531	49.67	104003	0	ND	ND	ND	82.87	10.76	29.07	0	0	0	5.6575	ND	0	0	p_Chloroflexota	c_Anaerolineae	o_Anaerolineales	f_EnvOPS12	g_OLB14	s_OLB14 sp016709305	GCA_016709305.1
117	Singleton et al. 2021	Denmark	AalE	AS	AS	Primarily household wastewater	Municipal wastewater	Municipal wastewater	Database	https://doi.org/10.6084/m9.figshare.c.527703	AS_SG_AalE_18_Q3_R2_46_BAT3C.409	AS_SG_AalE_18_Q3_R2_46_BAT3C.409.fna	AS_SG_AalE_4	-	3.51098	19	653177	65.54	246134	10.3461	ND	0.01	True	92.26	2.49	79.81	0	0	1	3.80553	ND	0	0	p_Chloroflexota	c_Dehalococcoidia	o_Tepidiformales	f_Tepidiformaceae	g_FeB-14	s_FeB-14 sp016719395	GCA_016719395.1
118	Singleton et al. 2021	Denmark	AalE	AS	AS	Primarily household wastewater	Municipal wastewater	Municipal wastewater	Database	https://doi.org/10.6084/m9.figshare.c.527703	AS_SG_AalE_18_Q3_R2_46_BAT3C.422	AS_SG_AalE_18_Q3_R2_46_BAT3C.422.fna	AS_SG_AalE_5	-	3.13707	174	67484	65.14	23011	0	ND	ND	ND	52.99	4.71	29.44	0	0	0	5.92011	ND	0	0	p_Chloroflexota	c_Anaerolineae	o_Thermoflexales	f_J036	g_JADKDT01	s_JADKDT01 sp016714465	GCA_016714465.1
119	Singleton et al. 2021	Denmark	AalE	AS	AS	Primarily household wastewater	Municipal wastewater	Municipal wastewater	Database	https://doi.org/10.6084/m9.figshare.c.527703	AS_SG_AalE_18_Q3_R2_46_BATAC.190	AS_SG_AalE_18_Q3_R2_46_BATAC.190.fna	AS_SG_AalE_6	-	3.67828	179	98818	61.09	27297	ND	ND	0.13	True	58.45	1.1	52.95	1	0	0	6.29303	ND	0	0	p_Chloroflexota	c_Anaerolineae	o_JAAEKA01	f_JAAEKA01	g_	s_	N/A
120	Singleton et al. 2021	Denmark	AalE	AS	AS	Primarily household wastewater	Municipal wastewater	Municipal wastewater	Database	https://doi.org/10.6084/m9.figshare.c.527703	AS_SG_AalE_18_Q3_R2_46_BATAC.225_sub	AS_SG_AalE_18_Q3_R2_46_BATAC.225_sub.fna	AS_SG_AalE_7	-	5.03825	107	353078	49.42	104083	0	ND	ND	ND	87.48	8.33	45.83	0	0	0	5.75932	ND	0	0	p_Chloroflexota	c_Anaerolineae	o_Anaerolineales	f_EnvOPS12	g_OLB14	s_	N/A
121	Singleton et al. 2021	Denmark	AalE	AS	AS	Primarily household wastewater	Municipal wastewater	Municipal wastewater	Database	https://doi.org/10.6084/m9.figshare.c.527703	AS_SG_AalE_18_Q3_R2_46_BATAC.227	AS_SG_AalE_18_Q3_R2_46_BATAC.227.fna	AS_SG_AalE_8	-	2.16068	81	129377	61.81	34380	0	ND	ND	ND	47.23	1.96	37.43	0	0	0	4.5748	ND	0	0	p_Chloroflexota	c_Anaerolineae	o_Promineofilales	f_Promineofilaceae	g_Promineofilum	s_	N/A
122	Singleton et al. 2021	Denmark	AalE	AS	AS	Primarily household wastewater	Municipal wastewater	Municipal wastewater	Database	https://doi.org/10.6084/m9.figshare.c.527703	AS_SG_AalE_18_Q3_R2_46_BATAC.251	AS_SG_AalE_18_Q3_R2_46_BATAC.251.fna	AS_SG_AalE_9	Ca. Leptovillus affinis	5.70922	7	1701057	56.75	1537879	32.3783	ND	0.01	True	93.91	2.27	82.56	no dRep	1	no dRep	6.07945	1502	1	no dRep	p_Chloroflexota	c_Anaerolineae	o_Promineofilales	f_Promineofilaceae	g_JADJXA01	s_JADJXA01 sp016705235	GCA_016705235.1
123	Singleton et al. 2021	Denmark	AalE	AS	AS	Primarily household wastewater	Municipal wastewater	Municipal wastewater	Database	https://doi.org/10.6084/m9.figshare.c.527703	AS_SG_AalE_18_Q3_R2_46_BATAC.315_sub	AS_SG_AalE_18_Q3_R2_46_BATAC.315_sub.fna	AS_SG_AalE_10	-	2.84114	73	153415	53.13	51037	0	ND	ND	ND	60.1	3.29	43.65	0	0	0	4.72735	ND	0	0	p_Chloroflexota	c_Anaerolineae	o_Anaerolineales	f_EnvOPS12	g_OLB14	s_OLB14 sp017985935	GCA_017985935.1
124	Singleton et al. 2021	Denmark	AalE	AS	AS	Primarily household wastewater	Municipal wastewater	Municipal wastewater	Database	https://doi.org/10.6084/m9.figshare.c.527703	AS_SG_AalE_18_Q3_R2_46_MAXAC.046	AS_SG_AalE_18_Q3_R2_46_MAXAC.046.fna	AS_SG_AalE_11	-	5.61562	68	871561	51.33	130518	0	ND	ND	ND	95.24	11.83	36.09	0	0	0	5.89629	ND	0	0	p_Chloroflexota	c_Anaerolineae	o_Anaerolineales	f_EnvOPS12	g_OLB14	s_OLB14 sp016718275	GCA_016718275.1
125	Singleton et al. 2021	Denmark	AalE	AS	AS	Primarily household wastewater	Municipal wastewater	Municipal wastewater	Database	https://doi.org/10.6084/m9.figshare.c.527703	AS_SG_AalE_18_Q3_R2_46_MAXAC.059	AS_SG_AalE_18_Q3_R2_46_MAXAC.059.fna	AS_SG_AalE_12	-	3.86271	80	164293	50.64	68277	0	ND	0.06	True	91.66	5.33	65.01	0	0	0	4.21417	ND	0	0	p_Chloroflexota	c_Anaerolineae	o_Anaerolineales	f_EnvOPS12	g_OLB14	s_OLB14 sp016721315	GCA_016721315.1
126	Singleton et al. 2021	Denmark	AalE	AS	AS	Primarily household wastewater	Municipal wastewater	Municipal wastewater	Database	https://doi.org/10.6084/m9.figshare.c.527703	AS_SG_AalE_18_Q3_R2_46_MAXAC.066	AS_SG_AalE_18_Q3_R2_46_MAXAC.066.fna	AS_SG_AalE_13	-	4.57934	189	146372	55.1	33692	ND	ND	0.19	True	74.65	1.23	68.5	1	0	0	6.13442	1497	1	0	p_Chloroflexota	c_Anaerolineae	o_Anaerolineales	f_UBA4823	g_DSTM01	s_	N/A
127	Singleton et al. 2021	Denmark	AalE	AS	AS	Primarily household wastewater	Municipal wastewater	Municipal wastewater	Database	https://doi.org/10.6084/m9.figshare.c.527703	AS_SG_AalE_18_Q3_R2_46_MAXAC.092	AS_SG_AalE_18_Q3_R2_46_MAXAC.092.fna	AS_SG_AalE_14	-	3.86298	108	158004	51.1	55891	ND	ND	0.17	True	81.64	3.14	65.94	1	0	0	4.73172	ND	0	0	p_Chloroflexota	c_Anaerolineae	o_Anaerolineales	f_EnvOPS12	g_OLB14	s_OLB14 sp016714565	GCA_016714565.1
128	Singleton et al. 2021	Denmark	AalE	AS	AS	Primarily household wastewater	Municipal wastewater	Municipal wastewater	Database	https://doi.org/10.6084/m9.figshare.c.527703	AS_SG_AalE_18_Q3_R2_46_MAXAC.110	AS_SG_AalE_18_Q3_R2_46_MAXAC.110.fna	AS_SG_AalE_15	-	4.59812	100	194769	50.7	66193	0	ND	0.1	True	86.91	3.73	68.26	0	0	0	5.29067	ND	0	0	p_Chloroflexota	c_Anaerolineae	o_Anaerolineales	f_EnvOPS12	g_UBA12294	s_	N/A
129	Singleton et al. 2021	Denmark	AalW	AS	AS	Primarily household wastewater	Municipal wastewater	Municipal wastewater	Database	https://doi.org/10.6084/m9.figshare.c.527703	AS_SG_AalW_18_Q3_R10_53_BAT3C.371_sub	AS_SG_AalW_18_Q3_R10_53_BAT3C.371_sub.fna	AS_SG_AalW_1	-	6.25037	84	374952	62.85	170545	11.3218	ND	0.04	True	97.83	4.37	75.98	0	0	1	6.38901	ND	0	0	p_Chloroflexota	c_Anaerolineae	o_SSC4	f_SSC4	g_JADJYJ01	s_JADJYJ01 sp016719785	GCA_016719785.1
130	Singleton et al. 2021	Denmark	AalW	AS	AS	Primarily household wastewater	Municipal wastewater	Municipal wastewater	Database	https://doi.org/10.6084/m9.figshare.c.527703	AS_SG_AalW_18_Q3_R10_53_BAT3C.45	AS_SG_AalW_18_Q3_R10_53_BAT3C.45.fna	AS_SG_AalW_2	-	6.6363	36	887847	56.71	294199	0	ND	0.02	True	98.27	5.48	70.87	0	0	0	6.75313	ND	0	0	p_Chloroflexota	c_Anaerolineae	o_Promineofilales	f_Promineofilaceae	g_JADJXA01	s_JADJXA01 sp016705235	GCA_016705235.1
131	Singleton et al. 2021	Denmark	AalW	AS	AS	Primarily household wastewater	Municipal wastewater	Municipal wastewater	Database	https://doi.org/10.6084/m9.figshare.c.527703	AS_SG_AalW_18_Q3_R10_53_BATAC.21	AS_SG_AalW_18_Q3_R10_53_BATAC.21.fna	AS_SG_AalW_3	-	5.65099	109	258470	50.7	97707	ND	ND	0.06	True	94.31	3.58	76.41	1	1	1	5.99193	846	1	0	p_Chloroflexota	c_Anaerolineae	o_Anaerolineales	f_EnvOPS12	g_UBA12294	s_	N/A
132	Singleton et al. 2021	Denmark	AalW	AS	AS	Primarily household wastewater	Municipal wastewater	Municipal wastewater	Database	https://doi.org/10.6084/m9.figshare.c.527703	AS_SG_AalW_18_Q3_R10_53_BATAC.512	AS_SG_AalW_18_Q3_R10_53_BATAC.512.fna	AS_SG_AalW_4	-	5.3255	90	234465	51.04	103272	0	ND	0.06	True	96.59	8.15	55.84	0	0	0	5.51351	ND	0	0	p_Chloroflexota	c_Anaerolineae	o_Anaerolineales	f_EnvOPS12	g_OLB14	s_OLB14 sp016718275	GCA_016718275.1
133	Singleton et al. 2021	Denmark	AalW	AS	AS	Primarily household wastewater	Municipal wastewater	Municipal wastewater	Database	https://doi.org/10.6084/m9.figshare.c.527703	AS_SG_AalW_18_Q3_R10_53_BATAC.642	AS_SG_AalW_18_Q3_R10_53_BATAC.642.fna	AS_SG_AalW_5	-	3.94353	131	128874	66.59	38919	0	ND	0.07	True	82.16	2.97	67.31	0	0	0	4.79982	ND	0	0	p_Chloroflexota	c_Anaerolineae	o_Promineofilales	f_Promineofilaceae	g_Promineofilum	s_	N/A
134	Singleton et al. 2021	Denmark	AalW	AS	AS	Primarily household wastewater	Municipal wastewater	Municipal wastewater	Database	https://doi.org/10.6084/m9.figshare.c.527703	AS_SG_AalW_18_Q3_R10_53_BATAC.829	AS_SG_AalW_18_Q3_R10_53_BATAC.829.fna	AS_SG_AalW_6	-	4.71182	87	341787	50.57	93812	0	ND	ND	ND	91.21	8.93	46.56	0	0	0	5.1659	ND	0	0	p_Chloroflexota	c_Anaerolineae	o_Anaerolineales	f_EnvOPS12	g_OLB14	s_OLB14 sp016721315	GCA_016721315.1
135	Singleton et al. 2021	Denmark	AalW	AS	AS	Primarily household wastewater	Municipal wastewater	Municipal wastewater	Database	https://doi.org/10.6084/m9.figshare.c.527703	AS_SG_AalW_18_Q3_R10_53_MAXAC.018	AS_SG_AalW_18_Q3_R10_53_MAXAC.018.fna	AS_SG_AalW_7	-	3.71136	27	938072	65.28	483918	13.9611	ND	0.02	True	98.23	1.14	92.53	0	0	1	3.77823	ND	0	0	p_Chloroflexota	c_Dehalococcoidia	o_Tepidiformales	f_Tepidiformaceae	g_FeB-14	s_FeB-14 sp016719395	GCA_016719395.1
136	Singleton et al. 2021	Denmark	AalW	AS	AS	Primarily household wastewater	Municipal wastewater	Municipal wastewater	Database	https://doi.org/10.6084/m9.figshare.c.527703	AS_SG_AalW_18_Q3_R10_53_MAXAC.020_sub	AS_SG_AalW_18_Q3_R10_53_MAXAC.020_sub.fna	AS_SG_AalW_8	-	5.71946	291	115048	61.64	26209	0	ND	ND	ND	89.56	10.44	37.36	0	0	0	6.38618	ND	0	0	p_Chloroflexota	c_Anaerolineae	o_JAAEKA01	f_JAAEKA01	g_	s_	N/A
137	Singleton et al. 2021	Denmark	AalW	AS	AS	Primarily household wastewater	Municipal wastewater	Municipal wastewater	Database	https://doi.org/10.6084/m9.figshare.c.527703	AS_SG_AalW_18_Q3_R10_53_MAXAC.071	AS_SG_AalW_18_Q3_R10_53_MAXAC.071.fna	AS_SG_AalW_9	-	4.50892	118	218809	66.64	54927	ND	ND	0.05	True	70.5	2.15	59.75	1	0	0	6.39563	ND	0	0	p_Chloroflexota	c_Anaerolineae	o_Promineofilales	f_Promineofilaceae	g_Promineofilum	s_Promineofilum sp016707605	GCA_016707605.1
138	Singleton et al. 2021	Denmark	AalW	AS	AS	Primarily household wastewater	Municipal wastewater	Municipal wastewater	Database	https://doi.org/10.6084/m9.figshare.c.527703	AS_SG_AalW_18_Q3_R10_53_MAXAC.165	AS_SG_AalW_18_Q3_R10_53_MAXAC.165.fna	AS_SG_AalW_10	-	2.86629	120	129305	69.62	32048	0	ND	ND	ND	43.88	0.29	42.43	0	0	0	6.53211	ND	0	0	p_Chloroflexota	c_Anaerolineae	o_UCB3	f_UCB3	g_JADJUE01	s_JADJUE01 sp016710785	GCA_016710785.1
139	Singleton et al. 2021	Denmark	Aved	AS	AS	Primarily household wastewater	Municipal wastewater	Municipal wastewater	Database	https://doi.org/10.6084/m9.figshare.c.527703	AS_SG_Aved_18_Q3_R54_62_BAT3C.130	AS_SG_Aved_18_Q3_R54_62_BAT3C.130.fna	AS_SG_Aved_1	-	3.03349	135	92767	66.92	27651	0	ND	ND	ND	56.02	3.99	36.07	0	0	0	5.41502	ND	0	0	p_Chloroflexota	c_Anaerolineae	o_Promineofilales	f_Promineofilaceae	g_Promineofilum	s_	N/A
140	Singleton et al. 2021	Denmark	Aved	AS	AS	Primarily household wastewater	Municipal wastewater	Municipal wastewater	Database	https://doi.org/10.6084/m9.figshare.c.527703	AS_SG_Aved_18_Q3_R54_62_BAT3C.133	AS_SG_Aved_18_Q3_R54_62_BAT3C.133.fna	AS_SG_Aved_2	-	3.48266	7	1383443	65.53	738957	0	ND	0.01	True	89.82	2.63	76.67	0	0	0	3.87737	ND	0	0	p_Chloroflexota	c_Dehalococcoidia	o_Tepidiformales	f_Tepidiformaceae	g_FeB-14	s_FeB-14 sp016719395	GCA_016719395.1
141	Singleton et al. 2021	Denmark	Aved	AS	AS	Primarily household wastewater	Municipal wastewater	Municipal wastewater	Database	https://doi.org/10.6084/m9.figshare.c.527703	AS_SG_Aved_18_Q3_R54_62_BAT3C.518	AS_SG_Aved_18_Q3_R54_62_BAT3C.518.fna	AS_SG_Aved_3	Ca. Villigracilis adiacens	4.43785	26	899950	54.97	709065	21.2045	ND	0.02	True	99.5	3.86	80.2	no dRep	1	no dRep	4.46016	1512	1	no dRep	p_Chloroflexota	c_Anaerolineae	o_Anaerolineales	f_EnvOPS12	g_OLB14	s_OLB14 sp016703605	GCA_016703605.1
142	Singleton et al. 2021	Denmark	Aved	AS	AS	Primarily household wastewater	Municipal wastewater	Municipal wastewater	Database	https://doi.org/10.6084/m9.figshare.c.527703	AS_SG_Aved_18_Q3_R54_62_BAT3C.580	AS_SG_Aved_18_Q3_R54_62_BAT3C.580.fna	AS_SG_Aved_4	-	4.94364	214	128828	59.9	31309	0	ND	ND	ND	61.15	3.88	41.75	0	0	0	8.08445	ND	0	0	p_Chloroflexota	c_Anaerolineae	o_Aggregatilineales	f_A4b	g_OLB15	s_	N/A
143	Singleton et al. 2021	Denmark	Aved	AS	AS	Primarily household wastewater	Municipal wastewater	Municipal wastewater	Database	https://doi.org/10.6084/m9.figshare.c.527703	AS_SG_Aved_18_Q3_R54_62_BAT3C.675	AS_SG_Aved_18_Q3_R54_62_BAT3C.675.fna	AS_SG_Aved_5	-	4.7424	161	115192	55.04	40772	ND	ND	0.12	True	54.85	0.5	52.35	1	0	0	8.64612	ND	0	0	p_Chloroflexota	c_Anaerolineae	o_Anaerolineales	f_JABWBV01	g_JABWBV01	s_	N/A
144	Singleton et al. 2021	Denmark	Aved	AS	AS	Primarily household wastewater	Municipal wastewater	Municipal wastewater	Database	https://doi.org/10.6084/m9.figshare.c.527703	AS_SG_Aved_18_Q3_R54_62_BAT3C.689	AS_SG_Aved_18_Q3_R54_62_BAT3C.689.fna	AS_SG_Aved_6	Ca. Amarobacillus elongatus	3.49023	21	871834	69.25	496924	6.06418	ND	0.01	True	89.49	1.48	82.09	no dRep	0	no dRep	3.90013	ND	0	no dRep	p_Chloroflexota	c_Dehalococcoidia	o_Tepidiformales	f_Tepidiformaceae	g_JACPOQ01	s_JACPOQ01 sp016703545	GCA_016703545.1
145	Singleton et al. 2021	Denmark	Aved	AS	AS	Primarily household wastewater	Municipal wastewater	Municipal wastewater	Database	https://doi.org/10.6084/m9.figshare.c.527703	AS_SG_Aved_18_Q3_R54_62_BATAC.192	AS_SG_Aved_18_Q3_R54_62_BATAC.192.fna	AS_SG_Aved_7	Ca. Leptovillus affinis	5.79876	13	918034	56.77	719380	35.8175	ND	0.01	True	95.79	4.38	73.89	no dRep	0	no dRep	6.05362	ND	0	no dRep	p_Chloroflexota	c_Anaerolineae	o_Promineofilales	f_Promineofilaceae	g_JADJXA01	s_JADJXA01 sp016705235	GCA_016705235.1
146	Singleton et al. 2021	Denmark	Aved	AS	AS	Primarily household wastewater	Municipal wastewater	Municipal wastewater	Database	https://doi.org/10.6084/m9.figshare.c.527703	AS_SG_Aved_18_Q3_R54_62_BATAC.270	AS_SG_Aved_18_Q3_R54_62_BATAC.270.fna	AS_SG_Aved_8	-	3.17272	98	164039	56.78	38351	0	ND	ND	ND	50.32	1.05	45.07	0	0	0	6.30509	ND	0	0	p_Chloroflexota	c_Anaerolineae	o_Anaerolineales	f_EnvOPS12	g_UBA7227	s_	N/A
147	Singleton et al. 2021	Denmark	Aved	AS	AS	Primarily household wastewater	Municipal wastewater	Municipal wastewater	Database	https://doi.org/10.6084/m9.figshare.c.527703	AS_SG_Aved_18_Q3_R54_62_BATAC.277	AS_SG_Aved_18_Q3_R54_62_BATAC.277.fna	AS_SG_Aved_9	-	3.13248	94	202941	50.82	41067	0	ND	ND	ND	65.05	9.84	15.85	0	0	0	4.8155	ND	0	0	p_Chloroflexota	c_Anaerolineae	o_Anaerolineales	f_EnvOPS12	g_OLB14	s_OLB14 sp016714565	GCA_016714565.1
148	Singleton et al. 2021	Denmark	Aved	AS	AS	Primarily household wastewater	Municipal wastewater	Municipal wastewater	Database	https://doi.org/10.6084/m9.figshare.c.527703	AS_SG_Aved_18_Q3_R54_62_BATAC.499_sub	AS_SG_Aved_18_Q3_R54_62_BATAC.499_sub.fna	AS_SG_Aved_10	-	6.30389	114	499472	51.18	129242	0	ND	0.07	True	95.01	8.8	51.01	0	0	0	6.63498	ND	0	0	p_Chloroflexota	c_Anaerolineae	o_Anaerolineales	f_EnvOPS12	g_OLB14	s_OLB14 sp016718275	GCA_016718275.1
149	Singleton et al. 2021	Denmark	Aved	AS	AS	Primarily household wastewater	Municipal wastewater	Municipal wastewater	Database	https://doi.org/10.6084/m9.figshare.c.527703	AS_SG_Aved_18_Q3_R54_62_BATAC.610	AS_SG_Aved_18_Q3_R54_62_BATAC.610.fna	AS_SG_Aved_11	-	6.23869	130	271312	63.97	69620	0	ND	0.21	True	72.97	3.34	56.27	0	0	0	8.54967	ND	0	0	p_Chloroflexota	c_Anaerolineae	o_Caldilineales	f_Caldilineaceae	g_Caldilinea	s_	N/A
150	Singleton et al. 2021	Denmark	Aved	AS	AS	Primarily household wastewater	Municipal wastewater	Municipal wastewater	Database	https://doi.org/10.6084/m9.figshare.c.527703	AS_SG_Aved_18_Q3_R54_62_BATAC.692	AS_SG_Aved_18_Q3_R54_62_BATAC.692.fna	AS_SG_Aved_12	-	8.59808	7	3508116	64.21	3160955	0	ND	0.02	True	100	5.71	71.45	0	0	0	8.59808	1499	1	0	p_Chloroflexota	c_Anaerolineae	o_Caldilineales	f_Caldilineaceae	g_JADJPH01	s_	N/A
151	Singleton et al. 2021	Denmark	Aved	AS	AS	Primarily household wastewater	Municipal wastewater	Municipal wastewater	Database	https://doi.org/10.6084/m9.figshare.c.527703	AS_SG_Aved_18_Q3_R54_62_BATAC.767	AS_SG_Aved_18_Q3_R54_62_BATAC.767.fna	AS_SG_Aved_13	Ca. Avedoeria danica	4.34743	5	2918923	70.87	2918923	11.0506	ND	0	True	97.93	0.34	96.23	no dRep	1	no dRep	4.43932	1482	1	no dRep	p_Chloroflexota	c_Anaerolineae	o_UCB3	f_UCB3	g_JADJCV01	s_JADJCV01 sp016703025	GCA_016703025.1
152	Singleton et al. 2021	Denmark	Aved	AS	AS	Primarily household wastewater	Municipal wastewater	Municipal wastewater	Database	https://doi.org/10.6084/m9.figshare.c.527703	AS_SG_Aved_18_Q3_R54_62_BATAC.898_sub	AS_SG_Aved_18_Q3_R54_62_BATAC.898_sub.fna	AS_SG_Aved_14	-	5.62039	159	215923	54.09	44654	0	ND	ND	ND	69.4	5.1	43.9	0	0	0	8.09854	ND	0	0	p_Chloroflexota	c_Anaerolineae	o_Promineofilales	f_Promineofilaceae	g_JADJUV01	s_JADJUV01 sp016716885	GCA_016716885.1
153	Singleton et al. 2021	Denmark	Aved	AS	AS	Primarily household wastewater	Municipal wastewater	Municipal wastewater	Database	https://doi.org/10.6084/m9.figshare.c.527703	AS_SG_Aved_18_Q3_R54_62_MAXAC.017_sub	AS_SG_Aved_18_Q3_R54_62_MAXAC.017_sub.fna	AS_SG_Aved_15	-	2.96454	250	91659	64.63	14695	0	ND	ND	ND	48.7	2.96	33.9	0	0	0	6.08734	ND	0	0	p_Chloroflexota	c_Anaerolineae	o_JAAEKA01	f_JAAEKA01	g_	s_	N/A
154	Singleton et al. 2021	Denmark	Aved	AS	AS	Primarily household wastewater	Municipal wastewater	Municipal wastewater	Database	https://doi.org/10.6084/m9.figshare.c.527703	AS_SG_Aved_18_Q3_R54_62_MAXAC.035_sub	AS_SG_Aved_18_Q3_R54_62_MAXAC.035_sub.fna	AS_SG_Aved_16	-	2.53769	44	229227	49.24	88223	0	ND	ND	ND	69.34	5.81	40.29	0	0	0	3.65978	ND	0	0	p_Chloroflexota	c_Anaerolineae	o_Anaerolineales	f_EnvOPS12	g_OLB14	s_	N/A
155	Singleton et al. 2021	Denmark	Aved	AS	AS	Primarily household wastewater	Municipal wastewater	Municipal wastewater	Database	https://doi.org/10.6084/m9.figshare.c.527703	AS_SG_Aved_18_Q3_R54_62_MAXAC.036	AS_SG_Aved_18_Q3_R54_62_MAXAC.036.fna	AS_SG_Aved_17	-	4.8596	90	261488	49.77	90601	0	ND	ND	ND	90.5	8.3	49	0	0	0	5.36972	ND	0	0	p_Chloroflexota	c_Anaerolineae	o_Anaerolineales	f_EnvOPS12	g_OLB14	s_OLB14 sp016709305	GCA_016709305.1
156	Singleton et al. 2021	Denmark	Aved	AS	AS	Primarily household wastewater	Municipal wastewater	Municipal wastewater	Database	https://doi.org/10.6084/m9.figshare.c.527703	AS_SG_Aved_18_Q3_R54_62_MAXAC.037	AS_SG_Aved_18_Q3_R54_62_MAXAC.037.fna	AS_SG_Aved_18	-	4.12161	73	375978	48.83	93491	0	ND	0.17	True	89.2	3.53	71.55	0	0	0	4.62064	ND	0	0	p_Chloroflexota	c_Anaerolineae	o_Anaerolineales	f_EnvOPS12	g_OLB14	s_OLB14 sp016715195	GCA_016715195.1
157	Singleton et al. 2021	Denmark	Aved	AS	AS	Primarily household wastewater	Municipal wastewater	Municipal wastewater	Database	https://doi.org/10.6084/m9.figshare.c.527703	AS_SG_Aved_18_Q3_R54_62_MAXAC.057_sub	AS_SG_Aved_18_Q3_R54_62_MAXAC.057_sub.fna	AS_SG_Aved_19	-	4.46779	30	573090	50.57	222377	0	ND	0.05	True	95.88	6.49	63.43	0	0	0	4.65977	ND	0	0	p_Chloroflexota	c_Anaerolineae	o_Anaerolineales	f_EnvOPS12	g_OLB14	s_OLB14 sp016721315	GCA_016721315.1
158	Singleton et al. 2021	Denmark	Aved	AS	AS	Primarily household wastewater	Municipal wastewater	Municipal wastewater	Database	https://doi.org/10.6084/m9.figshare.c.527703	AS_SG_Aved_18_Q3_R54_62_MAXAC.158	AS_SG_Aved_18_Q3_R54_62_MAXAC.158.fna	AS_SG_Aved_20	-	6.3125	53	500218	62.5	245138	0	ND	0.03	True	90.38	4.72	66.78	0	0	1	6.9844	ND	0	0	p_Chloroflexota	c_Anaerolineae	o_SSC4	f_SSC4	g_JADJYJ01	s_JADJYJ01 sp016719785	GCA_016719785.1
159	Singleton et al. 2021	Denmark	Aved	AS	AS	Primarily household wastewater	Municipal wastewater	Municipal wastewater	Database	https://doi.org/10.6084/m9.figshare.c.527703	AS_SG_Aved_18_Q3_R54_62_MAXAC.332_sub	AS_SG_Aved_18_Q3_R54_62_MAXAC.332_sub.fna	AS_SG_Aved_21	-	4.70353	219	111281	63.71	38454	0	ND	ND	ND	55.43	2.01	45.38	0	0	0	8.48553	ND	0	0	p_Chloroflexota	c_Anaerolineae	o_Caldilineales	f_Caldilineaceae	g_JADJPH01	s_	N/A
160	Singleton et al. 2021	Denmark	Aved	AS	AS	Primarily household wastewater	Municipal wastewater	Municipal wastewater	Database	https://doi.org/10.6084/m9.figshare.c.527703	AS_SG_Aved_18_Q3_R54_62_MAXAC.388	AS_SG_Aved_18_Q3_R54_62_MAXAC.388.fna	AS_SG_Aved_22	-	4.26215	100	180090	51.42	63581	0	ND	ND	ND	46.54	3.14	30.84	0	0	0	9.15804	ND	0	0	p_Chloroflexota	c_Chloroflexia	o_Chloroflexales	f_Roseiflexaceae	g_	s_	N/A
161	Singleton et al. 2021	Denmark	Bjer	AS	AS	Primarily household wastewater	Municipal wastewater	Municipal wastewater	Database	https://doi.org/10.6084/m9.figshare.c.527703	AS_SG_Bjer_18_Q3_R1_45_BAT3C.311	AS_SG_Bjer_18_Q3_R1_45_BAT3C.311.fna	AS_SG_Bjer_1	-	3.24793	39	223002	65.49	109740	0	ND	0.02	True	81.8	2.52	69.2	0	0	0	3.97057	ND	0	0	p_Chloroflexota	c_Dehalococcoidia	o_Tepidiformales	f_Tepidiformaceae	g_FeB-14	s_FeB-14 sp016719395	GCA_016719395.1
162	Singleton et al. 2021	Denmark	Bjer	AS	AS	Primarily household wastewater	Municipal wastewater	Municipal wastewater	Database	https://doi.org/10.6084/m9.figshare.c.527703	AS_SG_Bjer_18_Q3_R1_45_BATAC.448	AS_SG_Bjer_18_Q3_R1_45_BATAC.448.fna	AS_SG_Bjer_2	-	3.63791	134	100835	62.67	40142	0	ND	0.07	True	65.3	0.57	62.45	0	0	0	5.57107	ND	0	0	p_Chloroflexota	c_Anaerolineae	o_SSC4	f_SSC4	g_JADJYJ01	s_JADJYJ01 sp016719785	GCA_016719785.1
163	Singleton et al. 2021	Denmark	Bjer	AS	AS	Primarily household wastewater	Municipal wastewater	Municipal wastewater	Database	https://doi.org/10.6084/m9.figshare.c.527703	AS_SG_Bjer_18_Q3_R1_45_BATAC.520_sub	AS_SG_Bjer_18_Q3_R1_45_BATAC.520_sub.fna	AS_SG_Bjer_3	-	3.05034	77	117465	50.54	57341	0	ND	ND	ND	60.02	6.44	27.82	0	0	0	5.08221	ND	0	0	p_Chloroflexota	c_Anaerolineae	o_Anaerolineales	f_EnvOPS12	g_OLB14	s_	N/A
164	Singleton et al. 2021	Denmark	Bjer	AS	AS	Primarily household wastewater	Municipal wastewater	Municipal wastewater	Database	https://doi.org/10.6084/m9.figshare.c.527703	AS_SG_Bjer_18_Q3_R1_45_MAXAC.030	AS_SG_Bjer_18_Q3_R1_45_MAXAC.030.fna	AS_SG_Bjer_4	-	3.76299	67	250029	49.57	84485	ND	ND	0.09	True	85.36	1.49	77.91	1	1	0	4.40838	ND	0	0	p_Chloroflexota	c_Anaerolineae	o_Anaerolineales	f_EnvOPS12	g_OLB14	s_OLB14 sp016709305	GCA_016709305.1
165	Singleton et al. 2021	Denmark	Damh	AS	AS	Primarily household wastewater	Municipal wastewater	Municipal wastewater	Database	https://doi.org/10.6084/m9.figshare.c.527703	AS_SG_Damh_18_Q3_R51_60_BAT3C.259	AS_SG_Damh_18_Q3_R51_60_BAT3C.259.fna	AS_SG_Damh_1	-	3.44054	16	480759	65.54	409370	12.3533	ND	0.01	True	96.59	0.91	92.04	0	0	1	3.562	ND	0	0	p_Chloroflexota	c_Dehalococcoidia	o_Tepidiformales	f_Tepidiformaceae	g_FeB-14	s_FeB-14 sp016719395	GCA_016719395.1
166	Singleton et al. 2021	Denmark	Damh	AS	AS	Primarily household wastewater	Municipal wastewater	Municipal wastewater	Database	https://doi.org/10.6084/m9.figshare.c.527703	AS_SG_Damh_18_Q3_R51_60_BATAC.194	AS_SG_Damh_18_Q3_R51_60_BATAC.194.fna	AS_SG_Damh_2	-	2.21082	48	171752	69.18	66766	0	ND	ND	ND	57	2.44	44.8	0	0	0	3.87863	ND	0	0	p_Chloroflexota	c_Dehalococcoidia	o_Tepidiformales	f_Tepidiformaceae	g_JACPOQ01	s_JACPOQ01 sp016703545	GCA_016703545.1
167	Singleton et al. 2021	Denmark	Damh	AS	AS	Primarily household wastewater	Municipal wastewater	Municipal wastewater	Database	https://doi.org/10.6084/m9.figshare.c.527703	AS_SG_Damh_18_Q3_R51_60_MAXAC.008	AS_SG_Damh_18_Q3_R51_60_MAXAC.008.fna	AS_SG_Damh_3	-	6.83206	78	476887	56.42	201324	13.0862	ND	0.07	True	95.46	4.94	70.76	0	0	1	7.15699	ND	0	0	p_Chloroflexota	c_Anaerolineae	o_Promineofilales	f_Promineofilaceae	g_JADJXA01	s_JADJXA01 sp016705235	GCA_016705235.1
168	Singleton et al. 2021	Denmark	Damh	AS	AS	Primarily household wastewater	Municipal wastewater	Municipal wastewater	Database	https://doi.org/10.6084/m9.figshare.c.527703	AS_SG_Damh_18_Q3_R51_60_MAXAC.010_sub	AS_SG_Damh_18_Q3_R51_60_MAXAC.010_sub.fna	AS_SG_Damh_4	-	5.41962	86	281413	50.09	119996	0	ND	ND	ND	99.78	15.65	21.53	0	0	0	5.43157	ND	0	0	p_Chloroflexota	c_Anaerolineae	o_Anaerolineales	f_EnvOPS12	g_OLB14	s_	N/A
169	Singleton et al. 2021	Denmark	Damh	AS	AS	Primarily household wastewater	Municipal wastewater	Municipal wastewater	Database	https://doi.org/10.6084/m9.figshare.c.527703	AS_SG_Damh_18_Q3_R51_60_MAXAC.036	AS_SG_Damh_18_Q3_R51_60_MAXAC.036.fna	AS_SG_Damh_5	-	2.50957	61	139158	52.87	63739	0	ND	ND	ND	53.69	3.33	37.04	0	0	0	4.67418	ND	0	0	p_Chloroflexota	c_Anaerolineae	o_Anaerolineales	f_EnvOPS12	g_OLB14	s_OLB14 sp017985935	GCA_017985935.1
170	Singleton et al. 2021	Denmark	Damh	AS	AS	Primarily household wastewater	Municipal wastewater	Municipal wastewater	Database	https://doi.org/10.6084/m9.figshare.c.527703	AS_SG_Damh_18_Q3_R51_60_MAXAC.106	AS_SG_Damh_18_Q3_R51_60_MAXAC.106.fna	AS_SG_Damh_6	Ca. Leptofilum proximum	6.40442	114	282841	62.75	102367	25.7133	ND	0.05	True	97.04	3.18	81.14	no dRep	0	no dRep	6.59977	ND	0	no dRep	p_Chloroflexota	c_Anaerolineae	o_SSC4	f_SSC4	g_JADJYJ01	s_JADJYJ01 sp016719785	GCA_016719785.1
171	Singleton et al. 2021	Denmark	Ega	AS	AS	Primarily household wastewater	Municipal wastewater	Municipal wastewater	Database	https://doi.org/10.6084/m9.figshare.c.527703	AS_SG_Ega_18_Q3_R5_49_BAT3C.159	AS_SG_Ega_18_Q3_R5_49_BAT3C.159.fna	AS_SG_Ega_1	Ca. Promineofilum glycogenicum	5.04416	26	1110292	66.77	316583	15.5097	ND	0.02	True	88.35	2.68	74.95	no dRep	1	no dRep	5.70929	1503	1	no dRep	p_Chloroflexota	c_Anaerolineae	o_Promineofilales	f_Promineofilaceae	g_Promineofilum	s_Promineofilum sp016707605	GCA_016707605.1
172	Singleton et al. 2021	Denmark	Ega	AS	AS	Primarily household wastewater	Municipal wastewater	Municipal wastewater	Database	https://doi.org/10.6084/m9.figshare.c.527703	AS_SG_Ega_18_Q3_R5_49_BAT3C.25	AS_SG_Ega_18_Q3_R5_49_BAT3C.25.fna	AS_SG_Ega_2	-	5.10964	96	253093	62.92	75920	0	ND	0.04	True	92.09	3.46	74.79	0	0	1	5.54853	ND	0	0	p_Chloroflexota	c_Anaerolineae	o_SSC4	f_SSC4	g_JADJYJ01	s_JADJYJ01 sp016719785	GCA_016719785.1
173	Singleton et al. 2021	Denmark	Ega	AS	AS	Primarily household wastewater	Municipal wastewater	Municipal wastewater	Database	https://doi.org/10.6084/m9.figshare.c.527703	AS_SG_Ega_18_Q3_R5_49_BATAC.352	AS_SG_Ega_18_Q3_R5_49_BATAC.352.fna	AS_SG_Ega_3	-	3.00095	125	134202	51	32613	0	ND	ND	ND	65.67	10.28	14.27	0	0	0	4.56974	ND	0	0	p_Chloroflexota	c_Anaerolineae	o_Anaerolineales	f_EnvOPS12	g_OLB14	s_OLB14 sp016714565	GCA_016714565.1
174	Singleton et al. 2021	Denmark	Ejby	AS	AS	Primarily household wastewater	Municipal wastewater	Municipal wastewater	Database	https://doi.org/10.6084/m9.figshare.c.527703	AS_SG_Ejby_18_Q3_R6_50_BAT3C.216	AS_SG_Ejby_18_Q3_R6_50_BAT3C.216.fna	AS_SG_Ejby_1	-	3.27002	32	277723	65.48	173333	7.41481	ND	0.02	True	83.41	1.33	76.76	0	0	0	3.92042	ND	0	0	p_Chloroflexota	c_Dehalococcoidia	o_Tepidiformales	f_Tepidiformaceae	g_FeB-14	s_FeB-14 sp016719395	GCA_016719395.1
175	Singleton et al. 2021	Denmark	Ejby	AS	AS	Primarily household wastewater	Municipal wastewater	Municipal wastewater	Database	https://doi.org/10.6084/m9.figshare.c.527703	AS_SG_Ejby_18_Q3_R6_50_BAT3C.368_sub	AS_SG_Ejby_18_Q3_R6_50_BAT3C.368_sub.fna	AS_SG_Ejby_2	-	3.47277	170	168244	50.78	30361	0	ND	ND	ND	47.51	11.57	-10.34	0	0	0	7.30955	ND	0	0	p_Chloroflexota	c_Anaerolineae	o_Anaerolineales	f_EnvOPS12	g_OLB14	s_	N/A
176	Singleton et al. 2021	Denmark	Ejby	AS	AS	Primarily household wastewater	Municipal wastewater	Municipal wastewater	Database	https://doi.org/10.6084/m9.figshare.c.527703	AS_SG_Ejby_18_Q3_R6_50_BATAC.162	AS_SG_Ejby_18_Q3_R6_50_BATAC.162.fna	AS_SG_Ejby_3	-	4.06421	85	210658	60.28	67037	ND	ND	0.1	True	67.24	3.19	51.29	1	0	0	6.04434	ND	0	0	p_Chloroflexota	c_Anaerolineae	o_Aggregatilineales	f_A4b	g_OLB13	s_OLB13 sp016712885	GCA_016712885.1
177	Singleton et al. 2021	Denmark	Ejby	AS	AS	Primarily household wastewater	Municipal wastewater	Municipal wastewater	Database	https://doi.org/10.6084/m9.figshare.c.527703	AS_SG_Ejby_18_Q3_R6_50_BATAC.236	AS_SG_Ejby_18_Q3_R6_50_BATAC.236.fna	AS_SG_Ejby_4	-	4.30214	14	1620478	52.6	976218	0	ND	0.01	True	91.57	2.57	78.72	0	0	1	4.69819	ND	0	0	p_Chloroflexota	c_Anaerolineae	o_Anaerolineales	f_EnvOPS12	g_OLB14	s_OLB14 sp017985935	GCA_017985935.1
178	Singleton et al. 2021	Denmark	Ejby	AS	AS	Primarily household wastewater	Municipal wastewater	Municipal wastewater	Database	https://doi.org/10.6084/m9.figshare.c.527703	AS_SG_Ejby_18_Q3_R6_50_BATAC.296	AS_SG_Ejby_18_Q3_R6_50_BATAC.296.fna	AS_SG_Ejby_5	-	2.93643	118	136656	50.64	33500	0	ND	ND	ND	66.95	6.15	36.2	0	0	0	4.38601	ND	0	0	p_Chloroflexota	c_Anaerolineae	o_Anaerolineales	f_EnvOPS12	g_OLB14	s_OLB14 sp016721315	GCA_016721315.1
179	Singleton et al. 2021	Denmark	Ejby	AS	AS	Primarily household wastewater	Municipal wastewater	Municipal wastewater	Database	https://doi.org/10.6084/m9.figshare.c.527703	AS_SG_Ejby_18_Q3_R6_50_BATAC.334	AS_SG_Ejby_18_Q3_R6_50_BATAC.334.fna	AS_SG_Ejby_6	-	4.05972	74	226068	48.7	72908	0	ND	0.06	True	77.9	1.18	72	0	0	0	5.21145	ND	0	0	p_Chloroflexota	c_Anaerolineae	o_Anaerolineales	f_EnvOPS12	g_OLB14	s_OLB14 sp016715195	GCA_016715195.1
180	Singleton et al. 2021	Denmark	Ejby	AS	AS	Primarily household wastewater	Municipal wastewater	Municipal wastewater	Database	https://doi.org/10.6084/m9.figshare.c.527703	AS_SG_Ejby_18_Q3_R6_50_BATAC.512_sub	AS_SG_Ejby_18_Q3_R6_50_BATAC.512_sub.fna	AS_SG_Ejby_7	-	3.65921	90	146356	49.97	52581	0	ND	ND	ND	74.55	7.97	34.7	0	0	0	4.9084	ND	0	0	p_Chloroflexota	c_Anaerolineae	o_Anaerolineales	f_EnvOPS12	g_OLB14	s_OLB14 sp016709305	GCA_016709305.1
181	Singleton et al. 2021	Denmark	Ejby	AS	AS	Primarily household wastewater	Municipal wastewater	Municipal wastewater	Database	https://doi.org/10.6084/m9.figshare.c.527703	AS_SG_Ejby_18_Q3_R6_50_MAXAC.015	AS_SG_Ejby_18_Q3_R6_50_MAXAC.015.fna	AS_SG_Ejby_8	-	3.96632	43	350377	49.55	155328	0	ND	0.16	True	85.35	6.67	52	0	0	0	4.64713	ND	0	0	p_Chloroflexota	c_Anaerolineae	o_Anaerolineales	f_EnvOPS12	g_OLB14	s_	N/A
182	Singleton et al. 2021	Denmark	Ejby	AS	AS	Primarily household wastewater	Municipal wastewater	Municipal wastewater	Database	https://doi.org/10.6084/m9.figshare.c.527703	AS_SG_Ejby_18_Q3_R6_50_MAXAC.033	AS_SG_Ejby_18_Q3_R6_50_MAXAC.033.fna	AS_SG_Ejby_9	-	5.13331	57	435087	51.4	127653	0	ND	ND	ND	96.23	9.59	48.28	0	0	0	5.33441	ND	0	0	p_Chloroflexota	c_Anaerolineae	o_Anaerolineales	f_EnvOPS12	g_OLB14	s_OLB14 sp016718275	GCA_016718275.1
183	Singleton et al. 2021	Denmark	EsbE	AS	AS	Primarily household wastewater	Municipal wastewater	Municipal wastewater	Database	https://doi.org/10.6084/m9.figshare.c.527703	AS_SG_EsbE_18_Q3_R3_47_BAT3C.215	AS_SG_EsbE_18_Q3_R3_47_BAT3C.215.fna	AS_SG_EsbE_1	-	9.04063	33	1470274	56.03	386982	0	ND	ND	ND	92.12	10.48	39.72	0	0	0	9.81398	ND	0	0	p_Chloroflexota	c_Anaerolineae	o_Promineofilales	f_Promineofilaceae	g_GCA-2699125	s_	N/A
184	Singleton et al. 2021	Denmark	EsbE	AS	AS	Primarily household wastewater	Municipal wastewater	Municipal wastewater	Database	https://doi.org/10.6084/m9.figshare.c.527703	AS_SG_EsbE_18_Q3_R3_47_BAT3C.232	AS_SG_EsbE_18_Q3_R3_47_BAT3C.232.fna	AS_SG_EsbE_2	-	1.61428	53	83592	49.87	39767	ND	ND	0.22	True	87.81	2.7	74.31	1	0	0	1.83838	ND	0	0	p_Chloroflexota	c_Anaerolineae	o_Anaerolineales	f_Anaerolineaceae	g_49-20	s_	N/A
185	Singleton et al. 2021	Denmark	EsbE	AS	AS	Primarily household wastewater	Municipal wastewater	Municipal wastewater	Database	https://doi.org/10.6084/m9.figshare.c.527703	AS_SG_EsbE_18_Q3_R3_47_BATAC.104	AS_SG_EsbE_18_Q3_R3_47_BATAC.104.fna	AS_SG_EsbE_3	-	3.87461	34	389718	52.83	187146	ND	ND	0.07	True	94.18	3.16	78.38	1	1	1	4.11405	1504	1	1	p_Chloroflexota	c_Anaerolineae	o_Anaerolineales	f_EnvOPS12	g_OLB14	s_	N/A
186	Singleton et al. 2021	Denmark	EsbE	AS	AS	Primarily household wastewater	Municipal wastewater	Municipal wastewater	Database	https://doi.org/10.6084/m9.figshare.c.527703	AS_SG_EsbE_18_Q3_R3_47_BATAC.118	AS_SG_EsbE_18_Q3_R3_47_BATAC.118.fna	AS_SG_EsbE_4	-	4.38807	99	148437	56.49	67544	0	ND	ND	ND	58.84	1.98	48.94	0	0	0	7.45763	ND	0	0	p_Chloroflexota	c_Anaerolineae	o_Promineofilales	f_Promineofilaceae	g_JADJXA01	s_JADJXA01 sp017993775	GCA_017993775.1
187	Singleton et al. 2021	Denmark	EsbE	AS	AS	Primarily household wastewater	Municipal wastewater	Municipal wastewater	Database	https://doi.org/10.6084/m9.figshare.c.527703	AS_SG_EsbE_18_Q3_R3_47_BATAC.287	AS_SG_EsbE_18_Q3_R3_47_BATAC.287.fna	AS_SG_EsbE_5	-	3.4138	102	178420	49.41	42382	0	ND	0.09	True	64.97	2.91	50.42	0	0	0	5.25442	ND	0	0	p_Chloroflexota	c_Anaerolineae	o_Anaerolineales	f_EnvOPS12	g_OLB14	s_	N/A
188	Singleton et al. 2021	Denmark	EsbE	AS	AS	Primarily household wastewater	Municipal wastewater	Municipal wastewater	Database	https://doi.org/10.6084/m9.figshare.c.527703	AS_SG_EsbE_18_Q3_R3_47_BATAC.456	AS_SG_EsbE_18_Q3_R3_47_BATAC.456.fna	AS_SG_EsbE_6	-	3.30862	26	441870	62.98	203540	ND	ND	0.01	True	84.56	0.96	79.76	1	0	0	3.91275	1487	1	0	p_Chloroflexota	c_Dehalococcoidia	o_Tepidiformales	f_Tepidiformaceae	g_FeB-14	s_	N/A
189	Singleton et al. 2021	Denmark	EsbE	AS	AS	Primarily household wastewater	Municipal wastewater	Municipal wastewater	Database	https://doi.org/10.6084/m9.figshare.c.527703	AS_SG_EsbE_18_Q3_R3_47_MAXAC.015	AS_SG_EsbE_18_Q3_R3_47_MAXAC.015.fna	AS_SG_EsbE_7	-	3.28659	38	408318	65.33	148473	7.52028	ND	0.02	True	85.81	1.17	79.96	0	0	0	3.83008	ND	0	0	p_Chloroflexota	c_Dehalococcoidia	o_Tepidiformales	f_Tepidiformaceae	g_FeB-14	s_FeB-14 sp016719395	GCA_016719395.1
190	Singleton et al. 2021	Denmark	EsbE	AS	AS	Primarily household wastewater	Municipal wastewater	Municipal wastewater	Database	https://doi.org/10.6084/m9.figshare.c.527703	AS_SG_EsbE_18_Q3_R3_47_MAXAC.025	AS_SG_EsbE_18_Q3_R3_47_MAXAC.025.fna	AS_SG_EsbE_8	-	3.10088	79	186797	49.91	58605	0	ND	0.11	True	65.64	1.08	60.24	0	0	0	4.72407	ND	0	0	p_Chloroflexota	c_Anaerolineae	o_Anaerolineales	f_EnvOPS12	g_OLB14	s_OLB14 sp016709305	GCA_016709305.1
191	Singleton et al. 2021	Denmark	EsbE	AS	AS	Primarily household wastewater	Municipal wastewater	Municipal wastewater	Database	https://doi.org/10.6084/m9.figshare.c.527703	AS_SG_EsbE_18_Q3_R3_47_MAXAC.031_sub	AS_SG_EsbE_18_Q3_R3_47_MAXAC.031_sub.fna	AS_SG_EsbE_9	-	5.20582	45	783402	51.34	193964	25.1146	ND	0.05	True	95.78	4.4	73.78	1	0	1	5.43518	ND	0	0	p_Chloroflexota	c_Anaerolineae	o_Anaerolineales	f_EnvOPS12	g_OLB14	s_OLB14 sp016718275	GCA_016718275.1
192	Singleton et al. 2021	Denmark	EsbE	AS	AS	Primarily household wastewater	Municipal wastewater	Municipal wastewater	Database	https://doi.org/10.6084/m9.figshare.c.527703	AS_SG_EsbE_18_Q3_R3_47_MAXAC.037_sub	AS_SG_EsbE_18_Q3_R3_47_MAXAC.037_sub.fna	AS_SG_EsbE_10	-	4.24313	48	425935	50.77	119568	0	ND	0.05	True	87.78	7.19	51.83	0	0	0	4.83383	ND	0	0	p_Chloroflexota	c_Anaerolineae	o_Anaerolineales	f_EnvOPS12	g_OLB14	s_OLB14 sp016721315	GCA_016721315.1
193	Singleton et al. 2021	Denmark	EsbE	AS	AS	Primarily household wastewater	Municipal wastewater	Municipal wastewater	Database	https://doi.org/10.6084/m9.figshare.c.527703	AS_SG_EsbE_18_Q3_R3_47_MAXAC.064	AS_SG_EsbE_18_Q3_R3_47_MAXAC.064.fna	AS_SG_EsbE_11	-	5.4273	79	326964	50.85	135560	0	ND	0.05	True	94.61	5.75	65.86	0	0	0	5.7365	ND	0	0	p_Chloroflexota	c_Anaerolineae	o_Anaerolineales	f_EnvOPS12	g_UBA12294	s_	N/A
194	Singleton et al. 2021	Denmark	EsbW	AS	AS	Primarily household wastewater	Municipal wastewater	Municipal wastewater	Database	https://doi.org/10.6084/m9.figshare.c.527703	AS_SG_EsbW_18_Q3_R4_48_BAT3C.122	AS_SG_EsbW_18_Q3_R4_48_BAT3C.122.fna	AS_SG_EsbW_1	-	4.33324	54	318955	50.97	150657	0	ND	0.05	True	85.63	4.49	63.18	0	0	0	5.06042	ND	0	0	p_Chloroflexota	c_Anaerolineae	o_Anaerolineales	f_EnvOPS12	g_OLB14	s_OLB14 sp016718275	GCA_016718275.1
195	Singleton et al. 2021	Denmark	EsbW	AS	AS	Primarily household wastewater	Municipal wastewater	Municipal wastewater	Database	https://doi.org/10.6084/m9.figshare.c.527703	AS_SG_EsbW_18_Q3_R4_48_BATAC.241	AS_SG_EsbW_18_Q3_R4_48_BATAC.241.fna	AS_SG_EsbW_2	-	8.3373	74	441562	62.8	185251	ND	ND	0.11	True	86.55	2.07	76.2	1	1	0	9.63293	1462	1	0	p_Chloroflexota	c_Anaerolineae	o_Caldilineales	f_Caldilineaceae	g_Caldilinea	s_	N/A
196	Singleton et al. 2021	Denmark	EsbW	AS	AS	Primarily household wastewater	Municipal wastewater	Municipal wastewater	Database	https://doi.org/10.6084/m9.figshare.c.527703	AS_SG_EsbW_18_Q3_R4_48_BATAC.268	AS_SG_EsbW_18_Q3_R4_48_BATAC.268.fna	AS_SG_EsbW_3	-	4.78741	24	1210476	52.42	427813	0	ND	0.04	True	94.8	6.83	60.65	0	0	0	5.05001	ND	0	0	p_Chloroflexota	c_Anaerolineae	o_Anaerolineales	f_EnvOPS12	g_OLB14	s_OLB14 sp017985935	GCA_017985935.1
197	Singleton et al. 2021	Denmark	EsbW	AS	AS	Primarily household wastewater	Municipal wastewater	Municipal wastewater	Database	https://doi.org/10.6084/m9.figshare.c.527703	AS_SG_EsbW_18_Q3_R4_48_BATAC.79	AS_SG_EsbW_18_Q3_R4_48_BATAC.79.fna	AS_SG_EsbW_4	-	6.76891	19	718505	56.33	625226	0	ND	0.02	True	95.42	7.17	59.57	0	0	0	7.09381	ND	0	0	p_Chloroflexota	c_Anaerolineae	o_Promineofilales	f_Promineofilaceae	g_JADJXA01	s_JADJXA01 sp017993775	GCA_017993775.1
198	Singleton et al. 2021	Denmark	EsbW	AS	AS	Primarily household wastewater	Municipal wastewater	Municipal wastewater	Database	https://doi.org/10.6084/m9.figshare.c.527703	AS_SG_EsbW_18_Q3_R4_48_MAXAC.010	AS_SG_EsbW_18_Q3_R4_48_MAXAC.010.fna	AS_SG_EsbW_5	-	3.73681	76	285324	49.91	86364	0	ND	ND	ND	70.69	10.89	16.24	0	0	0	5.2862	ND	0	0	p_Chloroflexota	c_Anaerolineae	o_Anaerolineales	f_EnvOPS12	g_OLB14	s_	N/A
199	Singleton et al. 2021	Denmark	EsbW	AS	AS	Primarily household wastewater	Municipal wastewater	Municipal wastewater	Database	https://doi.org/10.6084/m9.figshare.c.527703	AS_SG_EsbW_18_Q3_R4_48_MAXAC.021	AS_SG_EsbW_18_Q3_R4_48_MAXAC.021.fna	AS_SG_EsbW_6	-	4.85166	63	499611	49.87	106336	0	ND	0.06	True	91.85	5.28	65.45	0	0	0	5.28216	ND	0	0	p_Chloroflexota	c_Anaerolineae	o_Anaerolineales	f_EnvOPS12	g_OLB14	s_OLB14 sp016709305	GCA_016709305.1
200	Singleton et al. 2021	Denmark	EsbW	AS	AS	Primarily household wastewater	Municipal wastewater	Municipal wastewater	Database	https://doi.org/10.6084/m9.figshare.c.527703	AS_SG_EsbW_18_Q3_R4_48_MAXAC.032	AS_SG_EsbW_18_Q3_R4_48_MAXAC.032.fna	AS_SG_EsbW_7	-	4.29685	57	411600	50.48	118221	6.12501	ND	0.08	True	89.32	1.38	82.42	1	1	0	4.81063	1506	1	0	p_Chloroflexota	c_Anaerolineae	o_Anaerolineales	f_EnvOPS12	g_OLB14	s_OLB14 sp016721315	GCA_016721315.1
201	Singleton et al. 2021	Denmark	EsbW	AS	AS	Primarily household wastewater	Municipal wastewater	Municipal wastewater	Database	https://doi.org/10.6084/m9.figshare.c.527703	AS_SG_EsbW_18_Q3_R4_48_MAXAC.090	AS_SG_EsbW_18_Q3_R4_48_MAXAC.090.fna	AS_SG_EsbW_8	-	4.92994	9	2070271	68.99	1332637	9.9101	ND	0.01	True	95.03	0.2	94.03	1	0	1	5.18778	ND	0	0	p_Chloroflexota	c_Anaerolineae	o_UCB3	f_UCB3	g_JADJUE01	s_JADJUE01 sp016710785	GCA_016710785.1
202	Singleton et al. 2021	Denmark	Fred	AS	AS	Primarily household wastewater	Municipal wastewater	Municipal wastewater	Database	https://doi.org/10.6084/m9.figshare.c.527703	AS_SG_Fred_18_Q3_R57_64_BAT3C.318	AS_SG_Fred_18_Q3_R57_64_BAT3C.318.fna	AS_SG_Fred_1	-	4.62615	156	153751	67.06	40171	0	ND	ND	ND	67.2	5.16	41.4	0	0	0	6.88416	ND	0	0	p_Chloroflexota	c_Chloroflexia	o_Chloroflexales	f_Roseiflexaceae	g_Kouleothrix	s_	N/A
203	Singleton et al. 2021	Denmark	Fred	AS	AS	Primarily household wastewater	Municipal wastewater	Municipal wastewater	Database	https://doi.org/10.6084/m9.figshare.c.527703	AS_SG_Fred_18_Q3_R57_64_BAT3C.445	AS_SG_Fred_18_Q3_R57_64_BAT3C.445.fna	AS_SG_Fred_2	Ca. Leptofilum gracile	5.43213	12	955917	56.03	511998	18.0923	ND	0.01	True	90.58	3.7	72.08	no dRep	1	no dRep	5.99705	1503	1	no dRep	p_Chloroflexota	c_Anaerolineae	o_Promineofilales	f_Promineofilaceae	g_GCA-2699125	s_GCA-2699125 sp016713825	GCA_016713825.1
204	Singleton et al. 2021	Denmark	Fred	AS	AS	Primarily household wastewater	Municipal wastewater	Municipal wastewater	Database	https://doi.org/10.6084/m9.figshare.c.527703	AS_SG_Fred_18_Q3_R57_64_BAT3C.529_sub	AS_SG_Fred_18_Q3_R57_64_BAT3C.529_sub.fna	AS_SG_Fred_3	-	7.04403	28	969785	56.37	555560	0	ND	0.02	True	98.3	5.85	69.05	0	0	0	7.16585	ND	0	0	p_Chloroflexota	c_Anaerolineae	o_Promineofilales	f_Promineofilaceae	g_JADJXA01	s_JADJXA01 sp016705235	GCA_016705235.1
205	Singleton et al. 2021	Denmark	Fred	AS	AS	Primarily household wastewater	Municipal wastewater	Municipal wastewater	Database	https://doi.org/10.6084/m9.figshare.c.527703	AS_SG_Fred_18_Q3_R57_64_BAT3C.544	AS_SG_Fred_18_Q3_R57_64_BAT3C.544.fna	AS_SG_Fred_4	-	5.71564	59	351904	56.8	129420	0	ND	ND	ND	53.46	2.41	41.41	0	0	0	10.6914	ND	0	0	p_Chloroflexota	c_Anaerolineae	o_Aggregatilineales	f_A4b	g_CFX2	s_	N/A
206	Singleton et al. 2021	Denmark	Fred	AS	AS	Primarily household wastewater	Municipal wastewater	Municipal wastewater	Database	https://doi.org/10.6084/m9.figshare.c.527703	AS_SG_Fred_18_Q3_R57_64_BAT3C.689	AS_SG_Fred_18_Q3_R57_64_BAT3C.689.fna	AS_SG_Fred_5	-	4.94308	98	359005	52.24	81394	0	ND	ND	ND	70.38	6.18	39.48	0	0	0	7.02342	ND	0	0	p_Chloroflexota	c_Anaerolineae	o_Aggregatilineales	f_J027	g_CFX10	s_	N/A
207	Singleton et al. 2021	Denmark	Fred	AS	AS	Primarily household wastewater	Municipal wastewater	Municipal wastewater	Database	https://doi.org/10.6084/m9.figshare.c.527703	AS_SG_Fred_18_Q3_R57_64_BATAC.242	AS_SG_Fred_18_Q3_R57_64_BATAC.242.fna	AS_SG_Fred_6	-	3.86092	13	1136384	50.7	1020246	ND	ND	0.02	True	83.26	3.49	65.81	1	0	0	4.63719	1504	1	0	p_Chloroflexota	c_Anaerolineae	o_Anaerolineales	f_EnvOPS12	g_OLB14	s_	N/A
208	Singleton et al. 2021	Denmark	Fred	AS	AS	Primarily household wastewater	Municipal wastewater	Municipal wastewater	Database	https://doi.org/10.6084/m9.figshare.c.527703	AS_SG_Fred_18_Q3_R57_64_BATAC.359	AS_SG_Fred_18_Q3_R57_64_BATAC.359.fna	AS_SG_Fred_7	Ca. Fredericiella danica	6.82498	111	332278	59.48	94401	4.2187	ND	0.2	True	88.35	3.58	70.45	no dRep	1	no dRep	7.72493	1499	1	no dRep	p_Chloroflexota	c_Anaerolineae	o_Caldilineales	f_Caldilineaceae	g_JADJPH01	s_JADJPH01 sp016713335	GCA_016713335.1
209	Singleton et al. 2021	Denmark	Fred	AS	AS	Primarily household wastewater	Municipal wastewater	Municipal wastewater	Database	https://doi.org/10.6084/m9.figshare.c.527703	AS_SG_Fred_18_Q3_R57_64_BATAC.369	AS_SG_Fred_18_Q3_R57_64_BATAC.369.fna	AS_SG_Fred_8	-	8.40844	48	1797305	59.87	707241	0	ND	ND	ND	96.36	10.48	43.96	0	0	0	8.72607	ND	0	0	p_Chloroflexota	c_Anaerolineae	o_Aggregatilineales	f_A4b	g_OLB15	s_OLB15 sp016717205	GCA_016717205.1
210	Singleton et al. 2021	Denmark	Fred	AS	AS	Primarily household wastewater	Municipal wastewater	Municipal wastewater	Database	https://doi.org/10.6084/m9.figshare.c.527703	AS_SG_Fred_18_Q3_R57_64_BATAC.421	AS_SG_Fred_18_Q3_R57_64_BATAC.421.fna	AS_SG_Fred_9	-	9.03382	107	1226158	62.18	206963	0	ND	ND	ND	93.42	9.95	43.67	0	0	0	9.67012	ND	0	0	p_Chloroflexota	c_Anaerolineae	o_Aggregatilineales	f_A4b	g_OLB15	s_OLB15 sp016713325	GCA_016713325.1
211	Singleton et al. 2021	Denmark	Fred	AS	AS	Primarily household wastewater	Municipal wastewater	Municipal wastewater	Database	https://doi.org/10.6084/m9.figshare.c.527703	AS_SG_Fred_18_Q3_R57_64_BATAC.549	AS_SG_Fred_18_Q3_R57_64_BATAC.549.fna	AS_SG_Fred_10	-	4.03736	109	139802	60.09	54165	0	ND	ND	ND	55.29	2.28	43.89	0	0	0	7.30215	ND	0	0	p_Chloroflexota	c_Anaerolineae	o_Caldilineales	f_Caldilineaceae	g_JAGNDO01	s_JAGNDO01 sp018003515	GCA_018003515.1
212	Singleton et al. 2021	Denmark	Fred	AS	AS	Primarily household wastewater	Municipal wastewater	Municipal wastewater	Database	https://doi.org/10.6084/m9.figshare.c.527703	AS_SG_Fred_18_Q3_R57_64_BATAC.618	AS_SG_Fred_18_Q3_R57_64_BATAC.618.fna	AS_SG_Fred_11	-	4.18885	69	195076	69.19	91888	0	ND	0.03	True	81.06	1.2	75.06	0	0	0	5.16759	ND	0	0	p_Chloroflexota	c_Anaerolineae	o_UCB3	f_UCB3	g_JADJUE01	s_JADJUE01 sp016710785	GCA_016710785.1
213	Singleton et al. 2021	Denmark	Fred	AS	AS	Primarily household wastewater	Municipal wastewater	Municipal wastewater	Database	https://doi.org/10.6084/m9.figshare.c.527703	AS_SG_Fred_18_Q3_R57_64_BATAC.663	AS_SG_Fred_18_Q3_R57_64_BATAC.663.fna	AS_SG_Fred_12	-	3.47954	142	111263	68.97	33276	0	ND	ND	ND	39.71	1.2	33.71	0	0	0	8.76238	ND	0	0	p_Chloroflexota	c_Anaerolineae	o_UCB3	f_UCB3	g_UCB3	s_	N/A
214	Singleton et al. 2021	Denmark	Fred	AS	AS	Primarily household wastewater	Municipal wastewater	Municipal wastewater	Database	https://doi.org/10.6084/m9.figshare.c.527703	AS_SG_Fred_18_Q3_R57_64_BATAC.796_sub	AS_SG_Fred_18_Q3_R57_64_BATAC.796_sub.fna	AS_SG_Fred_13	-	4.47402	61	377848	62.9	149773	ND	ND	0.05	True	79.07	4.04	58.87	1	0	0	5.6583	ND	0	0	p_Chloroflexota	c_Dehalococcoidia	o_Tepidiformales	f_Tepidiformaceae	g_FeB-14	s_	N/A
215	Singleton et al. 2021	Denmark	Fred	AS	AS	Primarily household wastewater	Municipal wastewater	Municipal wastewater	Database	https://doi.org/10.6084/m9.figshare.c.527703	AS_SG_Fred_18_Q3_R57_64_BATAC.95	AS_SG_Fred_18_Q3_R57_64_BATAC.95.fna	AS_SG_Fred_14	-	4.04055	126	209608	51.21	42221	0	ND	ND	ND	57.04	6.18	26.14	0	0	0	7.08372	ND	0	0	p_Chloroflexota	c_Anaerolineae	o_Anaerolineales	f_EnvOPS12	g_OLB14	s_OLB14 sp016718275	GCA_016718275.1
216	Singleton et al. 2021	Denmark	Fred	AS	AS	Primarily household wastewater	Municipal wastewater	Municipal wastewater	Database	https://doi.org/10.6084/m9.figshare.c.527703	AS_SG_Fred_18_Q3_R57_64_MAXAC.112	AS_SG_Fred_18_Q3_R57_64_MAXAC.112.fna	AS_SG_Fred_15	Ca. Flexicrinis proximus	6.1598	39	897636	60.03	703948	8.25136	ND	0.08	True	97.66	4.21	76.61	no dRep	1	no dRep	6.30739	1487	1	no dRep	p_Chloroflexota	c_Anaerolineae	o_Aggregatilineales	f_A4b	g_OLB13	s_OLB13 sp016712885	GCA_016712885.1
217	Singleton et al. 2021	Denmark	Fred	AS	AS	Primarily household wastewater	Municipal wastewater	Municipal wastewater	Database	https://doi.org/10.6084/m9.figshare.c.527703	AS_SG_Fred_18_Q3_R57_64_MAXAC.160	AS_SG_Fred_18_Q3_R57_64_MAXAC.160.fna	AS_SG_Fred_16	-	8.71094	185	311933	55.18	79773	0	ND	0.11	True	86.77	6.88	52.37	0	0	0	10.0391	1496	1	0	p_Chloroflexota	c_Anaerolineae	o_Anaerolineales	f_JABWBV01	g_JABWBV01	s_	N/A
218	Singleton et al. 2021	Denmark	Fred	AS	AS	Primarily household wastewater	Municipal wastewater	Municipal wastewater	Database	https://doi.org/10.6084/m9.figshare.c.527703	AS_SG_Fred_18_Q3_R57_64_MAXAC.171	AS_SG_Fred_18_Q3_R57_64_MAXAC.171.fna	AS_SG_Fred_17	-	6.68385	137	421319	56.35	90336	0	ND	ND	ND	89.67	7.95	49.92	0	0	0	7.45383	ND	0	0	p_Chloroflexota	c_Anaerolineae	o_Promineofilales	f_Promineofilaceae	g_JADJSZ01	s_	N/A
219	Singleton et al. 2021	Denmark	Fred	AS	AS	Primarily household wastewater	Municipal wastewater	Municipal wastewater	Database	https://doi.org/10.6084/m9.figshare.c.527703	AS_SG_Fred_18_Q3_R57_64_MAXAC.194	AS_SG_Fred_18_Q3_R57_64_MAXAC.194.fna	AS_SG_Fred_18	-	4.95872	39	1320744	48.53	1288341	ND	ND	0.21	True	92.06	2.57	79.21	1	1	1	5.3864	1504	1	1	p_Chloroflexota	c_Anaerolineae	o_Anaerolineales	f_EnvOPS12	g_UBA12294	s_	N/A
220	Singleton et al. 2021	Denmark	Hade	AS	AS	Primarily household wastewater	Municipal wastewater	Municipal wastewater	Database	https://doi.org/10.6084/m9.figshare.c.527703	AS_SG_Hade_18_Q3_R52_61_BAT3C.125	AS_SG_Hade_18_Q3_R52_61_BAT3C.125.fna	AS_SG_Hade_1	-	4.82379	91	232798	55.85	78728	ND	ND	0.04	True	76.6	4.11	56.05	1	0	0	6.29738	1492	1	0	p_Chloroflexota	c_Anaerolineae	o_Promineofilales	f_Promineofilaceae	g_JADJSZ01	s_	N/A
221	Singleton et al. 2021	Denmark	Hade	AS	AS	Primarily household wastewater	Municipal wastewater	Municipal wastewater	Database	https://doi.org/10.6084/m9.figshare.c.527703	AS_SG_Hade_18_Q3_R52_61_BAT3C.151	AS_SG_Hade_18_Q3_R52_61_BAT3C.151.fna	AS_SG_Hade_2	-	3.68563	141	90979	62.89	38360	0	ND	0.08	True	72.97	1.76	64.17	0	0	0	5.05088	ND	0	0	p_Chloroflexota	c_Anaerolineae	o_SSC4	f_SSC4	g_JADJYJ01	s_JADJYJ01 sp016719785	GCA_016719785.1
222	Singleton et al. 2021	Denmark	Hade	AS	AS	Primarily household wastewater	Municipal wastewater	Municipal wastewater	Database	https://doi.org/10.6084/m9.figshare.c.527703	AS_SG_Hade_18_Q3_R52_61_BAT3C.177	AS_SG_Hade_18_Q3_R52_61_BAT3C.177.fna	AS_SG_Hade_3	-	4.84919	63	294340	50.76	134793	0	ND	0.06	True	87.76	7.28	51.36	0	0	0	5.52551	ND	0	0	p_Chloroflexota	c_Anaerolineae	o_Anaerolineales	f_EnvOPS12	g_UBA12294	s_	N/A
223	Singleton et al. 2021	Denmark	Hade	AS	AS	Primarily household wastewater	Municipal wastewater	Municipal wastewater	Database	https://doi.org/10.6084/m9.figshare.c.527703	AS_SG_Hade_18_Q3_R52_61_BAT3C.223	AS_SG_Hade_18_Q3_R52_61_BAT3C.223.fna	AS_SG_Hade_4	-	3.48292	74	163583	63.13	70422	ND	ND	0.04	True	74.07	1.76	65.27	1	0	0	4.70221	1487	1	0	p_Chloroflexota	c_Dehalococcoidia	o_Tepidiformales	f_Tepidiformaceae	g_FeB-14	s_	N/A
224	Singleton et al. 2021	Denmark	Hade	AS	AS	Primarily household wastewater	Municipal wastewater	Municipal wastewater	Database	https://doi.org/10.6084/m9.figshare.c.527703	AS_SG_Hade_18_Q3_R52_61_BAT3C.351	AS_SG_Hade_18_Q3_R52_61_BAT3C.351.fna	AS_SG_Hade_5	-	4.49496	117	136070	60.55	55951	0	ND	0.12	True	72.71	3.22	56.61	0	0	0	6.18203	ND	0	0	p_Chloroflexota	c_Anaerolineae	o_Caldilineales	f_Caldilineaceae	g_JAGNDO01	s_JAGNDO01 sp018003515	GCA_018003515.1
225	Singleton et al. 2021	Denmark	Hade	AS	AS	Primarily household wastewater	Municipal wastewater	Municipal wastewater	Database	https://doi.org/10.6084/m9.figshare.c.527703	AS_SG_Hade_18_Q3_R52_61_BAT3C.360_sub	AS_SG_Hade_18_Q3_R52_61_BAT3C.360_sub.fna	AS_SG_Hade_6	-	4.13258	258	80409	59.29	20626	0	ND	ND	ND	47.73	4.74	24.03	0	0	0	8.65824	ND	0	0	p_Chloroflexota	c_Anaerolineae	o_Aggregatilineales	f_A4b	g_OLB15	s_	N/A
226	Singleton et al. 2021	Denmark	Hade	AS	AS	Primarily household wastewater	Municipal wastewater	Municipal wastewater	Database	https://doi.org/10.6084/m9.figshare.c.527703	AS_SG_Hade_18_Q3_R52_61_BAT3C.527	AS_SG_Hade_18_Q3_R52_61_BAT3C.527.fna	AS_SG_Hade_7	-	4.81252	72	430093	49.09	130342	0	ND	ND	ND	89.64	8.56	46.84	0	0	0	5.36871	ND	0	0	p_Chloroflexota	c_Anaerolineae	o_Anaerolineales	f_EnvOPS12	g_OLB14	s_	N/A
227	Singleton et al. 2021	Denmark	Hade	AS	AS	Primarily household wastewater	Municipal wastewater	Municipal wastewater	Database	https://doi.org/10.6084/m9.figshare.c.527703	AS_SG_Hade_18_Q3_R52_61_BAT3C.62	AS_SG_Hade_18_Q3_R52_61_BAT3C.62.fna	AS_SG_Hade_8	-	2.41163	85	80111	56.39	37789	0	ND	ND	ND	44.23	1.9	34.73	0	0	0	5.45247	ND	0	0	p_Chloroflexota	c_Anaerolineae	o_Anaerolineales	f_EnvOPS12	g_JACPVF01	s_	N/A
228	Singleton et al. 2021	Denmark	Hade	AS	AS	Primarily household wastewater	Municipal wastewater	Municipal wastewater	Database	https://doi.org/10.6084/m9.figshare.c.527703	AS_SG_Hade_18_Q3_R52_61_MAXAC.018	AS_SG_Hade_18_Q3_R52_61_MAXAC.018.fna	AS_SG_Hade_9	-	6.05511	142	354613	61.38	73660	0	ND	0.07	True	89.41	6.91	54.86	0	0	0	6.77229	ND	0	0	p_Chloroflexota	c_Anaerolineae	o_JAAEKA01	f_JAAEKA01	g_	s_	N/A
229	Singleton et al. 2021	Denmark	Hade	AS	AS	Primarily household wastewater	Municipal wastewater	Municipal wastewater	Database	https://doi.org/10.6084/m9.figshare.c.527703	AS_SG_Hade_18_Q3_R52_61_MAXAC.042	AS_SG_Hade_18_Q3_R52_61_MAXAC.042.fna	AS_SG_Hade_10	-	5.32094	85	273124	49.77	97831	0	ND	0.07	True	93.18	8.52	50.58	0	0	0	5.71039	ND	0	0	p_Chloroflexota	c_Anaerolineae	o_Anaerolineales	f_EnvOPS12	g_OLB14	s_OLB14 sp016709305	GCA_016709305.1
230	Singleton et al. 2021	Denmark	Hade	AS	AS	Primarily household wastewater	Municipal wastewater	Municipal wastewater	Database	https://doi.org/10.6084/m9.figshare.c.527703	AS_SG_Hade_18_Q3_R52_61_MAXAC.045	AS_SG_Hade_18_Q3_R52_61_MAXAC.045.fna	AS_SG_Hade_11	-	5.26033	50	422243	51.18	159589	0	ND	0.07	True	96.78	6.59	63.83	0	0	0	5.43535	ND	0	0	p_Chloroflexota	c_Anaerolineae	o_Anaerolineales	f_EnvOPS12	g_OLB14	s_OLB14 sp016718275	GCA_016718275.1
231	Singleton et al. 2021	Denmark	Hade	AS	AS	Primarily household wastewater	Municipal wastewater	Municipal wastewater	Database	https://doi.org/10.6084/m9.figshare.c.527703	AS_SG_Hade_18_Q3_R52_61_MAXAC.046	AS_SG_Hade_18_Q3_R52_61_MAXAC.046.fna	AS_SG_Hade_12	-	4.77622	43	467150	48.91	188632	0	ND	0.02	True	94.35	7.53	56.7	0	0	0	5.06224	ND	0	0	p_Chloroflexota	c_Anaerolineae	o_Anaerolineales	f_EnvOPS12	g_OLB14	s_OLB14 sp016715195	GCA_016715195.1
232	Singleton et al. 2021	Denmark	Hade	AS	AS	Primarily household wastewater	Municipal wastewater	Municipal wastewater	Database	https://doi.org/10.6084/m9.figshare.c.527703	AS_SG_Hade_18_Q3_R52_61_MAXAC.200	AS_SG_Hade_18_Q3_R52_61_MAXAC.200.fna	AS_SG_Hade_13	-	6.60086	125	1649324	59.14	569573	0	ND	0.99	False	100	6.34	68.3	0	0	0	6.60086	ND	0	0	p_Chloroflexota	c_Anaerolineae	o_Aggregatilineales	f_A4b	g_OLB13	s_OLB13 sp016712885	GCA_016712885.1
233	Singleton et al. 2021	Denmark	Hade	AS	AS	Primarily household wastewater	Municipal wastewater	Municipal wastewater	Database	https://doi.org/10.6084/m9.figshare.c.527703	AS_SG_Hade_18_Q3_R52_61_MAXAC.236_sub	AS_SG_Hade_18_Q3_R52_61_MAXAC.236_sub.fna	AS_SG_Hade_14	-	5.67444	113	237382	56.34	74181	0	ND	0.03	True	90.95	5.63	62.8	0	0	0	6.23908	ND	0	0	p_Chloroflexota	c_Anaerolineae	o_Promineofilales	f_Promineofilaceae	g_JADJSZ01	s_JADJSZ01 sp016711405	GCA_016711405.1
234	Singleton et al. 2021	Denmark	Hade	AS	AS	Primarily household wastewater	Municipal wastewater	Municipal wastewater	Database	https://doi.org/10.6084/m9.figshare.c.527703	AS_SG_Hade_18_Q3_R52_61_MAXAC.260	AS_SG_Hade_18_Q3_R52_61_MAXAC.260.fna	AS_SG_Hade_15	-	3.29237	86	181176	47.98	63714	0	ND	ND	ND	64.44	5.27	38.09	0	0	0	5.10921	ND	0	0	p_Chloroflexota	c_Anaerolineae	o_Anaerolineales	f_EnvOPS12	g_OLB14	s_	N/A
235	Singleton et al. 2021	Denmark	Hirt	AS	AS	Primarily household wastewater	Municipal wastewater	Municipal wastewater	Database	https://doi.org/10.6084/m9.figshare.c.527703	AS_SG_Hirt_18_Q3_R61_65_BAT3C.70	AS_SG_Hirt_18_Q3_R61_65_BAT3C.70.fna	AS_SG_Hirt_1	-	6.4975	7	2225050	56.35	2183016	0	ND	0.01	True	95.14	6.61	62.09	0	0	0	6.82941	ND	0	0	p_Chloroflexota	c_Anaerolineae	o_Promineofilales	f_Promineofilaceae	g_JADJXA01	s_JADJXA01 sp017993775	GCA_017993775.1
236	Singleton et al. 2021	Denmark	Hirt	AS	AS	Primarily household wastewater	Municipal wastewater	Municipal wastewater	Database	https://doi.org/10.6084/m9.figshare.c.527703	AS_SG_Hirt_18_Q3_R61_65_BATAC.333	AS_SG_Hirt_18_Q3_R61_65_BATAC.333.fna	AS_SG_Hirt_2	-	7.41797	150	291389	61.45	90221	0	ND	ND	ND	96.87	15.14	21.17	0	0	0	7.65766	ND	0	0	p_Chloroflexota	c_Anaerolineae	o_JAAEKA01	f_JAAEKA01	g_	s_	N/A
237	Singleton et al. 2021	Denmark	Hirt	AS	AS	Primarily household wastewater	Municipal wastewater	Municipal wastewater	Database	https://doi.org/10.6084/m9.figshare.c.527703	AS_SG_Hirt_18_Q3_R61_65_BATAC.427	AS_SG_Hirt_18_Q3_R61_65_BATAC.427.fna	AS_SG_Hirt_3	Ca. Epilinea brevis	4.9241	13	785493	69.08	673794	11.0609	ND	0	True	97.02	0.55	94.27	no dRep	1	no dRep	5.07534	1478	1	no dRep	p_Chloroflexota	c_Anaerolineae	o_UCB3	f_UCB3	g_JADJUE01	s_JADJUE01 sp016710785	GCA_016710785.1
238	Singleton et al. 2021	Denmark	Hirt	AS	AS	Primarily household wastewater	Municipal wastewater	Municipal wastewater	Database	https://doi.org/10.6084/m9.figshare.c.527703	AS_SG_Hirt_18_Q3_R61_65_BATAC.498	AS_SG_Hirt_18_Q3_R61_65_BATAC.498.fna	AS_SG_Hirt_4	-	3.01074	141	106854	66.54	29422	0	ND	ND	ND	56.48	3	41.48	0	0	0	5.33062	ND	0	0	p_Chloroflexota	c_Anaerolineae	o_Promineofilales	f_Promineofilaceae	g_Promineofilum	s_Promineofilum sp016707605	GCA_016707605.1
239	Singleton et al. 2021	Denmark	Hirt	AS	AS	Primarily household wastewater	Municipal wastewater	Municipal wastewater	Database	https://doi.org/10.6084/m9.figshare.c.527703	AS_SG_Hirt_18_Q3_R61_65_BATAC.55	AS_SG_Hirt_18_Q3_R61_65_BATAC.55.fna	AS_SG_Hirt_5	-	3.59652	53	242896	62.89	125128	0	ND	0.03	True	84.64	4.11	64.09	0	0	0	4.2492	1487	1	0	p_Chloroflexota	c_Dehalococcoidia	o_Tepidiformales	f_Tepidiformaceae	g_FeB-14	s_	N/A
240	Singleton et al. 2021	Denmark	Hirt	AS	AS	Primarily household wastewater	Municipal wastewater	Municipal wastewater	Database	https://doi.org/10.6084/m9.figshare.c.527703	AS_SG_Hirt_18_Q3_R61_65_BATAC.715	AS_SG_Hirt_18_Q3_R61_65_BATAC.715.fna	AS_SG_Hirt_6	-	3.413	6	1534275	65.62	650926	11.0273	ND	0.01	True	97.41	0.56	94.61	1	1	1	3.50375	1487	1	1	p_Chloroflexota	c_Dehalococcoidia	o_Tepidiformales	f_Tepidiformaceae	g_FeB-14	s_FeB-14 sp016719395	GCA_016719395.1
241	Singleton et al. 2021	Denmark	Hirt	AS	AS	Primarily household wastewater	Municipal wastewater	Municipal wastewater	Database	https://doi.org/10.6084/m9.figshare.c.527703	AS_SG_Hirt_18_Q3_R61_65_BATAC.93	AS_SG_Hirt_18_Q3_R61_65_BATAC.93.fna	AS_SG_Hirt_7	-	3.5654	132	98050	51.19	36379	0	ND	0.1	True	65.54	1.74	56.84	0	0	0	5.44004	ND	0	0	p_Chloroflexota	c_Anaerolineae	o_Anaerolineales	f_EnvOPS12	g_OLB14	s_OLB14 sp016718275	GCA_016718275.1
242	Singleton et al. 2021	Denmark	Hirt	AS	AS	Primarily household wastewater	Municipal wastewater	Municipal wastewater	Database	https://doi.org/10.6084/m9.figshare.c.527703	AS_SG_Hirt_18_Q3_R61_65_MAXAC.030	AS_SG_Hirt_18_Q3_R61_65_MAXAC.030.fna	AS_SG_Hirt_8	-	4.62442	40	612805	48.66	208695	0	ND	0.03	True	95.89	6.7	62.39	0	0	0	4.82263	ND	0	0	p_Chloroflexota	c_Anaerolineae	o_Anaerolineales	f_EnvOPS12	g_OLB14	s_OLB14 sp016715195	GCA_016715195.1
243	Singleton et al. 2021	Denmark	Hirt	AS	AS	Primarily household wastewater	Municipal wastewater	Municipal wastewater	Database	https://doi.org/10.6084/m9.figshare.c.527703	AS_SG_Hirt_18_Q3_R61_65_MAXAC.142	AS_SG_Hirt_18_Q3_R61_65_MAXAC.142.fna	AS_SG_Hirt_9	-	7.73855	204	312407	54.41	55268	8.48637	ND	0.06	True	89.63	6.79	55.68	0	0	0	8.63388	1499	1	0	p_Chloroflexota	c_Anaerolineae	o_Promineofilales	f_Promineofilaceae	g_JADJUV01	s_JADJUV01 sp016716885	GCA_016716885.1
244	Singleton et al. 2021	Denmark	Hirt	AS	AS	Primarily household wastewater	Municipal wastewater	Municipal wastewater	Database	https://doi.org/10.6084/m9.figshare.c.527703	AS_SG_Hirt_18_Q3_R61_65_MAXAC.204	AS_SG_Hirt_18_Q3_R61_65_MAXAC.204.fna	AS_SG_Hirt_10	-	6.33652	113	325194	56.4	91258	ND	ND	0.03	True	89.84	3.13	74.19	1	1	0	7.05311	1487	1	0	p_Chloroflexota	c_Anaerolineae	o_Promineofilales	f_Promineofilaceae	g_JADJSZ01	s_	N/A
245	Singleton et al. 2021	Denmark	Hjor	AS	AS	Primarily household wastewater	Municipal wastewater	Municipal wastewater	Database	https://doi.org/10.6084/m9.figshare.c.527703	AS_SG_Hjor_18_Q3_R7_51_MAXAC.079_sub	AS_SG_Hjor_18_Q3_R7_51_MAXAC.079_sub.fna	AS_SG_Hjor_1	-	6.60891	68	510391	60.66	172279	0	ND	ND	ND	90.14	8.2	49.14	0	0	0	7.33182	ND	0	0	p_Chloroflexota	c_Anaerolineae	o_Caldilineales	f_Caldilineaceae	g_Caldilinea	s_Caldilinea sp016710365	GCA_016710365.1
246	Singleton et al. 2021	Denmark	Kalu	AS	AS	Primarily household wastewater	Municipal wastewater	Municipal wastewater	Database	https://doi.org/10.6084/m9.figshare.c.527703	AS_SG_Kalu_18_Q3_R12_55_BAT3C.165	AS_SG_Kalu_18_Q3_R12_55_BAT3C.165.fna	AS_SG_Kalu_1	-	7.56082	59	601413	54.75	210124	0	ND	0.02	True	97.25	8.14	56.55	0	0	0	7.77462	1500	1	0	p_Chloroflexota	c_Anaerolineae	o_Promineofilales	f_Promineofilaceae	g_	s_	N/A
247	Singleton et al. 2021	Denmark	Kalu	AS	AS	Primarily household wastewater	Municipal wastewater	Municipal wastewater	Database	https://doi.org/10.6084/m9.figshare.c.527703	AS_SG_Kalu_18_Q3_R12_55_BAT3C.186	AS_SG_Kalu_18_Q3_R12_55_BAT3C.186.fna	AS_SG_Kalu_2	Ca. Flexicrinis affinis	5.50399	10	2130107	62.6	692154	29.2828	ND	0.02	True	99.33	2.08	88.93	no dRep	1	no dRep	5.54112	1483	1	no dRep	p_Chloroflexota	c_Anaerolineae	o_Aggregatilineales	f_A4b	g_OLB13	s_OLB13 sp016716525	GCA_016716525.1
248	Singleton et al. 2021	Denmark	Kalu	AS	AS	Primarily household wastewater	Municipal wastewater	Municipal wastewater	Database	https://doi.org/10.6084/m9.figshare.c.527703	AS_SG_Kalu_18_Q3_R12_55_BAT3C.258_sub	AS_SG_Kalu_18_Q3_R12_55_BAT3C.258_sub.fna	AS_SG_Kalu_3	-	3.13151	60	237301	64.52	69844	ND	ND	0.02	True	71.39	1.29	64.94	1	0	0	4.38648	ND	0	0	p_Chloroflexota	c_Dehalococcoidia	o_Tepidiformales	f_Tepidiformaceae	g_FeB-14	s_	N/A
249	Singleton et al. 2021	Denmark	Kalu	AS	AS	Primarily household wastewater	Municipal wastewater	Municipal wastewater	Database	https://doi.org/10.6084/m9.figshare.c.527703	AS_SG_Kalu_18_Q3_R12_55_BAT3C.263	AS_SG_Kalu_18_Q3_R12_55_BAT3C.263.fna	AS_SG_Kalu_4	-	5.09551	84	234445	59.18	86876	ND	ND	0.05	True	82.44	3.09	66.99	1	0	0	6.18087	ND	0	0	p_Chloroflexota	c_Anaerolineae	o_Promineofilales	f_Promineofilaceae	g_JADJXA01	s_	N/A
250	Singleton et al. 2021	Denmark	Kalu	AS	AS	Primarily household wastewater	Municipal wastewater	Municipal wastewater	Database	https://doi.org/10.6084/m9.figshare.c.527703	AS_SG_Kalu_18_Q3_R12_55_BAT3C.361	AS_SG_Kalu_18_Q3_R12_55_BAT3C.361.fna	AS_SG_Kalu_5	Ca. Defluviilinea gracilis	4.13901	7	2313745	53.56	2313745	43.8158	ND	0.01	True	98.42	4.51	75.87	no dRep	0	no dRep	4.20545	ND	0	no dRep	p_Chloroflexota	c_Anaerolineae	o_Anaerolineales	f_EnvOPS12	g_UBA12294	s_UBA12294 sp016716235	GCA_016716235.1
251	Singleton et al. 2021	Denmark	Kalu	AS	AS	Primarily household wastewater	Municipal wastewater	Municipal wastewater	Database	https://doi.org/10.6084/m9.figshare.c.527703	AS_SG_Kalu_18_Q3_R12_55_BATAC.114	AS_SG_Kalu_18_Q3_R12_55_BATAC.114.fna	AS_SG_Kalu_6	-	5.2198	4	2660795	62.98	2660795	0	ND	0.01	True	96.6	5.15	70.85	0	0	0	5.40352	1500	1	0	p_Chloroflexota	c_Anaerolineae	o_Promineofilales	f_Promineofilaceae	g_	s_	N/A
252	Singleton et al. 2021	Denmark	Kalu	AS	AS	Primarily household wastewater	Municipal wastewater	Municipal wastewater	Database	https://doi.org/10.6084/m9.figshare.c.527703	AS_SG_Kalu_18_Q3_R12_55_BATAC.47	AS_SG_Kalu_18_Q3_R12_55_BATAC.47.fna	AS_SG_Kalu_7	-	6.81115	29	1054204	57.32	459667	13.0289	ND	0.03	True	97.57	5.38	70.67	0	0	0	6.98078	1502	1	0	p_Chloroflexota	c_Anaerolineae	o_Promineofilales	f_Promineofilaceae	g_JADJXA01	s_JADJXA01 sp016716065	GCA_016716065.1
253	Singleton et al. 2021	Denmark	Kalu	AS	AS	Primarily household wastewater	Municipal wastewater	Municipal wastewater	Database	https://doi.org/10.6084/m9.figshare.c.527703	AS_SG_Kalu_18_Q3_R12_55_MAXAC.070	AS_SG_Kalu_18_Q3_R12_55_MAXAC.070.fna	AS_SG_Kalu_8	-	5.95037	123	267105	55.82	69985	ND	ND	0.23	True	83.88	4.59	60.93	1	0	0	7.09391	ND	0	0	p_Chloroflexota	c_Anaerolineae	o_Promineofilales	f_Promineofilaceae	g_GCA-2699125	s_GCA-2699125 sp016713825	GCA_016713825.1
254	Singleton et al. 2021	Denmark	Kalu	AS	AS	Primarily household wastewater	Municipal wastewater	Municipal wastewater	Database	https://doi.org/10.6084/m9.figshare.c.527703	AS_SG_Kalu_18_Q3_R12_55_MAXAC.106	AS_SG_Kalu_18_Q3_R12_55_MAXAC.106.fna	AS_SG_Kalu_9	-	8.7007	8	5946219	56.18	5946219	0	ND	0.01	True	98.86	7.21	62.81	0	0	0	8.80104	ND	0	0	p_Chloroflexota	c_Anaerolineae	o_Promineofilales	f_Promineofilaceae	g_GCA-2699125	s_GCA-2699125 sp016710325	GCA_016710325.1
255	Singleton et al. 2021	Denmark	Kalu	AS	AS	Primarily household wastewater	Municipal wastewater	Municipal wastewater	Database	https://doi.org/10.6084/m9.figshare.c.527703	AS_SG_Kalu_18_Q3_R12_55_MAXAC.106v2	AS_SG_Kalu_18_Q3_R12_55_MAXAC.106v2.fna	AS_SG_Kalu_10	Ca. Leptofilum proximum	8.14668	2	5946219	56.31	5946219	39.0655	ND	0	True	95.86	4.84	71.66	no dRep	1	no dRep	8.49852	1500	1	no dRep	p_Chloroflexota	c_Anaerolineae	o_Promineofilales	f_Promineofilaceae	g_GCA-2699125	s_GCA-2699125 sp016710325	GCA_016710325.1
256	Singleton et al. 2021	Denmark	Kalu	AS	AS	Primarily household wastewater	Municipal wastewater	Municipal wastewater	Database	https://doi.org/10.6084/m9.figshare.c.527703	AS_SG_Kalu_18_Q3_R12_55_MAXAC.154	AS_SG_Kalu_18_Q3_R12_55_MAXAC.154.fna	AS_SG_Kalu_11	-	4.35176	93	217022	56.06	80264	ND	ND	0.08	True	70.23	3.05	54.98	1	0	0	6.19644	ND	0	0	p_Chloroflexota	c_Anaerolineae	o_Aggregatilineales	f_A4b	g_	s_	N/A
257	Singleton et al. 2021	Denmark	Lyne	AS	AS	Primarily household wastewater	Municipal wastewater	Municipal wastewater	Database	https://doi.org/10.6084/m9.figshare.c.527703	AS_SG_Lyne_18_Q3_R50_59_BAT3C.160	AS_SG_Lyne_18_Q3_R50_59_BAT3C.160.fna	AS_SG_Lyne_1	-	2.95548	47	293881	69.26	92269	0	ND	0.02	True	69.19	1.82	60.09	0	0	0	4.27154	ND	0	0	p_Chloroflexota	c_Dehalococcoidia	o_Tepidiformales	f_Tepidiformaceae	g_JACPOQ01	s_JACPOQ01 sp016703545	GCA_016703545.1
258	Singleton et al. 2021	Denmark	Lyne	AS	AS	Primarily household wastewater	Municipal wastewater	Municipal wastewater	Database	https://doi.org/10.6084/m9.figshare.c.527703	AS_SG_Lyne_18_Q3_R50_59_BAT3C.444	AS_SG_Lyne_18_Q3_R50_59_BAT3C.444.fna	AS_SG_Lyne_2	-	4.20551	156	119898	57.12	37382	0	ND	ND	ND	51.98	4.82	27.88	0	0	0	8.09063	ND	0	0	p_Chloroflexota	c_Anaerolineae	o_Promineofilales	f_Promineofilaceae	g_GCA-2699125	s_	N/A
259	Singleton et al. 2021	Denmark	Lyne	AS	AS	Primarily household wastewater	Municipal wastewater	Municipal wastewater	Database	https://doi.org/10.6084/m9.figshare.c.527703	AS_SG_Lyne_18_Q3_R50_59_BAT3C.496	AS_SG_Lyne_18_Q3_R50_59_BAT3C.496.fna	AS_SG_Lyne_3	-	6.42258	35	769439	56.6	335602	0	ND	0.02	True	97.42	5.07	72.07	0	0	0	6.59267	ND	0	0	p_Chloroflexota	c_Anaerolineae	o_Promineofilales	f_Promineofilaceae	g_JADJXA01	s_JADJXA01 sp016705235	GCA_016705235.1
260	Singleton et al. 2021	Denmark	Lyne	AS	AS	Primarily household wastewater	Municipal wastewater	Municipal wastewater	Database	https://doi.org/10.6084/m9.figshare.c.527703	AS_SG_Lyne_18_Q3_R50_59_BATAC.236	AS_SG_Lyne_18_Q3_R50_59_BATAC.236.fna	AS_SG_Lyne_4	-	4.97199	44	788317	66.46	226110	ND	ND	0.02	True	95.36	2.66	82.06	1	1	1	5.21392	1501	1	1	p_Chloroflexota	c_Anaerolineae	o_Promineofilales	f_Promineofilaceae	g_Promineofilum	s_	N/A
261	Singleton et al. 2021	Denmark	Lyne	AS	AS	Primarily household wastewater	Municipal wastewater	Municipal wastewater	Database	https://doi.org/10.6084/m9.figshare.c.527703	AS_SG_Lyne_18_Q3_R50_59_BATAC.272	AS_SG_Lyne_18_Q3_R50_59_BATAC.272.fna	AS_SG_Lyne_5	Ca. Amarolinea dominans	6.59182	35	775720	62.59	337034	11.2522	ND	0.03	True	98.28	4.85	74.03	no dRep	0	no dRep	6.70718	ND	0	no dRep	p_Chloroflexota	c_Anaerolineae	o_SSC4	f_SSC4	g_JADJYJ01	s_JADJYJ01 sp016719785	GCA_016719785.1
262	Singleton et al. 2021	Denmark	Lyne	AS	AS	Primarily household wastewater	Municipal wastewater	Municipal wastewater	Database	https://doi.org/10.6084/m9.figshare.c.527703	AS_SG_Lyne_18_Q3_R50_59_BATAC.321	AS_SG_Lyne_18_Q3_R50_59_BATAC.321.fna	AS_SG_Lyne_6	-	4.77011	80	292171	60.11	95175	0	ND	ND	ND	70.87	4.77	47.02	0	0	0	6.73079	ND	0	0	p_Chloroflexota	c_Anaerolineae	o_Aggregatilineales	f_A4b	g_OLB13	s_OLB13 sp016712885	GCA_016712885.1
263	Singleton et al. 2021	Denmark	Lyne	AS	AS	Primarily household wastewater	Municipal wastewater	Municipal wastewater	Database	https://doi.org/10.6084/m9.figshare.c.527703	AS_SG_Lyne_18_Q3_R50_59_BATAC.834	AS_SG_Lyne_18_Q3_R50_59_BATAC.834.fna	AS_SG_Lyne_7	-	3.82917	53	288691	52.63	91297	0	ND	0.07	True	77.69	2.65	64.44	0	0	0	4.92878	ND	0	0	p_Chloroflexota	c_Anaerolineae	o_Anaerolineales	f_EnvOPS12	g_OLB14	s_OLB14 sp017985935	GCA_017985935.1
264	Singleton et al. 2021	Denmark	Lyne	AS	AS	Primarily household wastewater	Municipal wastewater	Municipal wastewater	Database	https://doi.org/10.6084/m9.figshare.c.527703	AS_SG_Lyne_18_Q3_R50_59_MAXAC.011	AS_SG_Lyne_18_Q3_R50_59_MAXAC.011.fna	AS_SG_Lyne_8	-	3.77316	83	222584	49.59	58013	ND	ND	0.08	True	72.21	3.71	53.66	1	0	0	5.22526	ND	0	0	p_Chloroflexota	c_Anaerolineae	o_Anaerolineales	f_EnvOPS12	g_OLB14	s_	N/A
265	Singleton et al. 2021	Denmark	Lyne	AS	AS	Primarily household wastewater	Municipal wastewater	Municipal wastewater	Database	https://doi.org/10.6084/m9.figshare.c.527703	AS_SG_Lyne_18_Q3_R50_59_MAXAC.013	AS_SG_Lyne_18_Q3_R50_59_MAXAC.013.fna	AS_SG_Lyne_9	-	2.73522	48	254000	49.87	86350	ND	ND	0.36	True	76.83	4.59	53.88	1	0	0	3.5601	ND	0	0	p_Chloroflexota	c_Anaerolineae	o_Anaerolineales	f_EnvOPS12	g_OLB14	s_	N/A
266	Singleton et al. 2021	Denmark	Lyne	AS	AS	Primarily household wastewater	Municipal wastewater	Municipal wastewater	Database	https://doi.org/10.6084/m9.figshare.c.527703	AS_SG_Lyne_18_Q3_R50_59_MAXAC.019	AS_SG_Lyne_18_Q3_R50_59_MAXAC.019.fna	AS_SG_Lyne_10	Ca. Amarobacter glycogenicus	3.44697	17	449486	65.53	275877	6.97631	ND	0.01	True	87.96	3.37	71.11	no dRep	0	no dRep	3.91879	ND	0	no dRep	p_Chloroflexota	c_Dehalococcoidia	o_Tepidiformales	f_Tepidiformaceae	g_FeB-14	s_FeB-14 sp016719395	GCA_016719395.1
267	Singleton et al. 2021	Denmark	Mari	AS	AS	Primarily household wastewater	Municipal wastewater	Municipal wastewater	Database	https://doi.org/10.6084/m9.figshare.c.527703	AS_SG_Mari_18_Q3_R65_66_BATAC.264	AS_SG_Mari_18_Q3_R65_66_BATAC.264.fna	AS_SG_Mari_1	-	5.15702	206	141910	61.53	39840	0	ND	0.08	True	81.88	5.52	54.28	0	0	0	6.29826	ND	0	0	p_Chloroflexota	c_Anaerolineae	o_JAAEKA01	f_JAAEKA01	g_	s_	N/A
268	Singleton et al. 2021	Denmark	Mari	AS	AS	Primarily household wastewater	Municipal wastewater	Municipal wastewater	Database	https://doi.org/10.6084/m9.figshare.c.527703	AS_SG_Mari_18_Q3_R65_66_BATAC.436	AS_SG_Mari_18_Q3_R65_66_BATAC.436.fna	AS_SG_Mari_2	-	3.62427	138	160362	51.42	32143	0	ND	ND	ND	70.12	6.13	39.47	0	0	0	5.16867	ND	0	0	p_Chloroflexota	c_Anaerolineae	o_Anaerolineales	f_EnvOPS12	g_OLB14	s_OLB14 sp016718275	GCA_016718275.1
269	Singleton et al. 2021	Denmark	Mari	AS	AS	Primarily household wastewater	Municipal wastewater	Municipal wastewater	Database	https://doi.org/10.6084/m9.figshare.c.527703	AS_SG_Mari_18_Q3_R65_66_MAXAC.008	AS_SG_Mari_18_Q3_R65_66_MAXAC.008.fna	AS_SG_Mari_3	-	4.54229	72	231682	49.7	98430	0	ND	0.09	True	98.01	5.86	68.71	0	0	0	4.63452	1506	1	0	p_Chloroflexota	c_Anaerolineae	o_Anaerolineales	f_EnvOPS12	g_OLB14	s_	N/A
270	Singleton et al. 2021	Denmark	Mari	AS	AS	Primarily household wastewater	Municipal wastewater	Municipal wastewater	Database	https://doi.org/10.6084/m9.figshare.c.527703	AS_SG_Mari_18_Q3_R65_66_MAXAC.029	AS_SG_Mari_18_Q3_R65_66_MAXAC.029.fna	AS_SG_Mari_4	Ca. Villigracilis proximus	4.33522	67	289836	49.26	116011	9.43274	ND	0.13	True	88.41	1.63	80.26	no dRep	1	no dRep	4.90354	1499	1	no dRep	p_Chloroflexota	c_Anaerolineae	o_Anaerolineales	f_EnvOPS12	g_OLB14	s_OLB14 sp016715195	GCA_016715195.1
271	Singleton et al. 2021	Denmark	OdNE	AS	AS	Primarily household wastewater	Municipal wastewater	Municipal wastewater	Database	https://doi.org/10.6084/m9.figshare.c.527703	AS_SG_OdNE_18_Q3_R46_58_BAT3C.227_sub	AS_SG_OdNE_18_Q3_R46_58_BAT3C.227_sub.fna	AS_SG_OdNE_1	-	4.22639	37	532407	49.76	193638	0	ND	0.06	True	87.93	6.74	54.23	0	0	0	4.80654	ND	0	0	p_Chloroflexota	c_Anaerolineae	o_Anaerolineales	f_EnvOPS12	g_OLB14	s_OLB14 sp016709305	GCA_016709305.1
272	Singleton et al. 2021	Denmark	OdNE	AS	AS	Primarily household wastewater	Municipal wastewater	Municipal wastewater	Database	https://doi.org/10.6084/m9.figshare.c.527703	AS_SG_OdNE_18_Q3_R46_58_BAT3C.302	AS_SG_OdNE_18_Q3_R46_58_BAT3C.302.fna	AS_SG_OdNE_2	-	2.81318	97	106800	65.14	39556	0	ND	ND	ND	56.25	2.19	45.3	0	0	0	5.0012	ND	0	0	p_Chloroflexota	c_Anaerolineae	o_Thermoflexales	f_J036	g_JADKDT01	s_JADKDT01 sp016714465	GCA_016714465.1
273	Singleton et al. 2021	Denmark	OdNE	AS	AS	Primarily household wastewater	Municipal wastewater	Municipal wastewater	Database	https://doi.org/10.6084/m9.figshare.c.527703	AS_SG_OdNE_18_Q3_R46_58_BATAC.149	AS_SG_OdNE_18_Q3_R46_58_BATAC.149.fna	AS_SG_OdNE_3	-	4.34682	70	295888	49.32	114570	ND	ND	0.09	True	80.71	4.01	60.66	1	0	0	5.38573	1494	1	0	p_Chloroflexota	c_Anaerolineae	o_Anaerolineales	f_EnvOPS12	g_OLB14	s_	N/A
274	Singleton et al. 2021	Denmark	OdNE	AS	AS	Primarily household wastewater	Municipal wastewater	Municipal wastewater	Database	https://doi.org/10.6084/m9.figshare.c.527703	AS_SG_OdNE_18_Q3_R46_58_BATAC.270_sub	AS_SG_OdNE_18_Q3_R46_58_BATAC.270_sub.fna	AS_SG_OdNE_4	-	5.89706	66	521470	51.1	189213	0	ND	ND	ND	97.1	12.11	36.55	0	0	0	6.07319	ND	0	0	p_Chloroflexota	c_Anaerolineae	o_Anaerolineales	f_EnvOPS12	g_OLB14	s_OLB14 sp016718275	GCA_016718275.1
275	Singleton et al. 2021	Denmark	OdNE	AS	AS	Primarily household wastewater	Municipal wastewater	Municipal wastewater	Database	https://doi.org/10.6084/m9.figshare.c.527703	AS_SG_OdNE_18_Q3_R46_58_BATAC.477_sub	AS_SG_OdNE_18_Q3_R46_58_BATAC.477_sub.fna	AS_SG_OdNE_5	-	7.62313	107	389392	61.21	169109	0	ND	ND	ND	100	10.66	46.7	0	0	0	7.62313	ND	0	0	p_Chloroflexota	c_Anaerolineae	o_JAAEKA01	f_JAAEKA01	g_	s_	N/A
276	Singleton et al. 2021	Denmark	OdNE	AS	AS	Primarily household wastewater	Municipal wastewater	Municipal wastewater	Database	https://doi.org/10.6084/m9.figshare.c.527703	AS_SG_OdNE_18_Q3_R46_58_MAXAC.014	AS_SG_OdNE_18_Q3_R46_58_MAXAC.014.fna	AS_SG_OdNE_6	-	4.03648	44	343647	49.41	148529	0	ND	ND	ND	91.91	11.05	36.66	0	0	0	4.39178	ND	0	0	p_Chloroflexota	c_Anaerolineae	o_Anaerolineales	f_EnvOPS12	g_OLB14	s_	N/A
277	Singleton et al. 2021	Denmark	OdNE	AS	AS	Primarily household wastewater	Municipal wastewater	Municipal wastewater	Database	https://doi.org/10.6084/m9.figshare.c.527703	AS_SG_OdNE_18_Q3_R46_58_MAXAC.047	AS_SG_OdNE_18_Q3_R46_58_MAXAC.047.fna	AS_SG_OdNE_7	-	5.01995	47	533197	48.91	202102	0	ND	ND	ND	92.4	9.89	42.95	0	0	0	5.43284	ND	0	0	p_Chloroflexota	c_Anaerolineae	o_Anaerolineales	f_EnvOPS12	g_OLB14	s_OLB14 sp016715195	GCA_016715195.1
278	Singleton et al. 2021	Denmark	OdNE	AS	AS	Primarily household wastewater	Municipal wastewater	Municipal wastewater	Database	https://doi.org/10.6084/m9.figshare.c.527703	AS_SG_OdNE_18_Q3_R46_58_MAXAC.063	AS_SG_OdNE_18_Q3_R46_58_MAXAC.063.fna	AS_SG_OdNE_8	-	4.81187	30	664804	50.44	406662	0	ND	ND	ND	98.16	11.62	40.06	0	0	0	4.90207	ND	0	0	p_Chloroflexota	c_Anaerolineae	o_Anaerolineales	f_EnvOPS12	g_OLB14	s_OLB14 sp016721315	GCA_016721315.1
279	Singleton et al. 2021	Denmark	OdNW	AS	AS	Primarily household wastewater	Municipal wastewater	Municipal wastewater	Database	https://doi.org/10.6084/m9.figshare.c.527703	AS_SG_OdNW_18_Q3_R42_56_BAT3C.33_sub	AS_SG_OdNW_18_Q3_R42_56_BAT3C.33_sub.fna	AS_SG_OdNW_1	-	6.19038	82	406938	62.95	123406	14.6974	ND	0.03	True	96.47	2.65	83.22	1	1	1	6.4169	1491	1	1	p_Chloroflexota	c_Anaerolineae	o_SSC4	f_SSC4	g_JADJYJ01	s_JADJYJ01 sp016719785	GCA_016719785.1
280	Singleton et al. 2021	Denmark	OdNW	AS	AS	Primarily household wastewater	Municipal wastewater	Municipal wastewater	Database	https://doi.org/10.6084/m9.figshare.c.527703	AS_SG_OdNW_18_Q3_R42_56_BAT3C.396	AS_SG_OdNW_18_Q3_R42_56_BAT3C.396.fna	AS_SG_OdNW_2	-	5.30637	136	228759	56.67	55848	ND	ND	0.04	True	84.02	1.82	74.92	1	0	0	6.31561	1489	1	0	p_Chloroflexota	c_Anaerolineae	o_Promineofilales	f_Promineofilaceae	g_JADJSZ01	s_JADJSZ01 sp016711405	GCA_016711405.1
281	Singleton et al. 2021	Denmark	OdNW	AS	AS	Primarily household wastewater	Municipal wastewater	Municipal wastewater	Database	https://doi.org/10.6084/m9.figshare.c.527703	AS_SG_OdNW_18_Q3_R42_56_BAT3C.7	AS_SG_OdNW_18_Q3_R42_56_BAT3C.7.fna	AS_SG_OdNW_3	-	4.50398	36	564162	50.6	235747	0	ND	0.05	True	93.64	4.16	72.84	0	0	1	4.80989	ND	0	0	p_Chloroflexota	c_Anaerolineae	o_Anaerolineales	f_EnvOPS12	g_OLB14	s_OLB14 sp016721315	GCA_016721315.1
282	Singleton et al. 2021	Denmark	OdNW	AS	AS	Primarily household wastewater	Municipal wastewater	Municipal wastewater	Database	https://doi.org/10.6084/m9.figshare.c.527703	AS_SG_OdNW_18_Q3_R42_56_BATAC.274	AS_SG_OdNW_18_Q3_R42_56_BATAC.274.fna	AS_SG_OdNW_4	-	3.83565	34	1071264	52.67	444722	0	ND	0.03	True	88.45	6.11	57.9	0	0	0	4.33652	ND	0	0	p_Chloroflexota	c_Anaerolineae	o_Anaerolineales	f_EnvOPS12	g_OLB14	s_OLB14 sp017985935	GCA_017985935.1
283	Singleton et al. 2021	Denmark	OdNW	AS	AS	Primarily household wastewater	Municipal wastewater	Municipal wastewater	Database	https://doi.org/10.6084/m9.figshare.c.527703	AS_SG_OdNW_18_Q3_R42_56_BATAC.303	AS_SG_OdNW_18_Q3_R42_56_BATAC.303.fna	AS_SG_OdNW_5	-	3.30137	35	248011	49.53	152935	ND	ND	0.02	True	81.49	3.38	64.59	1	0	0	4.05126	1502	1	0	p_Chloroflexota	c_Anaerolineae	o_Anaerolineales	f_EnvOPS12	g_OLB14	s_	N/A
284	Singleton et al. 2021	Denmark	OdNW	AS	AS	Primarily household wastewater	Municipal wastewater	Municipal wastewater	Database	https://doi.org/10.6084/m9.figshare.c.527703	AS_SG_OdNW_18_Q3_R42_56_BATAC.328_sub	AS_SG_OdNW_18_Q3_R42_56_BATAC.328_sub.fna	AS_SG_OdNW_6	-	5.52776	85	383994	47.17	156214	0	ND	ND	ND	92.53	10.29	41.08	0	0	0	5.97402	ND	0	0	p_Chloroflexota	c_Anaerolineae	o_Anaerolineales	f_EnvOPS12	g_OLB14	s_	N/A
285	Singleton et al. 2021	Denmark	OdNW	AS	AS	Primarily household wastewater	Municipal wastewater	Municipal wastewater	Database	https://doi.org/10.6084/m9.figshare.c.527703	AS_SG_OdNW_18_Q3_R42_56_BATAC.366	AS_SG_OdNW_18_Q3_R42_56_BATAC.366.fna	AS_SG_OdNW_7	-	3.21444	72	199971	50.36	63547	0	ND	ND	ND	66.64	4.17	45.79	0	0	0	4.8236	ND	0	0	p_Chloroflexota	c_Anaerolineae	o_Anaerolineales	f_EnvOPS12	g_OLB14	s_	N/A
286	Singleton et al. 2021	Denmark	OdNW	AS	AS	Primarily household wastewater	Municipal wastewater	Municipal wastewater	Database	https://doi.org/10.6084/m9.figshare.c.527703	AS_SG_OdNW_18_Q3_R42_56_BATAC.378	AS_SG_OdNW_18_Q3_R42_56_BATAC.378.fna	AS_SG_OdNW_8	-	4.9419	41	542523	50.88	209026	0	ND	0.04	True	95.12	5.96	65.32	0	0	0	5.19544	ND	0	0	p_Chloroflexota	c_Anaerolineae	o_Anaerolineales	f_EnvOPS12	g_OLB14	s_OLB14 sp016714565	GCA_016714565.1
287	Singleton et al. 2021	Denmark	OdNW	AS	AS	Primarily household wastewater	Municipal wastewater	Municipal wastewater	Database	https://doi.org/10.6084/m9.figshare.c.527703	AS_SG_OdNW_18_Q3_R42_56_BATAC.48	AS_SG_OdNW_18_Q3_R42_56_BATAC.48.fna	AS_SG_OdNW_9	Ca. Brachythrix odensensis	4.62833	28	561833	64.67	324580	6.76758	ND	0.02	True	86.1	4.03	65.95	no dRep	1	no dRep	5.37553	1472	1	no dRep	p_Chloroflexota	c_Anaerolineae	o_Thermoflexales	f_J036	g_JADKDT01	s_JADKDT01 sp016714465	GCA_016714465.1
288	Singleton et al. 2021	Denmark	OdNW	AS	AS	Primarily household wastewater	Municipal wastewater	Municipal wastewater	Database	https://doi.org/10.6084/m9.figshare.c.527703	AS_SG_OdNW_18_Q3_R42_56_BATAC.580	AS_SG_OdNW_18_Q3_R42_56_BATAC.580.fna	AS_SG_OdNW_10	-	4.38727	209	99211	54.47	29307	0	ND	ND	ND	58.7	4.14	38	0	0	0	7.47406	ND	0	0	p_Chloroflexota	c_Anaerolineae	o_Promineofilales	f_Promineofilaceae	g_JADJUV01	s_JADJUV01 sp016716885	GCA_016716885.1
289	Singleton et al. 2021	Denmark	OdNW	AS	AS	Primarily household wastewater	Municipal wastewater	Municipal wastewater	Database	https://doi.org/10.6084/m9.figshare.c.527703	AS_SG_OdNW_18_Q3_R42_56_MAXAC.014	AS_SG_OdNW_18_Q3_R42_56_MAXAC.014.fna	AS_SG_OdNW_11	-	2.93893	45	254860	50.21	119702	0	ND	ND	ND	71.56	9.21	25.51	0	0	0	4.10694	ND	0	0	p_Chloroflexota	c_Anaerolineae	o_Anaerolineales	f_EnvOPS12	g_OLB14	s_	N/A
290	Singleton et al. 2021	Denmark	OdNW	AS	AS	Primarily household wastewater	Municipal wastewater	Municipal wastewater	Database	https://doi.org/10.6084/m9.figshare.c.527703	AS_SG_OdNW_18_Q3_R42_56_MAXAC.019	AS_SG_OdNW_18_Q3_R42_56_MAXAC.019.fna	AS_SG_OdNW_12	-	4.10581	56	881959	64.75	500536	8.76284	ND	0.05	True	93.02	1.11	87.47	0	0	1	4.4139	ND	0	0	p_Chloroflexota	c_Dehalococcoidia	o_Tepidiformales	f_Tepidiformaceae	g_FeB-14	s_FeB-14 sp016719395	GCA_016719395.1
291	Singleton et al. 2021	Denmark	OdNW	AS	AS	Primarily household wastewater	Municipal wastewater	Municipal wastewater	Database	https://doi.org/10.6084/m9.figshare.c.527703	AS_SG_OdNW_18_Q3_R42_56_MAXAC.037	AS_SG_OdNW_18_Q3_R42_56_MAXAC.037.fna	AS_SG_OdNW_13	Ca. Villigracilis affinis	5.05799	28	675312	51.39	274996	36.592	ND	0.02	True	95.72	2.97	80.87	no dRep	1	no dRep	5.28415	1508	1	no dRep	p_Chloroflexota	c_Anaerolineae	o_Anaerolineales	f_EnvOPS12	g_OLB14	s_OLB14 sp016718275	GCA_016718275.1
292	Singleton et al. 2021	Denmark	OdNW	AS	AS	Primarily household wastewater	Municipal wastewater	Municipal wastewater	Database	https://doi.org/10.6084/m9.figshare.c.527703	AS_SG_OdNW_18_Q3_R42_56_MAXAC.042	AS_SG_OdNW_18_Q3_R42_56_MAXAC.042.fna	AS_SG_OdNW_14	-	4.30556	89	198050	49.07	65140	0	ND	0.09	True	92.2	7.03	57.05	0	0	0	4.6698	ND	0	0	p_Chloroflexota	c_Anaerolineae	o_Anaerolineales	f_EnvOPS12	g_OLB14	s_OLB14 sp016715195	GCA_016715195.1
293	Singleton et al. 2021	Denmark	OdNW	AS	AS	Primarily household wastewater	Municipal wastewater	Municipal wastewater	Database	https://doi.org/10.6084/m9.figshare.c.527703	AS_SG_OdNW_18_Q3_R42_56_MAXAC.160	AS_SG_OdNW_18_Q3_R42_56_MAXAC.160.fna	AS_SG_OdNW_15	-	3.81607	64	351902	48.5	98426	ND	ND	0.06	True	72.8	1.83	63.65	1	0	0	5.24185	ND	0	0	p_Chloroflexota	c_Anaerolineae	o_Anaerolineales	f_EnvOPS12	g_UBA12294	s_UBA12294 sp016721115	GCA_016721115.1
294	Singleton et al. 2021	Denmark	OdNW	AS	AS	Primarily household wastewater	Municipal wastewater	Municipal wastewater	Database	https://doi.org/10.6084/m9.figshare.c.527703	AS_SG_OdNW_18_Q3_R42_56_MAXAC.201	AS_SG_OdNW_18_Q3_R42_56_MAXAC.201.fna	AS_SG_OdNW_16	-	4.68443	26	1384826	47.58	1320754	0	ND	0.26	True	99.76	5.39	72.81	0	0	0	4.6957	1507	1	0	p_Chloroflexota	c_Anaerolineae	o_Anaerolineales	f_EnvOPS12	g_OLB14	s_	N/A
295	Singleton et al. 2021	Denmark	OdNW	AS	AS	Primarily household wastewater	Municipal wastewater	Municipal wastewater	Database	https://doi.org/10.6084/m9.figshare.c.527703	AS_SG_OdNW_18_Q3_R42_56_MAXAC.224	AS_SG_OdNW_18_Q3_R42_56_MAXAC.224.fna	AS_SG_OdNW_17	-	4.88197	32	733346	70.56	338712	ND	ND	0.04	True	85.6	0.32	84	1	0	0	5.70324	ND	0	0	p_Chloroflexota	c_Anaerolineae	o_UCB3	f_UCB3	g_JADJCV01	s_JADJCV01 sp016703025	GCA_016703025.1
296	Singleton et al. 2021	Denmark	OdNW	AS	AS	Primarily household wastewater	Municipal wastewater	Municipal wastewater	Database	https://doi.org/10.6084/m9.figshare.c.527703	AS_SG_OdNW_18_Q3_R42_56_MAXAC.233	AS_SG_OdNW_18_Q3_R42_56_MAXAC.233.fna	AS_SG_OdNW_18	-	5.68807	130	186752	57.16	63569	ND	ND	0.06	True	76.54	3.44	59.34	1	0	0	7.43149	1500	1	0	p_Chloroflexota	c_Anaerolineae	o_Promineofilales	f_Promineofilaceae	g_GCA-2699125	s_	N/A
297	Singleton et al. 2021	Denmark	Rand	AS	AS	Primarily household wastewater	Municipal wastewater	Municipal wastewater	Database	https://doi.org/10.6084/m9.figshare.c.527703	AS_SG_Rand_18_Q3_R56_63_BAT3C.210	AS_SG_Rand_18_Q3_R56_63_BAT3C.210.fna	AS_SG_Rand_1	-	3.2789	30	385892	65.5	192760	9.19002	ND	0.02	True	89.48	0.82	85.38	0	0	0	3.6644	ND	0	0	p_Chloroflexota	c_Dehalococcoidia	o_Tepidiformales	f_Tepidiformaceae	g_FeB-14	s_FeB-14 sp016719395	GCA_016719395.1
298	Singleton et al. 2021	Denmark	Rand	AS	AS	Primarily household wastewater	Municipal wastewater	Municipal wastewater	Database	https://doi.org/10.6084/m9.figshare.c.527703	AS_SG_Rand_18_Q3_R56_63_BATAC.270	AS_SG_Rand_18_Q3_R56_63_BATAC.270.fna	AS_SG_Rand_2	-	4.50177	22	982407	52.72	648941	0	ND	0.03	True	98.02	4.46	75.72	0	0	1	4.5927	ND	0	0	p_Chloroflexota	c_Anaerolineae	o_Anaerolineales	f_EnvOPS12	g_OLB14	s_OLB14 sp017985935	GCA_017985935.1
299	Singleton et al. 2021	Denmark	Rand	AS	AS	Primarily household wastewater	Municipal wastewater	Municipal wastewater	Database	https://doi.org/10.6084/m9.figshare.c.527703	AS_SG_Rand_18_Q3_R56_63_BATAC.337_sub	AS_SG_Rand_18_Q3_R56_63_BATAC.337_sub.fna	AS_SG_Rand_3	-	3.50247	140	84045	51.07	31123	0	ND	0.12	True	75.93	3.89	56.48	0	0	0	4.61276	ND	0	0	p_Chloroflexota	c_Anaerolineae	o_Anaerolineales	f_EnvOPS12	g_UBA12294	s_	N/A
300	Singleton et al. 2021	Denmark	Rand	AS	AS	Primarily household wastewater	Municipal wastewater	Municipal wastewater	Database	https://doi.org/10.6084/m9.figshare.c.527703	AS_SG_Rand_18_Q3_R56_63_MAXAC.039	AS_SG_Rand_18_Q3_R56_63_MAXAC.039.fna	AS_SG_Rand_4	-	5.66969	80	395392	51.19	124847	0	ND	0.08	True	98.45	8.27	57.1	0	0	0	5.75895	ND	0	0	p_Chloroflexota	c_Anaerolineae	o_Anaerolineales	f_EnvOPS12	g_OLB14	s_OLB14 sp016718275	GCA_016718275.1
301	Singleton et al. 2021	Denmark	Rand	AS	AS	Primarily household wastewater	Municipal wastewater	Municipal wastewater	Database	https://doi.org/10.6084/m9.figshare.c.527703	AS_SG_Rand_18_Q3_R56_63_MAXAC.046	AS_SG_Rand_18_Q3_R56_63_MAXAC.046.fna	AS_SG_Rand_5	-	4.24151	55	353994	50.44	114308	0	ND	0.05	True	96.09	4.86	71.79	0	0	1	4.4141	ND	0	0	p_Chloroflexota	c_Anaerolineae	o_Anaerolineales	f_EnvOPS12	g_OLB14	s_OLB14 sp016721315	GCA_016721315.1
302	Singleton et al. 2021	Denmark	Rand	AS	AS	Primarily household wastewater	Municipal wastewater	Municipal wastewater	Database	https://doi.org/10.6084/m9.figshare.c.527703	AS_SG_Rand_18_Q3_R56_63_MAXAC.192_sub	AS_SG_Rand_18_Q3_R56_63_MAXAC.192_sub.fna	AS_SG_Rand_6	-	4.26577	308	72444	53.34	19623	0	ND	ND	ND	43.43	4.49	20.98	0	0	0	9.82217	ND	0	0	p_Chloroflexota	c_Anaerolineae	o_Promineofilales	f_Promineofilaceae	g_JADJUV01	s_JADJUV01 sp018004935	GCA_018004935.1
303	Singleton et al. 2021	Denmark	Ribe	AS	AS	Primarily household wastewater	Municipal wastewater	Municipal wastewater	Database	https://doi.org/10.6084/m9.figshare.c.527703	AS_SG_Ribe_18_Q3_R11_54_BAT3C.183	AS_SG_Ribe_18_Q3_R11_54_BAT3C.183.fna	AS_SG_Ribe_1	-	8.17434	19	3247002	67.95	736805	0	ND	ND	ND	99.46	15.73	20.81	0	0	0	8.21872	ND	0	0	p_Chloroflexota	c_Chloroflexia	o_Chloroflexales	f_Roseiflexaceae	g_JADKFS01	s_JADKFS01 sp016717335	GCA_016717335.1
304	Singleton et al. 2021	Denmark	Ribe	AS	AS	Primarily household wastewater	Municipal wastewater	Municipal wastewater	Database	https://doi.org/10.6084/m9.figshare.c.527703	AS_SG_Ribe_18_Q3_R11_54_BAT3C.286	AS_SG_Ribe_18_Q3_R11_54_BAT3C.286.fna	AS_SG_Ribe_2	-	3.32542	32	323290	51.15	146276	0	ND	0.02	True	73.64	1.88	64.24	0	0	0	4.51578	ND	0	0	p_Chloroflexota	c_Anaerolineae	o_Anaerolineales	f_EnvOPS12	g_UBA12294	s_	N/A
305	Singleton et al. 2021	Denmark	Ribe	AS	AS	Primarily household wastewater	Municipal wastewater	Municipal wastewater	Database	https://doi.org/10.6084/m9.figshare.c.527703	AS_SG_Ribe_18_Q3_R11_54_BATAC.207	AS_SG_Ribe_18_Q3_R11_54_BATAC.207.fna	AS_SG_Ribe_3	-	4.20166	143	158159	51.14	39304	0	ND	ND	ND	69.07	10.64	15.87	0	0	0	6.08319	ND	0	0	p_Chloroflexota	c_Anaerolineae	o_Anaerolineales	f_EnvOPS12	g_OLB14	s_OLB14 sp016718275	GCA_016718275.1
306	Singleton et al. 2021	Denmark	Ribe	AS	AS	Primarily household wastewater	Municipal wastewater	Municipal wastewater	Database	https://doi.org/10.6084/m9.figshare.c.527703	AS_SG_Ribe_18_Q3_R11_54_BATAC.253	AS_SG_Ribe_18_Q3_R11_54_BATAC.253.fna	AS_SG_Ribe_4	-	7.80183	20	1512566	59.58	664729	9.60458	ND	0.04	True	93.47	6.46	61.17	0	0	0	8.34689	1443	1	0	p_Chloroflexota	c_Anaerolineae	o_Aggregatilineales	f_A4b	g_OLB15	s_OLB15 sp016717205	GCA_016717205.1
307	Singleton et al. 2021	Denmark	Ribe	AS	AS	Primarily household wastewater	Municipal wastewater	Municipal wastewater	Database	https://doi.org/10.6084/m9.figshare.c.527703	AS_SG_Ribe_18_Q3_R11_54_BATAC.343	AS_SG_Ribe_18_Q3_R11_54_BATAC.343.fna	AS_SG_Ribe_5	-	3.45914	62	270049	65.48	84179	ND	ND	0.03	True	85.06	3.75	66.31	1	1	0	4.0667	ND	0	0	p_Chloroflexota	c_Dehalococcoidia	o_Tepidiformales	f_Tepidiformaceae	g_PNKC01	s_	N/A
308	Singleton et al. 2021	Denmark	Ribe	AS	AS	Primarily household wastewater	Municipal wastewater	Municipal wastewater	Database	https://doi.org/10.6084/m9.figshare.c.527703	AS_SG_Ribe_18_Q3_R11_54_MAXAC.132	AS_SG_Ribe_18_Q3_R11_54_MAXAC.132.fna	AS_SG_Ribe_6	-	5.57623	72	529386	48.92	206729	0	ND	ND	ND	92.92	12.61	29.87	0	0	0	6.00111	ND	0	0	p_Chloroflexota	c_Anaerolineae	o_Anaerolineales	f_EnvOPS12	g_UBA12294	s_UBA12294 sp016721115	GCA_016721115.1
309	Singleton et al. 2021	Denmark	Ribe	AS	AS	Primarily household wastewater	Municipal wastewater	Municipal wastewater	Database	https://doi.org/10.6084/m9.figshare.c.527703	AS_SG_Ribe_18_Q3_R11_54_MAXAC.168	AS_SG_Ribe_18_Q3_R11_54_MAXAC.168.fna	AS_SG_Ribe_7	-	3.96681	43	408147	66.2	169490	ND	ND	0.02	True	88.5	2.35	76.75	1	1	0	4.48227	ND	0	0	p_Chloroflexota	c_Anaerolineae	o_Promineofilales	f_Promineofilaceae	g_Promineofilum	s_	N/A
310	Singleton et al. 2021	Denmark	Ribe	AS	AS	Primarily household wastewater	Municipal wastewater	Municipal wastewater	Database	https://doi.org/10.6084/m9.figshare.c.527703	AS_SG_Ribe_18_Q3_R11_54_MAXAC.235	AS_SG_Ribe_18_Q3_R11_54_MAXAC.235.fna	AS_SG_Ribe_8	Ca. Kouleothrix ribensis	7.09324	4	5636499	64.99	5636499	38.0674	ND	0	True	99.17	4.13	78.52	no dRep	0	no dRep	7.1526	ND	0	no dRep	p_Chloroflexota	c_Chloroflexia	o_Chloroflexales	f_Roseiflexaceae	g_Kouleothrix	s_Kouleothrix sp016722075	GCA_016722075.1
311	Singleton et al. 2021	Denmark	Skiv	AS	AS	Primarily household wastewater	Municipal wastewater	Municipal wastewater	Database	https://doi.org/10.6084/m9.figshare.c.527703	AS_SG_Skiv_18_Q3_R9_52_BAT3C.244	AS_SG_Skiv_18_Q3_R9_52_BAT3C.244.fna	AS_SG_Skiv_1	-	5.6576	81	333999	57.11	98757	ND	ND	0.09	True	83.7	4.64	60.5	1	0	0	6.75938	ND	0	0	p_Chloroflexota	c_Anaerolineae	o_Anaerolineales	f_EnvOPS12	g_UBA5195	s_	N/A
312	Singleton et al. 2021	Denmark	Skiv	AS	AS	Primarily household wastewater	Municipal wastewater	Municipal wastewater	Database	https://doi.org/10.6084/m9.figshare.c.527703	AS_SG_Skiv_18_Q3_R9_52_BAT3C.399	AS_SG_Skiv_18_Q3_R9_52_BAT3C.399.fna	AS_SG_Skiv_2	-	5.76346	142	258449	59.34	58242	0	ND	ND	ND	63.3	4.77	39.45	0	0	0	9.105	ND	0	0	p_Chloroflexota	c_Anaerolineae	o_Aggregatilineales	f_A4b	g_OLB15	s_	N/A
313	Singleton et al. 2021	Denmark	Skiv	AS	AS	Primarily household wastewater	Municipal wastewater	Municipal wastewater	Database	https://doi.org/10.6084/m9.figshare.c.527703	AS_SG_Skiv_18_Q3_R9_52_BATAC.283_sub	AS_SG_Skiv_18_Q3_R9_52_BATAC.283_sub.fna	AS_SG_Skiv_3	-	4.19664	108	168055	49.98	53803	0	ND	ND	ND	69.91	4.95	45.16	0	0	0	6.00292	ND	0	0	p_Chloroflexota	c_Anaerolineae	o_Anaerolineales	f_EnvOPS12	g_OLB14	s_	N/A
314	Singleton et al. 2021	Denmark	Skiv	AS	AS	Primarily household wastewater	Municipal wastewater	Municipal wastewater	Database	https://doi.org/10.6084/m9.figshare.c.527703	AS_SG_Skiv_18_Q3_R9_52_BATAC.365	AS_SG_Skiv_18_Q3_R9_52_BATAC.365.fna	AS_SG_Skiv_4	-	3.11271	106	97504	56.87	41390	0	ND	ND	ND	50.01	1.68	41.61	0	0	0	6.22418	ND	0	0	p_Chloroflexota	c_Anaerolineae	o_Anaerolineales	f_Anaerolineaceae	g_UBA700	s_	N/A
315	Singleton et al. 2021	Denmark	Skiv	AS	AS	Primarily household wastewater	Municipal wastewater	Municipal wastewater	Database	https://doi.org/10.6084/m9.figshare.c.527703	AS_SG_Skiv_18_Q3_R9_52_BATAC.405	AS_SG_Skiv_18_Q3_R9_52_BATAC.405.fna	AS_SG_Skiv_5	-	5.09112	86	509257	65.28	119270	ND	ND	0.04	True	89.7	1.92	80.1	1	1	0	5.67572	1475	1	0	p_Chloroflexota	c_Anaerolineae	o_Thermoflexales	f_J036	g_JADKDT01	s_JADKDT01 sp017998555	GCA_017998555.1
316	Singleton et al. 2021	Denmark	Skiv	AS	AS	Primarily household wastewater	Municipal wastewater	Municipal wastewater	Database	https://doi.org/10.6084/m9.figshare.c.527703	AS_SG_Skiv_18_Q3_R9_52_BATAC.5	AS_SG_Skiv_18_Q3_R9_52_BATAC.5.fna	AS_SG_Skiv_6	-	7.11687	89	347838	61.16	135457	0	ND	0.04	True	96.39	7.65	58.14	0	0	0	7.38341	1494	1	0	p_Chloroflexota	c_Anaerolineae	o_JAAEKA01	f_JAAEKA01	g_	s_	N/A
317	Singleton et al. 2021	Denmark	Skiv	AS	AS	Primarily household wastewater	Municipal wastewater	Municipal wastewater	Database	https://doi.org/10.6084/m9.figshare.c.527703	AS_SG_Skiv_18_Q3_R9_52_BATAC.554	AS_SG_Skiv_18_Q3_R9_52_BATAC.554.fna	AS_SG_Skiv_7	-	5.80333	165	161569	68.15	50563	0	ND	ND	ND	67.13	5.28	40.73	0	0	0	8.64491	ND	0	0	p_Chloroflexota	c_Chloroflexia	o_Chloroflexales	f_Roseiflexaceae	g_JADKFS01	s_JADKFS01 sp016717335	GCA_016717335.1
318	Singleton et al. 2021	Denmark	Skiv	AS	AS	Primarily household wastewater	Municipal wastewater	Municipal wastewater	Database	https://doi.org/10.6084/m9.figshare.c.527703	AS_SG_Skiv_18_Q3_R9_52_BATAC.561	AS_SG_Skiv_18_Q3_R9_52_BATAC.561.fna	AS_SG_Skiv_8	-	6.26503	216	116751	54.14	40810	0	ND	ND	ND	49.71	4.1	29.21	0	0	0	12.6032	ND	0	0	p_Chloroflexota	c_Anaerolineae	o_Caldilineales	f_Caldilineaceae	g_CFX5	s_	N/A
319	Singleton et al. 2021	Denmark	Skiv	AS	AS	Primarily household wastewater	Municipal wastewater	Municipal wastewater	Database	https://doi.org/10.6084/m9.figshare.c.527703	AS_SG_Skiv_18_Q3_R9_52_MAXAC.028	AS_SG_Skiv_18_Q3_R9_52_MAXAC.028.fna	AS_SG_Skiv_9	-	4.20506	57	311692	48.71	110910	ND	ND	0.04	True	88.23	2.77	74.38	1	0	0	4.76602	ND	0	0	p_Chloroflexota	c_Anaerolineae	o_Anaerolineales	f_EnvOPS12	g_OLB14	s_OLB14 sp016715195	GCA_016715195.1
320	Singleton et al. 2021	Denmark	Skiv	AS	AS	Primarily household wastewater	Municipal wastewater	Municipal wastewater	Database	https://doi.org/10.6084/m9.figshare.c.527703	AS_SG_Skiv_18_Q3_R9_52_MAXAC.035	AS_SG_Skiv_18_Q3_R9_52_MAXAC.035.fna	AS_SG_Skiv_10	-	5.4105	39	609633	51.11	283817	0	ND	0.05	True	97.25	6.29	65.8	0	0	0	5.5635	ND	0	0	p_Chloroflexota	c_Anaerolineae	o_Anaerolineales	f_EnvOPS12	g_OLB14	s_OLB14 sp016718275	GCA_016718275.1
321	Singleton et al. 2021	Denmark	Skiv	AS	AS	Primarily household wastewater	Municipal wastewater	Municipal wastewater	Database	https://doi.org/10.6084/m9.figshare.c.527703	AS_SG_Skiv_18_Q3_R9_52_MAXAC.043	AS_SG_Skiv_18_Q3_R9_52_MAXAC.043.fna	AS_SG_Skiv_11	-	4.4912	21	891559	50.26	368542	0	ND	0.03	True	95.48	5.17	69.63	0	0	0	4.70381	ND	0	0	p_Chloroflexota	c_Anaerolineae	o_Anaerolineales	f_EnvOPS12	g_OLB14	s_OLB14 sp016721315	GCA_016721315.1
322	Singleton et al. 2021	Denmark	Skiv	AS	AS	Primarily household wastewater	Municipal wastewater	Municipal wastewater	Database	https://doi.org/10.6084/m9.figshare.c.527703	AS_SG_Skiv_18_Q3_R9_52_MAXAC.174	AS_SG_Skiv_18_Q3_R9_52_MAXAC.174.fna	AS_SG_Skiv_12	Ca. Defluviilinea proxima	5.02272	2	4989941	48.58	4989941	13.3172	ND	0	True	99.02	1.71	90.47	no dRep	1	no dRep	5.07243	1506	1	no dRep	p_Chloroflexota	c_Anaerolineae	o_Anaerolineales	f_EnvOPS12	g_UBA12294	s_UBA12294 sp016721115	GCA_016721115.1
323	Singleton et al. 2021	Denmark	Skiv	AS	AS	Primarily household wastewater	Municipal wastewater	Municipal wastewater	Database	https://doi.org/10.6084/m9.figshare.c.527703	AS_SG_Skiv_18_Q3_R9_52_MAXAC.225	AS_SG_Skiv_18_Q3_R9_52_MAXAC.225.fna	AS_SG_Skiv_13	-	3.49247	79	193367	47.82	61349	ND	ND	0.07	True	63.71	1.05	58.46	1	0	0	5.48182	ND	0	0	p_Chloroflexota	c_Anaerolineae	o_Anaerolineales	f_EnvOPS12	g_OLB14	s_	N/A
324	Singleton et al. 2021	Denmark	Vibo	AS	AS	Primarily household wastewater	Municipal wastewater	Municipal wastewater	Database	https://doi.org/10.6084/m9.figshare.c.527703	AS_SG_Vibo_18_Q3_R45_57_BAT3C.89	AS_SG_Vibo_18_Q3_R45_57_BAT3C.89.fna	AS_SG_Vibo_1	-	4.9319	168	155642	56.71	48724	0	ND	ND	ND	73.51	7.63	35.36	0	0	0	6.70916	ND	0	0	p_Chloroflexota	c_Anaerolineae	o_Anaerolineales	f_EnvOPS12	g_UBA5195	s_	N/A
325	Singleton et al. 2021	Denmark	Vibo	AS	AS	Primarily household wastewater	Municipal wastewater	Municipal wastewater	Database	https://doi.org/10.6084/m9.figshare.c.527703	AS_SG_Vibo_18_Q3_R45_57_MAXAC.006	AS_SG_Vibo_18_Q3_R45_57_MAXAC.006.fna	AS_SG_Vibo_2	-	4.36336	67	266759	50.3	107934	0	ND	0.44	True	91.25	5.99	61.3	0	0	0	4.78177	ND	0	0	p_Chloroflexota	c_Anaerolineae	o_Anaerolineales	f_EnvOPS12	g_OLB14	s_	N/A
326	Singleton et al. 2021	Denmark	Viby	AS	AS	Primarily household wastewater	Municipal wastewater	Municipal wastewater	Database	https://doi.org/10.6084/m9.figshare.c.527703	AS_SG_Viby_18_Q3_R106_67_BATAC.139	AS_SG_Viby_18_Q3_R106_67_BATAC.139.fna	AS_SG_Viby_1	-	2.84813	96	150736	56.71	38486	0	ND	ND	ND	41.98	1.65	33.73	0	0	0	6.7845	ND	0	0	p_Chloroflexota	c_Anaerolineae	o_Promineofilales	f_Promineofilaceae	g_JADJXA01	s_JADJXA01 sp016705235	GCA_016705235.1
327	Singleton et al. 2021	Denmark	Viby	AS	AS	Primarily household wastewater	Municipal wastewater	Municipal wastewater	Database	https://doi.org/10.6084/m9.figshare.c.527703	AS_SG_Viby_18_Q3_R106_67_BATAC.392	AS_SG_Viby_18_Q3_R106_67_BATAC.392.fna	AS_SG_Viby_2	-	4.99589	116	148448	62.82	66157	0	ND	0.07	True	88.55	2.24	77.35	0	0	0	5.64189	ND	0	0	p_Chloroflexota	c_Anaerolineae	o_SSC4	f_SSC4	g_JADJYJ01	s_JADJYJ01 sp016719785	GCA_016719785.1
328	Singleton et al. 2021	Denmark	Viby	AS	AS	Primarily household wastewater	Municipal wastewater	Municipal wastewater	Database	https://doi.org/10.6084/m9.figshare.c.527703	AS_SG_Viby_18_Q3_R106_67_MAXAC.072_sub	AS_SG_Viby_18_Q3_R106_67_MAXAC.072_sub.fna	AS_SG_Viby_3	-	3.01957	118	84037	51.18	33464	0	ND	0.16	True	71.23	0.85	66.98	0	0	0	4.23918	ND	0	0	p_Chloroflexota	c_Anaerolineae	o_Anaerolineales	f_EnvOPS12	g_UBA12294	s_	N/A
329	Wang et al. 2021	Hong Kong	WG	AS	AS	Saline municipal wastewater	Saline municipal wastewater	Saline municipal wastewater	Database	GCA_020432045.1_ASM2043204v1	AS_WG_GCA_020432045.1_ASM2043204v1_genomic	AS_WG_GCA_020432045.1_ASM2043204v1_genomic.fna	AS_WG_1	-	3.48283	115	168589	64.37	64045	65	ND	0.04	True	97.61	3.22	81.51	1	1	1	3.56811	ND	0	0	p_Chloroflexota	c_Dehalococcoidia	o_Tepidiformales	f_Tepidiformaceae	g_	s_	N/A
330	Wang et al. 2021	Hong Kong	WG	AS	AS	Saline municipal wastewater	Saline municipal wastewater	Saline municipal wastewater	Database	GCA_020432055.1_ASM2043205v1	AS_WG_GCA_020432055.1_ASM2043205v1_genomic	AS_WG_GCA_020432055.1_ASM2043205v1_genomic.fna	AS_WG_2	-	2.31903	723	11439	63.89	3480	0	ND	ND	ND	54.44	4.86	30.14	0	0	0	4.25979	ND	0	0	p_Chloroflexota	c_Dehalococcoidia	o_Tepidiformales	f_Tepidiformaceae	g_	s_	N/A
331	Wang et al. 2021	Hong Kong	WG	AS	AS	Saline municipal wastewater	Saline municipal wastewater	Saline municipal wastewater	Database	GCA_020432085.1_ASM2043208v1	AS_WG_GCA_020432085.1_ASM2043208v1_genomic	AS_WG_GCA_020432085.1_ASM2043208v1_genomic.fna	AS_WG_3	-	2.7347	488	38380	63.51	9890	13.2998	ND	0.14	True	80.53	2.56	67.73	0	0	0	3.39588	ND	0	0	p_Chloroflexota	c_Dehalococcoidia	o_Tepidiformales	f_Tepidiformaceae	g_	s_	N/A
332	Wang et al. 2021	Hong Kong	WG	AS	AS	Saline municipal wastewater	Saline municipal wastewater	Saline municipal wastewater	Database	GCA_020432105.1_ASM2043210v1	AS_WG_GCA_020432105.1_ASM2043210v1_genomic	AS_WG_GCA_020432105.1_ASM2043210v1_genomic.fna	AS_WG_4	-	3.07811	399	55163	63.7	15350	3.75779	ND	0.12	True	82.21	1.64	74.01	1	0	0	3.74421	647	0	0	p_Chloroflexota	c_Dehalococcoidia	o_Tepidiformales	f_Tepidiformaceae	g_	s_	N/A
333	Wang et al. 2021	Hong Kong	WG	AS	AS	Saline municipal wastewater	Saline municipal wastewater	Saline municipal wastewater	Database	GCA_020432115.1_ASM2043211v1	AS_WG_GCA_020432115.1_ASM2043211v1_genomic	AS_WG_GCA_020432115.1_ASM2043211v1_genomic.fna	AS_WG_5	-	2.89322	849	53318	63.57	4528	0	ND	0.14	True	68.47	1.35	61.72	0	0	0	4.22552	ND	0	0	p_Chloroflexota	c_Dehalococcoidia	o_Tepidiformales	f_Tepidiformaceae	g_	s_	N/A
334	Wang et al. 2021	Hong Kong	WG	AS	AS	Saline municipal wastewater	Saline municipal wastewater	Saline municipal wastewater	Database	GCA_020432145.1_ASM2043214v1	AS_WG_GCA_020432145.1_ASM2043214v1_genomic	AS_WG_GCA_020432145.1_ASM2043214v1_genomic.fna	AS_WG_6	-	2.07159	594	29020	69.36	4754	3.48633	ND	0.24	True	58.07	1.35	51.32	0	0	0	3.5674	ND	0	0	p_Chloroflexota	c_Dehalococcoidia	o_UBA2979	f_UBA2979	g_W-Chloroflexi-9	s_	N/A
335	Wang et al. 2021	Hong Kong	WG	AS	AS	Saline municipal wastewater	Saline municipal wastewater	Saline municipal wastewater	Database	GCA_020432165.1_ASM2043216v1	AS_WG_GCA_020432165.1_ASM2043216v1_genomic	AS_WG_GCA_020432165.1_ASM2043216v1_genomic.fna	AS_WG_7	-	3.21634	105	347742	57	79408	39	ND	0.08	True	97.5	3.28	81.1	1	1	1	3.29881	ND	0	0	p_Chloroflexota	c_Chloroflexia	o_Thermomicrobiales	f_UBA6265	g_UBA6265	s_	N/A
336	Wang et al. 2021	Hong Kong	WG	AS	AS	Saline municipal wastewater	Saline municipal wastewater	Saline municipal wastewater	Database	GCA_020432185.1_ASM2043218v1	AS_WG_GCA_020432185.1_ASM2043218v1_genomic	AS_WG_GCA_020432185.1_ASM2043218v1_genomic.fna	AS_WG_8	-	4.70505	1457	14743	66.58	3492	0	ND	ND	ND	64.87	16.39	-17.08	0	0	0	7.25304	ND	0	0	p_Chloroflexota	c_Chloroflexia	o_Thermomicrobiales	f_UBA6265	g_JACCXM01	s_	N/A
337	Wang et al. 2021	Hong Kong	WG	AS	AS	Saline municipal wastewater	Saline municipal wastewater	Saline municipal wastewater	Database	GCA_020432205.1_ASM2043220v1	AS_WG_GCA_020432205.1_ASM2043220v1_genomic	AS_WG_GCA_020432205.1_ASM2043220v1_genomic.fna	AS_WG_9	-	2.32992	667	17346	69.56	3926	136	ND	0.23	True	61.14	0.34	59.44	1	0	0	3.81079	ND	0	0	p_Chloroflexota	c_Dehalococcoidia	o_UBA2979	f_UBA2979	g_W-Chloroflexi-9	s_	N/A
338	Wang et al. 2021	Hong Kong	WG	AS	AS	Saline municipal wastewater	Saline municipal wastewater	Saline municipal wastewater	Database	GCA_020432215.1_ASM2043221v1	AS_WG_GCA_020432215.1_ASM2043221v1_genomic	AS_WG_GCA_020432215.1_ASM2043221v1_genomic.fna	AS_WG_10	-	3.13502	917	18341	61.52	4657	2.41475	ND	0.18	True	62.42	1.78	53.52	1	0	0	5.02245	ND	0	0	p_Chloroflexota	c_Chloroflexia	o_Thermomicrobiales	f_	g_	s_	N/A
339	Wang et al. 2021	Hong Kong	WG	AS	AS	Saline municipal wastewater	Saline municipal wastewater	Saline municipal wastewater	Database	GCA_020432235.1_ASM2043223v1	AS_WG_GCA_020432235.1_ASM2043223v1_genomic	AS_WG_GCA_020432235.1_ASM2043223v1_genomic.fna	AS_WG_11	-	2.37051	604	63428	69.51	5488	3.80934	ND	ND	ND	63.84	2.79	49.89	0	0	0	3.7132	ND	0	0	p_Chloroflexota	c_Dehalococcoidia	o_UBA2979	f_UBA2979	g_W-Chloroflexi-9	s_	N/A
340	Wang et al. 2021	Hong Kong	WG	AS	AS	Saline municipal wastewater	Saline municipal wastewater	Saline municipal wastewater	Database	GCA_020432265.1_ASM2043226v1	AS_WG_GCA_020432265.1_ASM2043226v1_genomic	AS_WG_GCA_020432265.1_ASM2043226v1_genomic.fna	AS_WG_12	-	3.29622	901	17649	65.48	4089	0	ND	ND	ND	47.23	1.96	37.43	0	0	0	6.97909	ND	0	0	p_Chloroflexota	c_Chloroflexia	o_Thermomicrobiales	f_UBA6265	g_JACCXM01	s_	N/A
341	Wang et al. 2021	Hong Kong	WG	AS	AS	Saline municipal wastewater	Saline municipal wastewater	Saline municipal wastewater	Database	GCA_020432285.1_ASM2043228v1	AS_WG_GCA_020432285.1_ASM2043228v1_genomic	AS_WG_GCA_020432285.1_ASM2043228v1_genomic.fna	AS_WG_13	-	3.07715	847	20510	61.53	4029	0	ND	ND	ND	48.85	0.36	47.05	0	0	0	6.29918	ND	0	0	p_Chloroflexota	c_Anaerolineae	o_JAAEKA01	f_JAAEKA01	g_	s_	N/A
342	Wang et al. 2021	Hong Kong	WG	AS	AS	Saline municipal wastewater	Saline municipal wastewater	Saline municipal wastewater	Database	GCA_020432305.1_ASM2043230v1	AS_WG_GCA_020432305.1_ASM2043230v1_genomic	AS_WG_GCA_020432305.1_ASM2043230v1_genomic.fna	AS_WG_14	-	5.45834	1029	41067	52.29	7981	2.96814	ND	0.41	True	75.83	1.86	66.53	0	0	0	7.19813	ND	0	0	p_Chloroflexota	c_Anaerolineae	o_Aggregatilineales	f_A4b	g_GCA-2699585	s_	N/A
343	Wang et al. 2021	Hong Kong	WG	AS	AS	Saline municipal wastewater	Saline municipal wastewater	Saline municipal wastewater	Database	GCA_020432325.1_ASM2043232v1	AS_WG_GCA_020432325.1_ASM2043232v1_genomic	AS_WG_GCA_020432325.1_ASM2043232v1_genomic.fna	AS_WG_15	-	5.23684	1024	55071	52.31	7369	3.08242	ND	0.43	True	82.78	0.89	78.33	1	0	0	6.32622	ND	0	0	p_Chloroflexota	c_Anaerolineae	o_Aggregatilineales	f_A4b	g_GCA-2699585	s_	N/A
344	Wang et al. 2021	Hong Kong	WG	AS	AS	Saline municipal wastewater	Saline municipal wastewater	Saline municipal wastewater	Database	GCA_020432345.1_ASM2043234v1	AS_WG_GCA_020432345.1_ASM2043234v1_genomic	AS_WG_GCA_020432345.1_ASM2043234v1_genomic.fna	AS_WG_16	-	3.91417	2010	27192	52.84	2024	0	ND	ND	ND	43.09	5.23	16.94	0	0	0	9.0837	ND	0	0	p_Chloroflexota	c_Anaerolineae	o_Aggregatilineales	f_A4b	g_	s_	N/A
345	Wang et al. 2021	Hong Kong	WG	AS	AS	Saline municipal wastewater	Saline municipal wastewater	Saline municipal wastewater	Database	GCA_020432365.1_ASM2043236v1	AS_WG_GCA_020432365.1_ASM2043236v1_genomic	AS_WG_GCA_020432365.1_ASM2043236v1_genomic.fna	AS_WG_17	-	4.46756	1226	30930	52.62	4507	2.28734	ND	ND	ND	63.87	3.67	45.52	0	0	0	6.99478	ND	0	0	p_Chloroflexota	c_Anaerolineae	o_Aggregatilineales	f_A4b	g_GCA-2699585	s_	N/A
346	Wang et al. 2021	Hong Kong	WG	AS	AS	Saline municipal wastewater	Saline municipal wastewater	Saline municipal wastewater	Database	GCA_020432385.1_ASM2043238v1	AS_WG_GCA_020432385.1_ASM2043238v1_genomic	AS_WG_GCA_020432385.1_ASM2043238v1_genomic.fna	AS_WG_18	-	4.50493	156	306458	61.71	61956	282	ND	0.05	True	98.78	1.9	89.28	1	1	1	4.56056	ND	0	0	p_Chloroflexota	c_Anaerolineae	o_Promineofilales	f_Promineofilaceae	g_Promineofilum	s_	N/A
347	Wang et al. 2021	Hong Kong	WG	AS	AS	Saline municipal wastewater	Saline municipal wastewater	Saline municipal wastewater	Database	GCA_020432395.1_ASM2043239v1	AS_WG_GCA_020432395.1_ASM2043239v1_genomic	AS_WG_GCA_020432395.1_ASM2043239v1_genomic.fna	AS_WG_19	-	4.43855	1366	26663	57.92	4111	2.14037	ND	0.42	True	58.56	1.2	52.56	1	0	0	7.57949	ND	0	0	p_Chloroflexota	c_Anaerolineae	o_Aggregatilineales	f_A4b	g_OLB15	s_	N/A
348	Wang et al. 2021	Hong Kong	WG	AS	AS	Saline municipal wastewater	Saline municipal wastewater	Saline municipal wastewater	Database	GCA_020432425.1_ASM2043242v1	AS_WG_GCA_020432425.1_ASM2043242v1_genomic	AS_WG_GCA_020432425.1_ASM2043242v1_genomic.fna	AS_WG_20	-	4.03815	1602	23460	57.88	2828	0	ND	ND	ND	59.04	6.62	25.94	0	0	0	6.83969	ND	0	0	p_Chloroflexota	c_Anaerolineae	o_Aggregatilineales	f_A4b	g_OLB15	s_	N/A
349	Wang et al. 2021	Hong Kong	WG	AS	AS	Saline municipal wastewater	Saline municipal wastewater	Saline municipal wastewater	Database	GCA_020432445.1_ASM2043244v1	AS_WG_GCA_020432445.1_ASM2043244v1_genomic	AS_WG_GCA_020432445.1_ASM2043244v1_genomic.fna	AS_WG_21	-	4.27518	762	31965	56.87	6489	0	ND	ND	ND	55.85	1.62	47.75	0	0	0	7.65475	ND	0	0	p_Chloroflexota	c_Anaerolineae	o_Promineofilales	f_Promineofilaceae	g_JADJXA01	s_	N/A
350	Wang et al. 2021	Hong Kong	WG	AS	AS	Saline municipal wastewater	Saline municipal wastewater	Saline municipal wastewater	Database	GCA_020432465.1_ASM2043246v1	AS_WG_GCA_020432465.1_ASM2043246v1_genomic	AS_WG_GCA_020432465.1_ASM2043246v1_genomic.fna	AS_WG_22	-	5.84809	1347	51612	50.64	5132	26	ND	0.15	True	80.32	3.49	62.87	1	0	0	7.28099	ND	0	0	p_Chloroflexota	c_Anaerolineae	o_Promineofilales	f_Promineofilaceae	g_	s_	N/A
351	Wang et al. 2021	Hong Kong	WG	AS	AS	Saline municipal wastewater	Saline municipal wastewater	Saline municipal wastewater	Database	GCA_020432475.1_ASM2043247v1	AS_WG_GCA_020432475.1_ASM2043247v1_genomic	AS_WG_GCA_020432475.1_ASM2043247v1_genomic.fna	AS_WG_23	-	6.26112	1424	70996	52.66	8006	4.82161	ND	ND	ND	82.36	6.93	47.71	0	0	0	7.60214	ND	0	0	p_Chloroflexota	c_Anaerolineae	o_Promineofilales	f_Promineofilaceae	g_GCA-2699125	s_	N/A
352	Wang et al. 2021	Hong Kong	WG	AS	AS	Saline municipal wastewater	Saline municipal wastewater	Saline municipal wastewater	Database	GCA_020432505.1_ASM2043250v1	AS_WG_GCA_020432505.1_ASM2043250v1_genomic	AS_WG_GCA_020432505.1_ASM2043250v1_genomic.fna	AS_WG_24	-	4.02769	1201	24486	54.35	4693	2.38009	ND	ND	ND	64.66	5.11	39.11	0	0	0	6.22903	ND	0	0	p_Chloroflexota	c_Anaerolineae	o_Promineofilales	f_Promineofilaceae	g_GCA-2699125	s_	N/A
353	Wang et al. 2021	Hong Kong	WG	AS	AS	Saline municipal wastewater	Saline municipal wastewater	Saline municipal wastewater	Database	GCA_020432515.1_ASM2043251v1	AS_WG_GCA_020432515.1_ASM2043251v1_genomic	AS_WG_GCA_020432515.1_ASM2043251v1_genomic.fna	AS_WG_25	-	6.53351	427	94010	54.15	26952	133	ND	0.07	True	92.07	6.7	58.57	0	0	0	7.09624	ND	0	0	p_Chloroflexota	c_Anaerolineae	o_Promineofilales	f_Promineofilaceae	g_GCA-2699125	s_	N/A
354	Wang et al. 2021	Hong Kong	WG	AS	AS	Saline municipal wastewater	Saline municipal wastewater	Saline municipal wastewater	Database	GCA_020432545.1_ASM2043254v1	AS_WG_GCA_020432545.1_ASM2043254v1_genomic	AS_WG_GCA_020432545.1_ASM2043254v1_genomic.fna	AS_WG_26	-	5.81481	945	51491	51.45	8318	0	ND	0.12	True	90.39	5.69	61.94	0	0	0	6.43302	ND	0	0	p_Chloroflexota	c_Anaerolineae	o_Promineofilales	f_Promineofilaceae	g_	s_	N/A
355	Wang et al. 2021	Hong Kong	WG	AS	AS	Saline municipal wastewater	Saline municipal wastewater	Saline municipal wastewater	Database	GCA_020432565.1_ASM2043256v1	AS_WG_GCA_020432565.1_ASM2043256v1_genomic	AS_WG_GCA_020432565.1_ASM2043256v1_genomic.fna	AS_WG_27	-	4.44052	2164	9167	52.93	2175	0	ND	ND	ND	53.54	2.12	42.94	0	0	0	8.29383	ND	0	0	p_Chloroflexota	c_Anaerolineae	o_Promineofilales	f_Promineofilaceae	g_JACSRF01	s_	N/A
356	Wang et al. 2021	Hong Kong	WG	AS	AS	Saline municipal wastewater	Saline municipal wastewater	Saline municipal wastewater	Database	GCA_020432575.1_ASM2043257v1	AS_WG_GCA_020432575.1_ASM2043257v1_genomic	AS_WG_GCA_020432575.1_ASM2043257v1_genomic.fna	AS_WG_28	-	5.32971	1166	26786	53.33	5436	14	ND	0.15	True	85.46	5.97	55.61	0	0	0	6.2365	ND	0	0	p_Chloroflexota	c_Anaerolineae	o_Promineofilales	f_Promineofilaceae	g_JACSRF01	s_	N/A
357	Wang et al. 2021	Hong Kong	WG	AS	AS	Saline municipal wastewater	Saline municipal wastewater	Saline municipal wastewater	Database	GCA_020432585.1_ASM2043258v1	AS_WG_GCA_020432585.1_ASM2043258v1_genomic	AS_WG_GCA_020432585.1_ASM2043258v1_genomic.fna	AS_WG_29	-	5.04047	740	54267	53.3	9014	14	ND	0.12	True	89.71	4.74	66.01	1	1	0	5.61863	ND	0	0	p_Chloroflexota	c_Anaerolineae	o_Promineofilales	f_Promineofilaceae	g_JACSRF01	s_	N/A
358	Wang et al. 2021	Hong Kong	WG	AS	AS	Saline municipal wastewater	Saline municipal wastewater	Saline municipal wastewater	Database	GCA_020432595.1_ASM2043259v1	AS_WG_GCA_020432595.1_ASM2043259v1_genomic	AS_WG_GCA_020432595.1_ASM2043259v1_genomic.fna	AS_WG_30	-	5.98128	1313	40366	54.64	8107	10.5669	ND	ND	ND	72.76	7.86	33.46	0	0	0	8.22056	ND	0	0	p_Chloroflexota	c_Anaerolineae	o_Promineofilales	f_Promineofilaceae	g_JAACFF01	s_	N/A
359	Wang et al. 2021	Hong Kong	WG	AS	AS	Saline municipal wastewater	Saline municipal wastewater	Saline municipal wastewater	Database	GCA_020432615.1_ASM2043261v1	AS_WG_GCA_020432615.1_ASM2043261v1_genomic	AS_WG_GCA_020432615.1_ASM2043261v1_genomic.fna	AS_WG_31	-	4.51475	912	41822	54.11	7915	3.62089	ND	ND	ND	67.09	3.96	47.29	0	0	0	6.72939	ND	0	0	p_Chloroflexota	c_Anaerolineae	o_Promineofilales	f_Promineofilaceae	g_GCA-2699125	s_	N/A
360	Wang et al. 2021	Hong Kong	WG	AS	AS	Saline municipal wastewater	Saline municipal wastewater	Saline municipal wastewater	Database	GCA_020432705.1_ASM2043270v1	AS_WG_GCA_020432705.1_ASM2043270v1_genomic	AS_WG_GCA_020432705.1_ASM2043270v1_genomic.fna	AS_WG_32	-	5.54895	653	51340	59.74	12740	93	ND	0.14	True	89.08	3.81	70.03	1	1	0	6.22918	ND	0	0	p_Chloroflexota	c_Anaerolineae	o_Promineofilales	f_Promineofilaceae	g_JAGVTM01	s_	N/A
361	Wang et al. 2021	Hong Kong	WG	AS	AS	Saline municipal wastewater	Saline municipal wastewater	Saline municipal wastewater	Database	GCA_020432715.1_ASM2043271v1	AS_WG_GCA_020432715.1_ASM2043271v1_genomic	AS_WG_GCA_020432715.1_ASM2043271v1_genomic.fna	AS_WG_33	-	6.03739	1392	28398	65.13	5408	0	ND	ND	ND	83	11.72	24.4	0	0	0	7.27397	ND	0	0	p_Chloroflexota	c_Anaerolineae	o_Promineofilales	f_Promineofilaceae	g_JACSRF01	s_	N/A
362	Wang et al. 2021	Hong Kong	WG	AS	AS	Saline municipal wastewater	Saline municipal wastewater	Saline municipal wastewater	Database	GCA_020432745.1_ASM2043274v1	AS_WG_GCA_020432745.1_ASM2043274v1_genomic	AS_WG_GCA_020432745.1_ASM2043274v1_genomic.fna	AS_WG_34	-	6.68418	2002	37498	55.06	4680	3.12846	ND	ND	ND	77.1	10.57	24.25	0	0	0	8.6695	ND	0	0	p_Chloroflexota	c_Anaerolineae	o_Promineofilales	f_Promineofilaceae	g_	s_	N/A
363	Wang et al. 2021	Hong Kong	WG	AS	AS	Saline municipal wastewater	Saline municipal wastewater	Saline municipal wastewater	Database	GCA_020432755.1_ASM2043275v1	AS_WG_GCA_020432755.1_ASM2043275v1_genomic	AS_WG_GCA_020432755.1_ASM2043275v1_genomic.fna	AS_WG_35	-	6.92392	1693	23531	59.59	4936	20	ND	0.14	True	85.35	5.4	58.35	0	0	0	8.11238	ND	0	0	p_Chloroflexota	c_Anaerolineae	o_Promineofilales	f_Promineofilaceae	g_	s_	N/A
364	Wang et al. 2021	Hong Kong	WG	AS	AS	Saline municipal wastewater	Saline municipal wastewater	Saline municipal wastewater	Database	GCA_020432765.1_ASM2043276v1	AS_WG_GCA_020432765.1_ASM2043276v1_genomic	AS_WG_GCA_020432765.1_ASM2043276v1_genomic.fna	AS_WG_36	-	5.92289	622	75629	47.69	13725	65	ND	0.11	True	96.02	5.69	67.57	0	0	0	6.1684	ND	0	0	p_Chloroflexota	c_Anaerolineae	o_Promineofilales	f_Promineofilaceae	g_JAACFF01	s_	N/A
365	Wang et al. 2021	Hong Kong	WG	AS	AS	Saline municipal wastewater	Saline municipal wastewater	Saline municipal wastewater	Database	GCA_020432905.1_ASM2043290v1	AS_WG_GCA_020432905.1_ASM2043290v1_genomic	AS_WG_GCA_020432905.1_ASM2043290v1_genomic.fna	AS_WG_37	-	5.99458	2337	16005	49.86	2900	9	ND	0.16	True	66.55	1.63	58.4	1	0	0	9.00763	ND	0	0	p_Chloroflexota	c_Anaerolineae	o_Promineofilales	f_Promineofilaceae	g_JADJSZ01	s_	N/A
366	Wang et al. 2021	Hong Kong	WG	AS	AS	Saline municipal wastewater	Saline municipal wastewater	Saline municipal wastewater	Database	GCA_020432925.1_ASM2043292v1	AS_WG_GCA_020432925.1_ASM2043292v1_genomic	AS_WG_GCA_020432925.1_ASM2043292v1_genomic.fna	AS_WG_38	-	3.39114	1438	15040	55.9	2865	2.2321	ND	ND	ND	51.95	1.94	42.25	0	0	0	6.52771	ND	0	0	p_Chloroflexota	c_Anaerolineae	o_Promineofilales	f_Promineofilaceae	g_JADJSZ01	s_	N/A
367	Wang et al. 2021	Hong Kong	WG	AS	AS	Saline municipal wastewater	Saline municipal wastewater	Saline municipal wastewater	Database	GCA_020432935.1_ASM2043293v1	AS_WG_GCA_020432935.1_ASM2043293v1_genomic	AS_WG_GCA_020432935.1_ASM2043293v1_genomic.fna	AS_WG_39	-	5.11715	499	68151	62.7	15039	494	ND	0.11	True	91.03	5.32	64.43	0	0	0	5.62138	689	0	0	p_Chloroflexota	c_Anaerolineae	o_Promineofilales	f_Promineofilaceae	g_	s_	N/A
368	Wang et al. 2021	Hong Kong	WG	AS	AS	Saline municipal wastewater	Saline municipal wastewater	Saline municipal wastewater	Database	GCA_020433005.1_ASM2043300v1	AS_WG_GCA_020433005.1_ASM2043300v1_genomic	AS_WG_GCA_020433005.1_ASM2043300v1_genomic.fna	AS_WG_40	-	5.62162	1787	21338	58.96	4265	2.33568	ND	ND	ND	70.35	5.04	45.15	0	0	0	7.99093	ND	0	0	p_Chloroflexota	c_Anaerolineae	o_Promineofilales	f_Promineofilaceae	g_	s_	N/A
369	Wang et al. 2021	Hong Kong	WG	AS	AS	Saline municipal wastewater	Saline municipal wastewater	Saline municipal wastewater	Database	GCA_020433085.1_ASM2043308v1	AS_WG_GCA_020433085.1_ASM2043308v1_genomic	AS_WG_GCA_020433085.1_ASM2043308v1_genomic.fna	AS_WG_41	-	5.08384	1438	44254	58.39	4376	2.62789	ND	ND	ND	68.12	5.26	41.82	0	0	0	7.46307	ND	0	0	p_Chloroflexota	c_Anaerolineae	o_Promineofilales	f_Promineofilaceae	g_	s_	N/A
370	Wang et al. 2021	Hong Kong	WG	AS	AS	Saline municipal wastewater	Saline municipal wastewater	Saline municipal wastewater	Database	GCA_020433095.1_ASM2043309v1	AS_WG_GCA_020433095.1_ASM2043309v1_genomic	AS_WG_GCA_020433095.1_ASM2043309v1_genomic.fna	AS_WG_42	-	5.26017	1652	39318	58.53	3362	0	ND	ND	ND	60.99	3.07	45.64	0	0	0	8.62465	ND	0	0	p_Chloroflexota	c_Anaerolineae	o_Promineofilales	f_Promineofilaceae	g_	s_	N/A
371	Wang et al. 2021	Hong Kong	WG	AS	AS	Saline municipal wastewater	Saline municipal wastewater	Saline municipal wastewater	Database	GCA_020433105.1_ASM2043310v1	AS_WG_GCA_020433105.1_ASM2043310v1_genomic	AS_WG_GCA_020433105.1_ASM2043310v1_genomic.fna	AS_WG_43	-	5.16987	1657	18940	59.35	4294	2.2776	ND	ND	ND	58.22	2.09	47.77	0	0	0	8.87989	ND	0	0	p_Chloroflexota	c_Anaerolineae	o_Promineofilales	f_Promineofilaceae	g_	s_	N/A
372	Wang et al. 2021	Hong Kong	WG	AS	AS	Saline municipal wastewater	Saline municipal wastewater	Saline municipal wastewater	Database	GCA_020433115.1_ASM2043311v1	AS_WG_GCA_020433115.1_ASM2043311v1_genomic	AS_WG_GCA_020433115.1_ASM2043311v1_genomic.fna	AS_WG_44	-	4.10015	851	62910	61.4	7831	5.37838	ND	0.15	True	77.76	2.41	65.71	0	0	0	5.27283	ND	0	0	p_Chloroflexota	c_Anaerolineae	o_JAAEKA01	f_JAAEKA01	g_	s_	N/A
373	Wang et al. 2021	Hong Kong	WG	AS	AS	Saline municipal wastewater	Saline municipal wastewater	Saline municipal wastewater	Database	GCA_020433165.1_ASM2043316v1	AS_WG_GCA_020433165.1_ASM2043316v1_genomic	AS_WG_GCA_020433165.1_ASM2043316v1_genomic.fna	AS_WG_45	-	4.44107	1378	26667	63.27	4090	0	ND	ND	ND	67.02	4.24	45.82	0	0	0	6.62649	ND	0	0	p_Chloroflexota	c_Anaerolineae	o_Caldilineales	f_Caldilineaceae	g_Caldilinea	s_	N/A
374	Wang et al. 2021	Hong Kong	WG	AS	AS	Saline municipal wastewater	Saline municipal wastewater	Saline municipal wastewater	Database	GCA_020433185.1_ASM2043318v1	AS_WG_GCA_020433185.1_ASM2043318v1_genomic	AS_WG_GCA_020433185.1_ASM2043318v1_genomic.fna	AS_WG_46	-	5.67578	1723	36726	64.02	5057	3.43704	ND	0.45	False	77.82	4.03	57.67	0	0	0	7.29347	ND	0	0	p_Chloroflexota	c_Anaerolineae	o_Caldilineales	f_Caldilineaceae	g_Caldilinea	s_	N/A
375	Wang et al. 2021	Hong Kong	WG	AS	AS	Saline municipal wastewater	Saline municipal wastewater	Saline municipal wastewater	Database	GCA_020433205.1_ASM2043320v1	AS_WG_GCA_020433205.1_ASM2043320v1_genomic	AS_WG_GCA_020433205.1_ASM2043320v1_genomic.fna	AS_WG_47	-	6.06147	2862	21914	63.62	2278	0	ND	ND	ND	54.94	4.29	33.49	0	0	0	11.0329	ND	0	0	p_Chloroflexota	c_Anaerolineae	o_Caldilineales	f_Caldilineaceae	g_Caldilinea	s_	N/A
376	Wang et al. 2021	Hong Kong	WG	AS	AS	Saline municipal wastewater	Saline municipal wastewater	Saline municipal wastewater	Database	GCA_020433285.1_ASM2043328v1	AS_WG_GCA_020433285.1_ASM2043328v1_genomic	AS_WG_GCA_020433285.1_ASM2043328v1_genomic.fna	AS_WG_48	-	6.52846	3509	11215	55.7	1908	0	ND	ND	ND	55.31	10.8	1.31	0	0	0	11.8034	ND	0	0	p_Chloroflexota	c_Anaerolineae	o_Caldilineales	f_Caldilineaceae	g_JAHBNG01	s_	N/A
377	Wang et al. 2021	Hong Kong	WG	AS	AS	Saline municipal wastewater	Saline municipal wastewater	Saline municipal wastewater	Database	GCA_020433315.1_ASM2043331v1	AS_WG_GCA_020433315.1_ASM2043331v1_genomic	AS_WG_GCA_020433315.1_ASM2043331v1_genomic.fna	AS_WG_49	-	4.66783	1725	16196	63.53	2773	0	ND	ND	ND	53.12	3.97	33.27	0	0	0	8.78732	ND	0	0	p_Chloroflexota	c_Anaerolineae	o_Caldilineales	f_Caldilineaceae	g_Caldilinea	s_	N/A
378	Wang et al. 2021	Hong Kong	WG	AS	AS	Saline municipal wastewater	Saline municipal wastewater	Saline municipal wastewater	Database	GCA_020433325.1_ASM2043332v1	AS_WG_GCA_020433325.1_ASM2043332v1_genomic	AS_WG_GCA_020433325.1_ASM2043332v1_genomic.fna	AS_WG_50	-	5.73159	1886	98773	63.34	4594	1.63041	ND	0.44	True	75.41	1.74	66.71	1	0	0	7.60058	ND	0	0	p_Chloroflexota	c_Anaerolineae	o_Caldilineales	f_Caldilineaceae	g_	s_	N/A
379	Wang et al. 2021	Hong Kong	WG	AS	AS	Saline municipal wastewater	Saline municipal wastewater	Saline municipal wastewater	Database	GCA_020433385.1_ASM2043338v1	AS_WG_GCA_020433385.1_ASM2043338v1_genomic	AS_WG_GCA_020433385.1_ASM2043338v1_genomic.fna	AS_WG_51	-	5.38713	1348	23479	54.35	4734	0	ND	ND	ND	55.39	11.08	-0.01	0	0	0	9.72581	ND	0	0	p_Chloroflexota	c_Anaerolineae	o_Caldilineales	f_Caldilineaceae	g_CFX5	s_	N/A
380	Wang et al. 2021	Hong Kong	WG	AS	AS	Saline municipal wastewater	Saline municipal wastewater	Saline municipal wastewater	Database	GCA_020433445.1_ASM2043344v1	AS_WG_GCA_020433445.1_ASM2043344v1_genomic	AS_WG_GCA_020433445.1_ASM2043344v1_genomic.fna	AS_WG_52	-	3.87449	1649	12783	63.72	2557	0	ND	ND	ND	50.08	2.16	39.28	0	0	0	7.7366	ND	0	0	p_Chloroflexota	c_Anaerolineae	o_Caldilineales	f_Caldilineaceae	g_Caldilinea	s_	N/A
381	Wang et al. 2021	Hong Kong	WG	AS	AS	Saline municipal wastewater	Saline municipal wastewater	Saline municipal wastewater	Database	GCA_020433455.1_ASM2043345v1	AS_WG_GCA_020433455.1_ASM2043345v1_genomic	AS_WG_GCA_020433455.1_ASM2043345v1_genomic.fna	AS_WG_53	-	5.24968	172	147616	59.55	53929	16	ND	0.14	True	98.82	5.56	71.02	0	0	0	5.31237	ND	0	0	p_Chloroflexota	c_Anaerolineae	o_Caldilineales	f_Caldilineaceae	g_	s_	N/A
382	Wang et al. 2021	Hong Kong	WG	AS	AS	Saline municipal wastewater	Saline municipal wastewater	Saline municipal wastewater	Database	GCA_020433485.1_ASM2043348v1	AS_WG_GCA_020433485.1_ASM2043348v1_genomic	AS_WG_GCA_020433485.1_ASM2043348v1_genomic.fna	AS_WG_54	-	8.35947	3982	23839	55.94	2254	0	ND	ND	ND	68.41	9.59	20.46	0	0	0	12.2197	ND	0	0	p_Chloroflexota	c_Anaerolineae	o_Caldilineales	f_Caldilineaceae	g_CFX5	s_	N/A
383	Wang et al. 2021	Hong Kong	WG	AS	AS	Saline municipal wastewater	Saline municipal wastewater	Saline municipal wastewater	Database	GCA_020433495.1_ASM2043349v1	AS_WG_GCA_020433495.1_ASM2043349v1_genomic	AS_WG_GCA_020433495.1_ASM2043349v1_genomic.fna	AS_WG_55	-	8.37867	3571	21714	55.9	2590	0	ND	ND	ND	68.82	6.87	34.47	0	0	0	12.1748	ND	0	0	p_Chloroflexota	c_Anaerolineae	o_Caldilineales	f_Caldilineaceae	g_CFX5	s_	N/A
384	Wang et al. 2021	Hong Kong	WG	AS	AS	Saline municipal wastewater	Saline municipal wastewater	Saline municipal wastewater	Database	GCA_020433525.1_ASM2043352v1	AS_WG_GCA_020433525.1_ASM2043352v1_genomic	AS_WG_GCA_020433525.1_ASM2043352v1_genomic.fna	AS_WG_56	-	6.36935	2461	74226	55.17	3156	2.45483	ND	ND	ND	69.63	8.88	25.23	0	0	0	9.14743	ND	0	0	p_Chloroflexota	c_Anaerolineae	o_Caldilineales	f_Caldilineaceae	g_JAHBNG01	s_	N/A
385	Wang et al. 2021	Hong Kong	WG	AS	AS	Saline municipal wastewater	Saline municipal wastewater	Saline municipal wastewater	Database	GCA_020433545.1_ASM2043354v1	AS_WG_GCA_020433545.1_ASM2043354v1_genomic	AS_WG_GCA_020433545.1_ASM2043354v1_genomic.fna	AS_WG_57	-	4.20914	1639	13859	60.03	2896	0	ND	ND	ND	51.85	1.21	45.8	0	0	0	8.11792	ND	0	0	p_Chloroflexota	c_Anaerolineae	o_Caldilineales	f_Caldilineaceae	g_JAAUPU01	s_	N/A
386	Wang et al. 2021	Hong Kong	WG	AS	AS	Saline municipal wastewater	Saline municipal wastewater	Saline municipal wastewater	Database	GCA_020433565.1_ASM2043356v1	AS_WG_GCA_020433565.1_ASM2043356v1_genomic	AS_WG_GCA_020433565.1_ASM2043356v1_genomic.fna	AS_WG_58	-	5.2715	1532	21479	60.99	3937	22	ND	0.37	True	61.21	1.24	55.01	1	0	0	8.61216	ND	0	0	p_Chloroflexota	c_Anaerolineae	o_Caldilineales	f_Caldilineaceae	g_RI-153	s_	N/A
387	Wang et al. 2021	Hong Kong	WG	AS	AS	Saline municipal wastewater	Saline municipal wastewater	Saline municipal wastewater	Database	GCA_020433585.1_ASM2043358v1	AS_WG_GCA_020433585.1_ASM2043358v1_genomic	AS_WG_GCA_020433585.1_ASM2043358v1_genomic.fna	AS_WG_59	-	6.12967	2320	27822	64.11	3140	0	ND	ND	ND	61.29	2.96	46.49	0	0	0	10.0011	ND	0	0	p_Chloroflexota	c_Anaerolineae	o_Caldilineales	f_Caldilineaceae	g_Caldilinea	s_	N/A
388	Wang et al. 2021	Hong Kong	WG	AS	AS	Saline municipal wastewater	Saline municipal wastewater	Saline municipal wastewater	Database	GCA_020433595.1_ASM2043359v1	AS_WG_GCA_020433595.1_ASM2043359v1_genomic	AS_WG_GCA_020433595.1_ASM2043359v1_genomic.fna	AS_WG_60	-	7.53873	2505	45132	55.68	3585	0	ND	ND	ND	72.17	5.84	42.97	0	0	0	10.4458	ND	0	0	p_Chloroflexota	c_Anaerolineae	o_Caldilineales	f_Caldilineaceae	g_JAHBNG01	s_	N/A
389	Wang et al. 2021	Hong Kong	WG	AS	AS	Saline municipal wastewater	Saline municipal wastewater	Saline municipal wastewater	Database	GCA_020433625.1_ASM2043362v1	AS_WG_GCA_020433625.1_ASM2043362v1_genomic	AS_WG_GCA_020433625.1_ASM2043362v1_genomic.fna	AS_WG_61	-	7.87569	1852	41337	55.33	5002	0	ND	ND	ND	69.33	5.51	41.78	0	0	0	11.3597	ND	0	0	p_Chloroflexota	c_Anaerolineae	o_Caldilineales	f_Caldilineaceae	g_JAHBNG01	s_	N/A
390	Wang et al. 2021	Hong Kong	WG	AS	AS	Saline municipal wastewater	Saline municipal wastewater	Saline municipal wastewater	Database	GCA_020433645.1_ASM2043364v1	AS_WG_GCA_020433645.1_ASM2043364v1_genomic	AS_WG_GCA_020433645.1_ASM2043364v1_genomic.fna	AS_WG_62	-	4.26355	1481	26442	63.72	2960	0	ND	ND	ND	53.28	0.71	49.73	0	0	0	8.00216	ND	0	0	p_Chloroflexota	c_Anaerolineae	o_Caldilineales	f_Caldilineaceae	g_Caldilinea	s_	N/A
391	Wang et al. 2021	Hong Kong	WG	AS	AS	Saline municipal wastewater	Saline municipal wastewater	Saline municipal wastewater	Database	GCA_020433665.1_ASM2043366v1	AS_WG_GCA_020433665.1_ASM2043366v1_genomic	AS_WG_GCA_020433665.1_ASM2043366v1_genomic.fna	AS_WG_63	-	6.76664	4313	7847	56.58	1564	0	ND	ND	ND	39.86	7.94	0.16	0	0	0	16.976	ND	0	0	p_Chloroflexota	c_Anaerolineae	o_Caldilineales	f_Caldilineaceae	g_CFX5	s_	N/A
392	Wang et al. 2021	Hong Kong	WG	AS	AS	Saline municipal wastewater	Saline municipal wastewater	Saline municipal wastewater	Database	GCA_020433675.1_ASM2043367v1	AS_WG_GCA_020433675.1_ASM2043367v1_genomic	AS_WG_GCA_020433675.1_ASM2043367v1_genomic.fna	AS_WG_64	-	4.07915	411	96356	61.51	20713	5.13996	ND	0.13	True	92.6	0.76	88.8	1	1	1	4.40513	ND	0	0	p_Chloroflexota	c_Anaerolineae	o_Ardenticatenales	f_Ardenticatenaceae	g_	s_	N/A
393	Wang et al. 2021	Hong Kong	WG	AS	AS	Saline municipal wastewater	Saline municipal wastewater	Saline municipal wastewater	Database	GCA_020433705.1_ASM2043370v1	AS_WG_GCA_020433705.1_ASM2043370v1_genomic	AS_WG_GCA_020433705.1_ASM2043370v1_genomic.fna	AS_WG_65	-	5.33674	2429	23513	64.25	3040	6.06218	ND	ND	ND	63.3	8.47	20.95	0	0	0	8.43086	ND	0	0	p_Chloroflexota	c_Anaerolineae	o_Caldilineales	f_Caldilineaceae	g_	s_	N/A
394	Wang et al. 2021	Hong Kong	WG	AS	AS	Saline municipal wastewater	Saline municipal wastewater	Saline municipal wastewater	Database	GCA_020433725.1_ASM2043372v1	AS_WG_GCA_020433725.1_ASM2043372v1_genomic	AS_WG_GCA_020433725.1_ASM2043372v1_genomic.fna	AS_WG_66	-	3.94562	250	99738	49.85	28828	115	ND	0.12	True	95.79	4.95	71.04	1	1	1	4.11903	ND	0	0	p_Chloroflexota	c_Anaerolineae	o_Anaerolineales	f_EnvOPS12	g_OLB14	s_	N/A
395	Wang et al. 2021	Hong Kong	WG	AS	AS	Saline municipal wastewater	Saline municipal wastewater	Saline municipal wastewater	Database	GCA_020433745.1_ASM2043374v1	AS_WG_GCA_020433745.1_ASM2043374v1_genomic	AS_WG_GCA_020433745.1_ASM2043374v1_genomic.fna	AS_WG_67	-	2.9321	641	35320	52.13	6422	3.03144	ND	0.25	True	78.88	1.64	70.68	1	0	0	3.71717	ND	0	0	p_Chloroflexota	c_Anaerolineae	o_Anaerolineales	f_EnvOPS12	g_OLB14	s_	N/A
396	Wang et al. 2021	Hong Kong	WG	AS	AS	Saline municipal wastewater	Saline municipal wastewater	Saline municipal wastewater	Database	GCA_020433765.1_ASM2043376v1	AS_WG_GCA_020433765.1_ASM2043376v1_genomic	AS_WG_GCA_020433765.1_ASM2043376v1_genomic.fna	AS_WG_68	-	3.4344	899	25169	56.76	4315	0	ND	ND	ND	49.25	0.26	47.95	0	0	0	6.9734	ND	0	0	p_Chloroflexota	c_Anaerolineae	o_4572-78	f_J111	g_	s_	N/A
397	Wang et al. 2021	Hong Kong	WG	AS	AS	Saline municipal wastewater	Saline municipal wastewater	Saline municipal wastewater	Database	GCA_020433785.1_ASM2043378v1	AS_WG_GCA_020433785.1_ASM2043378v1_genomic	AS_WG_GCA_020433785.1_ASM2043378v1_genomic.fna	AS_WG_69	-	7.60453	1178	44328	52.89	8117	0	ND	ND	ND	71.21	6.62	38.11	0	0	0	10.679	ND	0	0	p_Chloroflexota	c_Anaerolineae	o_4572-78	f_J111	g_J095	s_	N/A
398	Wang et al. 2021	Hong Kong	WG	AS	AS	Saline municipal wastewater	Saline municipal wastewater	Saline municipal wastewater	Database	GCA_020433805.1_ASM2043380v1	AS_WG_GCA_020433805.1_ASM2043380v1_genomic	AS_WG_GCA_020433805.1_ASM2043380v1_genomic.fna	AS_WG_70	-	9.77567	1248	83272	50.35	16758	7.83816	ND	0.14	True	90.09	3.36	73.29	1	1	1	10.851	ND	0	0	p_Chloroflexota	c_Anaerolineae	o_4572-78	f_J111	g_J095	s_	N/A
399	Wang et al. 2021	Hong Kong	WG	AS	AS	Saline municipal wastewater	Saline municipal wastewater	Saline municipal wastewater	Database	GCA_020433815.1_ASM2043381v1	AS_WG_GCA_020433815.1_ASM2043381v1_genomic	AS_WG_GCA_020433815.1_ASM2043381v1_genomic.fna	AS_WG_71	-	9.01291	1139	56222	53.1	10604	37	ND	0.15	True	92.04	6.95	57.29	0	0	0	9.79239	ND	0	0	p_Chloroflexota	c_Anaerolineae	o_4572-78	f_J111	g_J095	s_	N/A
400	Wang et al. 2021	Hong Kong	WG	AS	AS	Saline municipal wastewater	Saline municipal wastewater	Saline municipal wastewater	Database	GCA_020433835.1_ASM2043383v1	AS_WG_GCA_020433835.1_ASM2043383v1_genomic	AS_WG_GCA_020433835.1_ASM2043383v1_genomic.fna	AS_WG_72	-	8.59177	1523	58784	50.38	9372	3.90362	ND	ND	ND	77.99	6.01	47.94	0	0	0	11.0165	ND	0	0	p_Chloroflexota	c_Anaerolineae	o_4572-78	f_J111	g_J095	s_	N/A
401	Wang et al. 2021	Hong Kong	WG	AS	AS	Saline municipal wastewater	Saline municipal wastewater	Saline municipal wastewater	Database	GCA_020433865.1_ASM2043386v1	AS_WG_GCA_020433865.1_ASM2043386v1_genomic	AS_WG_GCA_020433865.1_ASM2043386v1_genomic.fna	AS_WG_73	-	6.68045	1446	49299	53.03	6347	2.8112	ND	0.17	True	80.67	4.73	57.02	1	0	0	8.28121	ND	0	0	p_Chloroflexota	c_Anaerolineae	o_4572-78	f_J111	g_J095	s_	N/A
402	Wang et al. 2021	Hong Kong	WG	AS	AS	Saline municipal wastewater	Saline municipal wastewater	Saline municipal wastewater	Database	GCA_020433885.1_ASM2043388v1	AS_WG_GCA_020433885.1_ASM2043388v1_genomic	AS_WG_GCA_020433885.1_ASM2043388v1_genomic.fna	AS_WG_74	-	5.69805	1509	24957	53.07	5334	5.95763	ND	0.18	True	66.41	2.44	54.21	0	0	0	8.58011	ND	0	0	p_Chloroflexota	c_Anaerolineae	o_4572-78	f_J111	g_J095	s_	N/A
403	Wang et al. 2021	Hong Kong	WG	AS	AS	Saline municipal wastewater	Saline municipal wastewater	Saline municipal wastewater	Database	GCA_020433905.1_ASM2043390v1	AS_WG_GCA_020433905.1_ASM2043390v1_genomic	AS_WG_GCA_020433905.1_ASM2043390v1_genomic.fna	AS_WG_75	-	4.66165	1159	46675	61.36	6514	4.78229	ND	0.16	True	86.9	6.01	56.85	0	0	0	5.36439	ND	0	0	p_Chloroflexota	c_Anaerolineae	o_JAAEKA01	f_JAAEKA01	g_	s_	N/A
404	Wang et al. 2021	Hong Kong	WG	AS	AS	Saline municipal wastewater	Saline municipal wastewater	Saline municipal wastewater	Database	GCA_020433915.1_ASM2043391v1	AS_WG_GCA_020433915.1_ASM2043391v1_genomic	AS_WG_GCA_020433915.1_ASM2043391v1_genomic.fna	AS_WG_76	-	4.98571	1207	55568	61.21	7173	6.55517	ND	0.15	True	94.65	5.99	64.7	0	0	0	5.26752	ND	0	0	p_Chloroflexota	c_Anaerolineae	o_JAAEKA01	f_JAAEKA01	g_	s_	N/A
405	Wang et al. 2021	Hong Kong	WG	AS	AS	Saline municipal wastewater	Saline municipal wastewater	Saline municipal wastewater	Database	GCA_020433945.1_ASM2043394v1	AS_WG_GCA_020433945.1_ASM2043394v1_genomic	AS_WG_GCA_020433945.1_ASM2043394v1_genomic.fna	AS_WG_77	-	4.49423	1495	25342	61.14	3703	0	ND	0.2	True	66.69	2.47	54.34	0	0	0	6.73899	ND	0	0	p_Chloroflexota	c_Anaerolineae	o_JAAEKA01	f_JAAEKA01	g_	s_	N/A
406	Wang et al. 2021	Hong Kong	WG	AS	AS	Saline municipal wastewater	Saline municipal wastewater	Saline municipal wastewater	Database	GCA_020433965.1_ASM2043396v1	AS_WG_GCA_020433965.1_ASM2043396v1_genomic	AS_WG_GCA_020433965.1_ASM2043396v1_genomic.fna	AS_WG_78	-	5.4386	1197	41554	61.92	6418	0	ND	0.18	True	82.17	3.06	66.87	0	0	0	6.61872	ND	0	0	p_Chloroflexota	c_Anaerolineae	o_JAAEKA01	f_JAAEKA01	g_	s_	N/A
407	Wang et al. 2021	Hong Kong	WG	AS	AS	Saline municipal wastewater	Saline municipal wastewater	Saline municipal wastewater	Database	GCA_020433985.1_ASM2043398v1	AS_WG_GCA_020433985.1_ASM2043398v1_genomic	AS_WG_GCA_020433985.1_ASM2043398v1_genomic.fna	AS_WG_79	-	6.43513	1211	82441	61.16	13420	4.49086	ND	0.26	True	95.23	7.42	58.13	0	0	0	6.75747	ND	0	0	p_Chloroflexota	c_Anaerolineae	o_JAAEKA01	f_JAAEKA01	g_	s_	N/A
408	Wang et al. 2021	Hong Kong	WG	AS	AS	Saline municipal wastewater	Saline municipal wastewater	Saline municipal wastewater	Database	GCA_020434005.1_ASM2043400v1	AS_WG_GCA_020434005.1_ASM2043400v1_genomic	AS_WG_GCA_020434005.1_ASM2043400v1_genomic.fna	AS_WG_80	-	3.96455	1250	29021	61.54	3928	0	ND	0.14	True	66.64	1.66	58.34	0	0	0	5.9492	ND	0	0	p_Chloroflexota	c_Anaerolineae	o_JAAEKA01	f_JAAEKA01	g_	s_	N/A
409	Wang et al. 2021	Hong Kong	WG	AS	AS	Saline municipal wastewater	Saline municipal wastewater	Saline municipal wastewater	Database	GCA_020434015.1_ASM2043401v1	AS_WG_GCA_020434015.1_ASM2043401v1_genomic	AS_WG_GCA_020434015.1_ASM2043401v1_genomic.fna	AS_WG_81	-	5.55279	912	114265	61.66	13543	8.01397	ND	0.19	True	98.31	3.09	82.86	1	1	1	5.64824	494	0	0	p_Chloroflexota	c_Anaerolineae	o_JAAEKA01	f_JAAEKA01	g_	s_	N/A
410	Wang et al. 2021	Hong Kong	WG	AS	AS	Saline municipal wastewater	Saline municipal wastewater	Saline municipal wastewater	Database	GCA_020434045.1_ASM2043404v1	AS_WG_GCA_020434045.1_ASM2043404v1_genomic	AS_WG_GCA_020434045.1_ASM2043404v1_genomic.fna	AS_WG_82	-	3.98158	377	95793	72.12	17122	70	ND	0.07	True	84.19	0.77	80.34	1	0	0	4.72928	ND	0	0	p_Chloroflexota	c_Anaerolineae	o_UCB3	f_UCB3	g_JADJUE01	s_	N/A
411	Wang et al. 2021	Hong Kong	WG	AS	AS	Saline municipal wastewater	Saline municipal wastewater	Saline municipal wastewater	Database	GCA_020434065.1_ASM2043406v1	AS_WG_GCA_020434065.1_ASM2043406v1_genomic	AS_WG_GCA_020434065.1_ASM2043406v1_genomic.fna	AS_WG_83	-	4.16689	993	25052	61.43	5247	0	ND	0.16	True	64.07	1.09	58.62	0	0	0	6.50365	ND	0	0	p_Chloroflexota	c_Anaerolineae	o_JAAEKA01	f_JAAEKA01	g_	s_	N/A
412	Ye et al. 2020	China	W2	AS	AS	Municipal wastewater	Municipal wastewater	Municipal wastewater	Database	https://figshare.com/projects/AS_MAGs/66554	AS_YE_ASMAG1003	AS_YE_ASMAG1003.fna	AS_YE_W2_1	-	3.94561	227	79285	60.87	24817	ND	ND	0.07	True	89.77	2.9	75.27	1	1	0	4.39524	802	1	0	p_Chloroflexota	c_Anaerolineae	o_Promineofilales	f_Promineofilaceae	g_Promineofilum	s_	N/A
413	Ye et al. 2020	China	W1	AS	AS	Municipal wastewater	Municipal wastewater	Municipal wastewater	Database	https://figshare.com/projects/AS_MAGs/66554	AS_YE_ASMAG102	AS_YE_ASMAG102.fna	AS_YE_W1_1	-	3.93439	125	111837	53.71	45155	ND	ND	0.07	True	97.67	1.2	91.67	1	1	1	4.02825	ND	0	0	p_Chloroflexota	c_Anaerolineae	o_Anaerolineales	f_EnvOPS12	g_UBA12294	s_UBA12294 sp016716235	GCA_016716235.1
414	Ye et al. 2020	China	W2	AS	AS	Municipal wastewater	Municipal wastewater	Municipal wastewater	Database	https://figshare.com/projects/AS_MAGs/66554	AS_YE_ASMAG1024	AS_YE_ASMAG1024.fna	AS_YE_W2_2	-	3.34638	177	110893	57.05	37006	ND	ND	0.17	True	91.07	2.14	80.37	1	1	1	3.67451	ND	0	0	p_Chloroflexota	c_Anaerolineae	o_Anaerolineales	f_UBA4823	g_CTSoil-045	s_	N/A
415	Ye et al. 2020	China	W2	AS	AS	Municipal wastewater	Municipal wastewater	Municipal wastewater	Database	https://figshare.com/projects/AS_MAGs/66554	AS_YE_ASMAG1045	AS_YE_ASMAG1045.fna	AS_YE_W2_3	-	3.83044	54	399924	53.14	124695	ND	ND	0.06	True	97.11	0.65	93.86	0	0	1	3.94443	ND	0	0	p_Chloroflexota	c_Anaerolineae	o_Anaerolineales	f_EnvOPS12	g_UBA12294	s_UBA12294 sp016789025	GCA_016789025.1
416	Ye et al. 2020	China	W2	AS	AS	Municipal wastewater	Municipal wastewater	Municipal wastewater	Database	https://figshare.com/projects/AS_MAGs/66554	AS_YE_ASMAG1062	AS_YE_ASMAG1062.fna	AS_YE_W2_4	-	4.19216	173	88032	51.38	32296	ND	ND	0.03	True	86.59	2.66	73.29	1	1	0	4.84139	ND	0	0	p_Chloroflexota	c_Anaerolineae	o_Promineofilales	f_Promineofilaceae	g_	s_	N/A
417	Ye et al. 2020	China	W2	AS	AS	Municipal wastewater	Municipal wastewater	Municipal wastewater	Database	https://figshare.com/projects/AS_MAGs/66554	AS_YE_ASMAG1089	AS_YE_ASMAG1089.fna	AS_YE_W2_5	-	3.52963	309	47905	71.29	14390	ND	ND	0.07	True	86.6	0.66	83.3	1	1	0	4.07579	ND	0	0	p_Chloroflexota	c_Anaerolineae	o_UCB3	f_UCB3	g_JADJUE01	s_	N/A
418	Ye et al. 2020	China	W2	AS	AS	Municipal wastewater	Municipal wastewater	Municipal wastewater	Database	https://figshare.com/projects/AS_MAGs/66554	AS_YE_ASMAG1123	AS_YE_ASMAG1123.fna	AS_YE_W2_6	-	4.55735	334	61391	57.59	19495	ND	ND	0.06	True	89.91	0.09	89.46	1	1	0	5.06879	ND	0	0	p_Chloroflexota	c_Anaerolineae	o_Promineofilales	f_Promineofilaceae	g_JAGVTM01	s_	N/A
419	Ye et al. 2020	China	W2	AS	AS	Municipal wastewater	Municipal wastewater	Municipal wastewater	Database	https://figshare.com/projects/AS_MAGs/66554	AS_YE_ASMAG1137	AS_YE_ASMAG1137.fna	AS_YE_W2_7	-	3.64814	264	65215	53.48	20486	ND	ND	0.12	True	96.59	4.09	76.14	0	0	1	3.77694	ND	0	0	p_Chloroflexota	c_Anaerolineae	o_Anaerolineales	f_EnvOPS12	g_UBA12294	s_	N/A
420	Ye et al. 2020	China	W2	AS	AS	Municipal wastewater	Municipal wastewater	Municipal wastewater	Database	https://figshare.com/projects/AS_MAGs/66554	AS_YE_ASMAG1153	AS_YE_ASMAG1153.fna	AS_YE_W2_8	-	3.38613	137	110448	63.04	32663	ND	ND	0.1	True	95.9	0.56	93.1	1	1	1	3.5309	ND	0	0	p_Chloroflexota	c_Anaerolineae	o_Anaerolineales	f_EnvOPS12	g_JACPVF01	s_	N/A
421	Ye et al. 2020	China	W2	AS	AS	Municipal wastewater	Municipal wastewater	Municipal wastewater	Database	https://figshare.com/projects/AS_MAGs/66554	AS_YE_ASMAG1154	AS_YE_ASMAG1154.fna	AS_YE_W2_9	-	3.92884	489	50082	59.84	11001	ND	ND	0.14	True	90.66	3.52	73.06	1	1	1	4.3336	ND	0	0	p_Chloroflexota	c_Anaerolineae	o_Promineofilales	f_	g_	s_	N/A
422	Ye et al. 2020	China	W2	AS	AS	Municipal wastewater	Municipal wastewater	Municipal wastewater	Database	https://figshare.com/projects/AS_MAGs/66554	AS_YE_ASMAG1155	AS_YE_ASMAG1155.fna	AS_YE_W2_10	-	1.74384	170	44267	69.29	11339	0	ND	ND	ND	51.06	1.31	44.51	0	0	0	3.41527	ND	0	0	p_Chloroflexota	c_Dehalococcoidia	o_Tepidiformales	f_Tepidiformaceae	g_JACPOQ01	s_JACPOQ01 sp016703545	GCA_016703545.1
423	Ye et al. 2020	China	W2	AS	AS	Municipal wastewater	Municipal wastewater	Municipal wastewater	Database	https://figshare.com/projects/AS_MAGs/66554	AS_YE_ASMAG1159	AS_YE_ASMAG1159.fna	AS_YE_W2_11	-	3.09367	292	51646	50.94	15688	ND	ND	0.09	True	85.26	4.13	64.61	1	1	0	3.62851	ND	0	0	p_Chloroflexota	c_Anaerolineae	o_Anaerolineales	f_EnvOPS12	g_OLB14	s_	N/A
424	Ye et al. 2020	Denmark	W3	AS	AS	Municipal wastewater	Municipal wastewater	Municipal wastewater	Database	https://figshare.com/projects/AS_MAGs/66554	AS_YE_ASMAG1161	AS_YE_ASMAG1161.fna	AS_YE_W3_1	-	4.9359	569	72172	66.27	11551	0	ND	0.16	True	76.87	5.18	50.97	0	0	0	6.4211	ND	0	0	p_Chloroflexota	c_Anaerolineae	o_Anaerolineales	f_UBA6663	g_UBA6663	s_	N/A
425	Ye et al. 2020	Denmark	W3	AS	AS	Municipal wastewater	Municipal wastewater	Municipal wastewater	Database	https://figshare.com/projects/AS_MAGs/66554	AS_YE_ASMAG1178	AS_YE_ASMAG1178.fna	AS_YE_W3_2	-	3.17089	391	38234	65.64	10303	ND	ND	0.14	True	72.35	3.33	55.7	1	0	0	4.3827	ND	0	0	p_Chloroflexota	c_Chloroflexia	o_Thermomicrobiales	f_CFX8	g_	s_	N/A
426	Ye et al. 2020	Denmark	W3	AS	AS	Municipal wastewater	Municipal wastewater	Municipal wastewater	Database	https://figshare.com/projects/AS_MAGs/66554	AS_YE_ASMAG1188	AS_YE_ASMAG1188.fna	AS_YE_W3_3	-	4.20679	468	54828	68.79	10878	ND	ND	0.2	True	63.8	2.2	52.8	1	0	0	6.59372	ND	0	0	p_Chloroflexota	c_Chloroflexia	o_Chloroflexales	f_Roseiflexaceae	g_JADKFS01	s_JADKFS01 sp016717335	GCA_016717335.1
427	Ye et al. 2020	Denmark	W3	AS	AS	Municipal wastewater	Municipal wastewater	Municipal wastewater	Database	https://figshare.com/projects/AS_MAGs/66554	AS_YE_ASMAG1201	AS_YE_ASMAG1201.fna	AS_YE_W3_4	-	3.78814	612	34542	64.59	7708	ND	ND	0.11	True	81.61	3.3	65.11	1	0	0	4.64176	ND	0	0	p_Chloroflexota	c_Anaerolineae	o_Thermoflexales	f_J036	g_JADKDT01	s_JADKDT01 sp016714465	GCA_016714465.1
428	Ye et al. 2020	Denmark	W3	AS	AS	Municipal wastewater	Municipal wastewater	Municipal wastewater	Database	https://figshare.com/projects/AS_MAGs/66554	AS_YE_ASMAG1218	AS_YE_ASMAG1218.fna	AS_YE_W3_5	-	5.17125	853	32622	64.4	7436	ND	ND	0.45	True	77.4	3.65	59.15	1	0	0	6.6812	ND	0	0	p_Chloroflexota	c_Anaerolineae	o_Caldilineales	f_Caldilineaceae	g_Caldilinea	s_	N/A
429	Ye et al. 2020	Denmark	W3	AS	AS	Municipal wastewater	Municipal wastewater	Municipal wastewater	Database	https://figshare.com/projects/AS_MAGs/66554	AS_YE_ASMAG1221	AS_YE_ASMAG1221.fna	AS_YE_W3_6	-	2.43698	280	54090	69.82	11581	ND	ND	0.07	True	55.16	0.08	54.76	0	0	0	4.41803	ND	0	0	p_Chloroflexota	c_Anaerolineae	o_UCB3	f_UCB3	g_JADJUE01	s_JADJUE01 sp016710785	GCA_016710785.1
430	Ye et al. 2020	Denmark	W3	AS	AS	Municipal wastewater	Municipal wastewater	Municipal wastewater	Database	https://figshare.com/projects/AS_MAGs/66554	AS_YE_ASMAG1237	AS_YE_ASMAG1237.fna	AS_YE_W3_7	-	2.63549	634	17619	66.39	4515	ND	ND	0.09	True	56.54	0.97	51.69	0	0	0	4.66128	ND	0	0	p_Chloroflexota	c_Anaerolineae	o_Promineofilales	f_Promineofilaceae	g_Promineofilum	s_	N/A
431	Ye et al. 2020	Denmark	W3	AS	AS	Municipal wastewater	Municipal wastewater	Municipal wastewater	Database	https://figshare.com/projects/AS_MAGs/66554	AS_YE_ASMAG1239	AS_YE_ASMAG1239.fna	AS_YE_W3_8	-	2.36449	506	18633	64.2	5239	ND	ND	0.16	True	74.53	1.2	68.53	1	0	0	3.17254	ND	0	0	p_Chloroflexota	c_Chloroflexia	o_Thermomicrobiales	f_CFX8	g_	s_	N/A
432	Ye et al. 2020	Denmark	W3	AS	AS	Municipal wastewater	Municipal wastewater	Municipal wastewater	Database	https://figshare.com/projects/AS_MAGs/66554	AS_YE_ASMAG1247	AS_YE_ASMAG1247.fna	AS_YE_W3_9	-	2.89493	216	101630	71.55	19423	ND	ND	0.07	True	74	0.11	73.45	0	0	0	3.91206	ND	0	0	p_Chloroflexota	c_Anaerolineae	o_UCB3	f_UCB3	g_JADJCV01	s_JADJCV01 sp016703025	GCA_016703025.1
433	Ye et al. 2020	Singapore	W4	AS	AS	Municipal wastewater	Municipal wastewater	Municipal wastewater	Database	https://figshare.com/projects/AS_MAGs/66554	AS_YE_ASMAG1323	AS_YE_ASMAG1323.fna	AS_YE_W4_1	-	6.81679	277	125375	52.22	42152	0	ND	ND	ND	84.75	9.98	34.85	0	0	0	8.04341	ND	0	0	p_Chloroflexota	c_Anaerolineae	o_Aggregatilineales	f_A4b	g_CFX2	s_	N/A
434	Ye et al. 2020	Singapore	W4	AS	AS	Municipal wastewater	Municipal wastewater	Municipal wastewater	Database	https://figshare.com/projects/AS_MAGs/66554	AS_YE_ASMAG1346	AS_YE_ASMAG1346.fna	AS_YE_W4_2	-	4.56968	346	64208	49.77	19909	ND	ND	0.15	True	90.1	4.21	69.05	0	0	1	5.07178	ND	0	0	p_Chloroflexota	c_Anaerolineae	o_Anaerolineales	f_EnvOPS12	g_UBA12294	s_	N/A
435	Ye et al. 2020	Singapore	W4	AS	AS	Municipal wastewater	Municipal wastewater	Municipal wastewater	Database	https://figshare.com/projects/AS_MAGs/66554	AS_YE_ASMAG1352	AS_YE_ASMAG1352.fna	AS_YE_W4_3	-	4.35355	50	300550	53.17	127636	ND	ND	0.08	True	99.12	2.35	87.37	0	0	1	4.3922	ND	0	0	p_Chloroflexota	c_Anaerolineae	o_Anaerolineales	f_EnvOPS12	g_OLB14	s_	N/A
436	Ye et al. 2020	Singapore	W4	AS	AS	Municipal wastewater	Municipal wastewater	Municipal wastewater	Database	https://figshare.com/projects/AS_MAGs/66554	AS_YE_ASMAG1385	AS_YE_ASMAG1385.fna	AS_YE_W4_4	-	2.87787	479	28410	69.72	7772	ND	ND	0.08	True	72.97	4.58	50.07	0	0	0	3.94391	ND	0	0	p_Chloroflexota	c_Dehalococcoidia	o_Tepidiformales	f_Tepidiformaceae	g_JACPOQ01	s_	N/A
437	Ye et al. 2020	Singapore	W4	AS	AS	Municipal wastewater	Municipal wastewater	Municipal wastewater	Database	https://figshare.com/projects/AS_MAGs/66554	AS_YE_ASMAG1389	AS_YE_ASMAG1389.fna	AS_YE_W4_5	-	5.12004	99	241587	64.62	91518	ND	ND	0.04	True	87.28	4.86	62.98	0	0	0	5.86622	ND	0	0	p_Chloroflexota	c_Anaerolineae	o_UCB3	f_	g_	s_	N/A
438	Ye et al. 2020	Singapore	W4	AS	AS	Municipal wastewater	Municipal wastewater	Municipal wastewater	Database	https://figshare.com/projects/AS_MAGs/66554	AS_YE_ASMAG1419	AS_YE_ASMAG1419.fna	AS_YE_W4_6	-	5.15087	938	28602	58.47	6525	ND	ND	0.21	True	93.7	4.92	69.1	0	0	1	5.49719	ND	0	0	p_Chloroflexota	c_Chloroflexia	o_Chloroflexales	f_Roseiflexaceae	g_Kouleothrix	s_Kouleothrix sp018266315	GCA_018266315.1
439	Ye et al. 2020	Singapore	W4	AS	AS	Municipal wastewater	Municipal wastewater	Municipal wastewater	Database	https://figshare.com/projects/AS_MAGs/66554	AS_YE_ASMAG1424	AS_YE_ASMAG1424.fna	AS_YE_W4_7	-	4.33913	113	268835	66.94	62452	ND	ND	0.04	True	93.7	1.6	85.7	1	1	1	4.63087	ND	0	0	p_Chloroflexota	c_Anaerolineae	o_UCB3	f_	g_	s_	N/A
440	Ye et al. 2020	Singapore	W4	AS	AS	Municipal wastewater	Municipal wastewater	Municipal wastewater	Database	https://figshare.com/projects/AS_MAGs/66554	AS_YE_ASMAG1440	AS_YE_ASMAG1440.fna	AS_YE_W4_8	-	2.76917	423	26709	56.45	7530	ND	ND	0.19	True	63.94	0.41	61.89	1	0	0	4.33089	ND	0	0	p_Chloroflexota	c_Anaerolineae	o_Anaerolineales	f_EnvOPS12	g_UBA12294	s_	N/A
441	Ye et al. 2020	Singapore	W4	AS	AS	Municipal wastewater	Municipal wastewater	Municipal wastewater	Database	https://figshare.com/projects/AS_MAGs/66554	AS_YE_ASMAG1460	AS_YE_ASMAG1460.fna	AS_YE_W4_9	-	5.59117	343	85213	65.94	26027	0	ND	0.15	True	92.46	5.68	64.06	0	0	0	6.04712	ND	0	0	p_Chloroflexota	c_Chloroflexia	o_Thermomicrobiales	f_UBA6265	g_JACCXM01	s_	N/A
442	Ye et al. 2020	Singapore	W4	AS	AS	Municipal wastewater	Municipal wastewater	Municipal wastewater	Database	https://figshare.com/projects/AS_MAGs/66554	AS_YE_ASMAG1476	AS_YE_ASMAG1476.fna	AS_YE_W4_10	-	4.71564	358	81989	67.02	18918	ND	ND	0.08	True	94.33	2.07	83.98	0	0	1	4.99908	ND	0	0	p_Chloroflexota	c_Anaerolineae	o_Promineofilales	f_Promineofilaceae	g_Promineofilum	s_	N/A
443	Ye et al. 2020	Singapore	W4	AS	AS	Municipal wastewater	Municipal wastewater	Municipal wastewater	Database	https://figshare.com/projects/AS_MAGs/66554	AS_YE_ASMAG1519	AS_YE_ASMAG1519.fna	AS_YE_W4_11	-	4.17202	66	488880	47.95	216474	ND	ND	0.06	True	88.12	1.15	82.37	0	0	0	4.73447	ND	0	0	p_Chloroflexota	c_Anaerolineae	o_Anaerolineales	f_EnvOPS12	g_OLB14	s_	N/A
444	Ye et al. 2020	Singapore	W4	AS	AS	Municipal wastewater	Municipal wastewater	Municipal wastewater	Database	https://figshare.com/projects/AS_MAGs/66554	AS_YE_ASMAG1539	AS_YE_ASMAG1539.fna	AS_YE_W4_12	-	6.31013	720	54225	67.56	12271	0	ND	0.18	True	95.52	6.46	63.22	0	0	0	6.60608	ND	0	0	p_Chloroflexota	c_Chloroflexia	o_Chloroflexales	f_Roseiflexaceae	g_Kouleothrix	s_	N/A
445	Ye et al. 2020	Singapore	W4	AS	AS	Municipal wastewater	Municipal wastewater	Municipal wastewater	Database	https://figshare.com/projects/AS_MAGs/66554	AS_YE_ASMAG1542	AS_YE_ASMAG1542.fna	AS_YE_W4_13	-	4.02937	455	57776	64.23	11920	ND	ND	0.1	True	81.94	0.99	76.99	0	0	0	4.91746	ND	0	0	p_Chloroflexota	c_Anaerolineae	o_J102	f_J102	g_JABWBG01	s_	N/A
446	Ye et al. 2020	China	W5	AS	AS	Municipal wastewater	Municipal wastewater	Municipal wastewater	Database	https://figshare.com/projects/AS_MAGs/66554	AS_YE_ASMAG1565	AS_YE_ASMAG1565.fna	AS_YE_W5_1	-	2.09833	47	343467	60.65	102693	ND	ND	0.03	True	61.43	2.08	51.03	1	0	0	3.41581	1504	1	0	p_Chloroflexota	c_Anaerolineae	o_Promineofilales	f_Promineofilaceae	g_Promineofilum	s_	N/A
447	Ye et al. 2020	China	W5	AS	AS	Municipal wastewater	Municipal wastewater	Municipal wastewater	Database	https://figshare.com/projects/AS_MAGs/66554	AS_YE_ASMAG1566	AS_YE_ASMAG1566.fna	AS_YE_W5_2	-	3.15039	641	20320	48.94	5310	ND	ND	0.2	True	76.87	2.77	63.02	1	0	0	4.09833	ND	0	0	p_Chloroflexota	c_Anaerolineae	o_Anaerolineales	f_EnvOPS12	g_OLB14	s_	N/A
448	Ye et al. 2020	China	W5	AS	AS	Municipal wastewater	Municipal wastewater	Municipal wastewater	Database	https://figshare.com/projects/AS_MAGs/66554	AS_YE_ASMAG1582	AS_YE_ASMAG1582.fna	AS_YE_W5_3	-	3.92526	833	30229	63.06	5128	ND	ND	0.16	True	79.94	1.51	72.39	0	0	0	4.91026	ND	0	0	p_Chloroflexota	c_Anaerolineae	o_SSC4	f_SSC4	g_JADJYJ01	s_	N/A
449	Ye et al. 2020	China	W5	AS	AS	Municipal wastewater	Municipal wastewater	Municipal wastewater	Database	https://figshare.com/projects/AS_MAGs/66554	AS_YE_ASMAG1584	AS_YE_ASMAG1584.fna	AS_YE_W5_4	-	3.6842	421	58941	53.9	12044	ND	ND	0.15	True	92.26	3.43	75.11	0	0	1	3.99328	ND	0	0	p_Chloroflexota	c_Anaerolineae	o_Anaerolineales	f_EnvOPS12	g_UBA12294	s_UBA12294 sp016716235	GCA_016716235.1
450	Ye et al. 2020	China	W1	AS	AS	Municipal wastewater	Municipal wastewater	Municipal wastewater	Database	https://figshare.com/projects/AS_MAGs/66554	AS_YE_ASMAG159	AS_YE_ASMAG159.fna	AS_YE_W1_2	-	3.96882	119	252918	66.45	49107	ND	ND	0.03	True	91.13	3.07	75.78	1	1	1	4.35512	ND	0	0	p_Chloroflexota	c_Dehalococcoidia	o_Tepidiformales	f_Tepidiformaceae	g_FeB-14	s_	N/A
451	Ye et al. 2020	China	W6	AS	AS	Municipal wastewater	Municipal wastewater	Municipal wastewater	Database	https://figshare.com/projects/AS_MAGs/66554	AS_YE_ASMAG1590	AS_YE_ASMAG1590.fna	AS_YE_W6_1	-	4.06925	1100	17084	66.6	3826	ND	ND	0.26	True	57.12	1.19	51.17	1	0	0	7.12404	ND	0	0	p_Chloroflexota	c_Anaerolineae	o_Anaerolineales	f_UBA6663	g_UBA6663	s_	N/A
452	Ye et al. 2020	China	W6	AS	AS	Municipal wastewater	Municipal wastewater	Municipal wastewater	Database	https://figshare.com/projects/AS_MAGs/66554	AS_YE_ASMAG1593	AS_YE_ASMAG1593.fna	AS_YE_W6_2	-	5.7116	450	61410	64.43	18571	ND	ND	0.1	True	96.63	3.55	78.88	0	0	1	5.91079	ND	0	0	p_Chloroflexota	c_Anaerolineae	o_J102	f_J102	g_JABWBG01	s_	N/A
453	Ye et al. 2020	China	W7	AS	AS	Municipal wastewater	Municipal wastewater	Municipal wastewater	Database	https://figshare.com/projects/AS_MAGs/66554	AS_YE_ASMAG1619	AS_YE_ASMAG1619.fna	AS_YE_W7_1	-	2.94608	522	35600	61.33	6572	0	ND	0.29	True	78.64	5.44	51.44	0	0	0	3.74629	ND	0	0	p_Chloroflexota	c_Anaerolineae	o_Anaerolineales	f_EnvOPS12	g_JACPVF01	s_	N/A
454	Ye et al. 2020	China	W7	AS	AS	Municipal wastewater	Municipal wastewater	Municipal wastewater	Database	https://figshare.com/projects/AS_MAGs/66554	AS_YE_ASMAG1621	AS_YE_ASMAG1621.fna	AS_YE_W7_2	-	2.36437	629	12877	57.12	3964	0	ND	ND	ND	63.08	4.18	42.18	0	0	0	3.74821	ND	0	0	p_Chloroflexota	c_Anaerolineae	o_Anaerolineales	f_EnvOPS12	g_UBA12294	s_	N/A
455	Ye et al. 2020	China	W7	AS	AS	Municipal wastewater	Municipal wastewater	Municipal wastewater	Database	https://figshare.com/projects/AS_MAGs/66554	AS_YE_ASMAG1627	AS_YE_ASMAG1627.fna	AS_YE_W7_3	-	2.55691	591	17958	48.65	4567	0	ND	ND	ND	49.43	1.32	42.83	0	0	0	5.17279	ND	0	0	p_Chloroflexota	c_Anaerolineae	o_Anaerolineales	f_EnvOPS12	g_OLB14	s_	N/A
456	Ye et al. 2020	China	W7	AS	AS	Municipal wastewater	Municipal wastewater	Municipal wastewater	Database	https://figshare.com/projects/AS_MAGs/66554	AS_YE_ASMAG1645	AS_YE_ASMAG1645.fna	AS_YE_W7_4	-	3.82604	815	42744	71.58	5277	ND	ND	0.19	True	69.17	0.53	66.52	1	0	0	5.53136	ND	0	0	p_Chloroflexota	c_Anaerolineae	o_UCB3	f_UCB3	g_UCB3	s_	N/A
457	Ye et al. 2020	China	W7	AS	AS	Municipal wastewater	Municipal wastewater	Municipal wastewater	Database	https://figshare.com/projects/AS_MAGs/66554	AS_YE_ASMAG1650	AS_YE_ASMAG1650.fna	AS_YE_W7_5	-	4.76218	600	41567	65.74	10785	0	ND	0.14	True	87.63	6.41	55.58	0	0	0	5.43442	ND	0	0	p_Chloroflexota	c_Anaerolineae	o_Promineofilales	f_Promineofilaceae	g_Promineofilum	s_	N/A
458	Ye et al. 2020	China	W10	AS	AS	Municipal wastewater	Municipal wastewater	Municipal wastewater	Database	https://figshare.com/projects/AS_MAGs/66554	AS_YE_ASMAG1717	AS_YE_ASMAG1717.fna	AS_YE_W10_1	-	3.55405	404	50539	53.48	11150	ND	ND	0.18	True	93.23	4.03	73.08	0	1	1	3.81213	408	0	0	p_Chloroflexota	c_Anaerolineae	o_Anaerolineales	f_EnvOPS12	g_UBA12294	s_	N/A
459	Ye et al. 2020	China	W10	AS	AS	Municipal wastewater	Municipal wastewater	Municipal wastewater	Database	https://figshare.com/projects/AS_MAGs/66554	AS_YE_ASMAG1718	AS_YE_ASMAG1718.fna	AS_YE_W10_2	-	3.04961	370	49135	70.36	11312	ND	ND	0.23	True	92.38	2.02	82.28	1	1	1	3.30115	743	0	0	p_Chloroflexota	c_Limnocylindria	o_Limnocylindrales	f_CSP1-4	g_SPCO01	s_	N/A
460	Ye et al. 2020	China	W11	AS	AS	Municipal wastewater	Municipal wastewater	Municipal wastewater	Database	https://figshare.com/projects/AS_MAGs/66554	AS_YE_ASMAG1727	AS_YE_ASMAG1727.fna	AS_YE_W11_1	-	2.78571	595	26761	63.55	5061	ND	ND	0.28	True	76.43	2.47	64.08	1	0	0	3.64478	ND	0	0	p_Chloroflexota	c_Chloroflexia	o_Thermomicrobiales	f_CFX8	g_	s_	N/A
461	Ye et al. 2020	China	W11	AS	AS	Municipal wastewater	Municipal wastewater	Municipal wastewater	Database	https://figshare.com/projects/AS_MAGs/66554	AS_YE_ASMAG1736	AS_YE_ASMAG1736.fna	AS_YE_W11_2	-	3.69722	498	39623	60.39	9406	0	ND	ND	ND	72.21	5.12	46.61	0	0	0	5.12009	ND	0	0	p_Chloroflexota	c_Anaerolineae	o_Promineofilales	f_Promineofilaceae	g_Promineofilum	s_	N/A
462	Ye et al. 2020	China	W11	AS	AS	Municipal wastewater	Municipal wastewater	Municipal wastewater	Database	https://figshare.com/projects/AS_MAGs/66554	AS_YE_ASMAG1743	AS_YE_ASMAG1743.fna	AS_YE_W11_3	-	3.71969	646	32613	62.94	6766	0	ND	0.24	True	91.96	7.36	55.16	0	0	0	4.0449	1490	1	0	p_Chloroflexota	c_Anaerolineae	o_Aggregatilineales	f_A4b	g_OLB15	s_	N/A
463	Ye et al. 2020	China	W1	AS	AS	Municipal wastewater	Municipal wastewater	Municipal wastewater	Database	https://figshare.com/projects/AS_MAGs/66554	AS_YE_ASMAG179	AS_YE_ASMAG179.fna	AS_YE_W1_3	-	3.77267	40	399916	53.17	151712	ND	ND	0.06	True	98.3	1.95	88.55	0	0	1	3.83791	ND	0	0	p_Chloroflexota	c_Anaerolineae	o_Anaerolineales	f_EnvOPS12	g_UBA12294	s_UBA12294 sp016789025	GCA_016789025.1
464	Ye et al. 2020	China	W13	AS	AS	Municipal wastewater	Municipal wastewater	Municipal wastewater	Database	https://figshare.com/projects/AS_MAGs/66554	AS_YE_ASMAG1805	AS_YE_ASMAG1805.fna	AS_YE_W13_1	-	3.69378	766	16711	66.91	5474	0	ND	0.14	True	89.52	5.86	60.22	0	0	0	4.12621	ND	0	0	p_Chloroflexota	c_Dehalococcoidia	o_Tepidiformales	f_Tepidiformaceae	g_FeB-14	s_	N/A
465	Ye et al. 2020	China	W13	AS	AS	Municipal wastewater	Municipal wastewater	Municipal wastewater	Database	https://figshare.com/projects/AS_MAGs/66554	AS_YE_ASMAG1806	AS_YE_ASMAG1806.fna	AS_YE_W13_2	-	4.56871	882	22714	63.27	5842	ND	ND	0.15	True	90.64	2.66	77.34	0	0	1	5.0405	ND	0	0	p_Chloroflexota	c_Anaerolineae	o_SSC4	f_SSC4	g_JADJYJ01	s_JADJYJ01 sp016719785	GCA_016719785.1
466	Ye et al. 2020	China	W13	AS	AS	Municipal wastewater	Municipal wastewater	Municipal wastewater	Database	https://figshare.com/projects/AS_MAGs/66554	AS_YE_ASMAG1811	AS_YE_ASMAG1811.fna	AS_YE_W13_3	-	3.78743	336	127169	53.22	15573	0	ND	0.16	True	95.47	5.43	68.32	0	0	0	3.96714	ND	0	0	p_Chloroflexota	c_Anaerolineae	o_Anaerolineales	f_EnvOPS12	g_UBA12294	s_	N/A
467	Ye et al. 2020	China	W13	AS	AS	Municipal wastewater	Municipal wastewater	Municipal wastewater	Database	https://figshare.com/projects/AS_MAGs/66554	AS_YE_ASMAG1832	AS_YE_ASMAG1832.fna	AS_YE_W13_4	-	4.95568	96	261394	70.28	81279	ND	ND	0.03	True	94.34	1.02	89.24	1	1	1	5.253	ND	0	0	p_Chloroflexota	c_Anaerolineae	o_UCB3	f_UCB3	g_JADJUE01	s_	N/A
468	Ye et al. 2020	China	W13	AS	AS	Municipal wastewater	Municipal wastewater	Municipal wastewater	Database	https://figshare.com/projects/AS_MAGs/66554	AS_YE_ASMAG1837	AS_YE_ASMAG1837.fna	AS_YE_W13_5	-	5.7472	960	33554	64.6	7470	0	ND	0.17	True	82.97	5.17	57.12	0	0	0	6.92684	ND	0	0	p_Chloroflexota	c_Chloroflexia	o_Thermomicrobiales	f_UBA6265	g_JACCXM01	s_	N/A
469	Ye et al. 2020	USA	W15	AS	AS	Municipal wastewater	Municipal wastewater	Municipal wastewater	Database	https://figshare.com/projects/AS_MAGs/66554	AS_YE_ASMAG1864	AS_YE_ASMAG1864.fna	AS_YE_W15_1	-	1.85416	281	35855	53.86	8403	ND	ND	0.33	True	84.4	4.71	60.85	0	0	0	2.19688	ND	0	0	p_Chloroflexota	c_Anaerolineae	o_Anaerolineales	f_Anaerolineaceae	g_49-20	s_49-20 sp012797215	GCA_012797215.1
470	Ye et al. 2020	China	W1	AS	AS	Municipal wastewater	Municipal wastewater	Municipal wastewater	Database	https://figshare.com/projects/AS_MAGs/66554	AS_YE_ASMAG188	AS_YE_ASMAG188.fna	AS_YE_W1_4	-	5.08629	627	46463	68.05	9887	ND	ND	0.2	True	85.29	4.03	65.14	0	0	0	5.96353	ND	0	0	p_Chloroflexota	c_Anaerolineae	o_Anaerolineales	f_UBA6663	g_SpSt-583	s_SpSt-583 sp017999235	GCA_017999235.1
471	Ye et al. 2020	USA	W15	AS	AS	Municipal wastewater	Municipal wastewater	Municipal wastewater	Database	https://figshare.com/projects/AS_MAGs/66554	AS_YE_ASMAG1883	AS_YE_ASMAG1883.fna	AS_YE_W15_2	-	1.72359	243	33915	47.19	9248	ND	ND	0.27	True	91.03	4.7	67.53	0	0	1	1.89343	ND	0	0	p_Chloroflexota	c_Anaerolineae	o_Anaerolineales	f_Anaerolineaceae	g_T78	s_T78 sp012839565	GCA_012839565.1
472	Ye et al. 2020	Argentina	W16	AS	AS	Municipal wastewater	Municipal wastewater	Municipal wastewater	Database	https://figshare.com/projects/AS_MAGs/66554	AS_YE_ASMAG1900	AS_YE_ASMAG1900.fna	AS_YE_W16_1	-	3.37834	723	24571	66.88	5318	ND	ND	0.12	True	82.03	2.68	68.63	1	0	0	4.11842	800	1	0	p_Chloroflexota	c_Dehalococcoidia	o_Tepidiformales	f_Tepidiformaceae	g_FeB-14	s_	N/A
473	Ye et al. 2020	Argentina	W16	AS	AS	Municipal wastewater	Municipal wastewater	Municipal wastewater	Database	https://figshare.com/projects/AS_MAGs/66554	AS_YE_ASMAG1917	AS_YE_ASMAG1917.fna	AS_YE_W16_2	-	3.94013	46	413203	53.02	144139	ND	ND	0.06	True	97.34	0.57	94.49	1	1	1	4.0478	1508	1	1	p_Chloroflexota	c_Anaerolineae	o_Anaerolineales	f_EnvOPS12	g_UBA12294	s_UBA12294 sp016789025	GCA_016789025.1
474	Ye et al. 2020	Argentina	W16	AS	AS	Municipal wastewater	Municipal wastewater	Municipal wastewater	Database	https://figshare.com/projects/AS_MAGs/66554	AS_YE_ASMAG1924	AS_YE_ASMAG1924.fna	AS_YE_W16_3	-	2.84355	711	13749	61.46	4305	ND	ND	0.17	True	67.48	2.17	56.63	1	0	0	4.21392	559	0	0	p_Chloroflexota	c_Anaerolineae	o_Promineofilales	f_Promineofilaceae	g_Promineofilum	s_	N/A
475	Ye et al. 2020	Argentina	W16	AS	AS	Municipal wastewater	Municipal wastewater	Municipal wastewater	Database	https://figshare.com/projects/AS_MAGs/66554	AS_YE_ASMAG1933	AS_YE_ASMAG1933.fna	AS_YE_W16_4	-	3.37946	246	99451	69.15	19595	ND	ND	0.06	True	96.52	2.42	84.42	1	1	1	3.50131	ND	0	0	p_Chloroflexota	c_Dehalococcoidia	o_Tepidiformales	f_Tepidiformaceae	g_JACPOQ01	s_JACPOQ01 sp016703545	GCA_016703545.1
476	Ye et al. 2020	Argentina	W16	AS	AS	Municipal wastewater	Municipal wastewater	Municipal wastewater	Database	https://figshare.com/projects/AS_MAGs/66554	AS_YE_ASMAG1937	AS_YE_ASMAG1937.fna	AS_YE_W16_5	-	4.24808	1026	21932	56.55	4472	ND	ND	0.16	True	86.44	4.71	62.89	1	1	0	4.91448	ND	0	0	p_Chloroflexota	c_Anaerolineae	o_Promineofilales	f_Promineofilaceae	g_JADJXA01	s_	N/A
477	Ye et al. 2020	Argentina	W16	AS	AS	Municipal wastewater	Municipal wastewater	Municipal wastewater	Database	https://figshare.com/projects/AS_MAGs/66554	AS_YE_ASMAG1944	AS_YE_ASMAG1944.fna	AS_YE_W16_6	-	4.08052	746	35438	66.18	6538	ND	ND	0.1	True	80.09	2.25	68.84	1	0	0	5.09492	ND	0	0	p_Chloroflexota	c_Anaerolineae	o_Promineofilales	f_Promineofilaceae	g_Promineofilum	s_	N/A
478	Ye et al. 2020	Slovenia	W18	AS	AS	Municipal wastewater	Municipal wastewater	Municipal wastewater	Database	https://figshare.com/projects/AS_MAGs/66554	AS_YE_ASMAG1999	AS_YE_ASMAG1999.fna	AS_YE_W18_1	-	4.34163	393	65178	69.52	17104	ND	ND	0.07	True	93.24	0.65	89.99	0	0	1	4.6564	ND	0	0	p_Chloroflexota	c_Anaerolineae	o_UCB3	f_UCB3	g_JADJUE01	s_JADJUE01 sp016710785	GCA_016710785.1
479	Ye et al. 2020	Slovenia	W18	AS	AS	Municipal wastewater	Municipal wastewater	Municipal wastewater	Database	https://figshare.com/projects/AS_MAGs/66554	AS_YE_ASMAG2011	AS_YE_ASMAG2011.fna	AS_YE_W18_2	-	4.87954	95	327461	64.35	90417	ND	ND	0.04	True	99.82	2.56	87.02	1	1	1	4.88834	1084	1	0	p_Chloroflexota	c_Anaerolineae	o_Promineofilales	f_Promineofilaceae	g_Promineofilum	s_Promineofilum breve	GCF_900066015.1
480	Ye et al. 2020	China	W1	AS	AS	Municipal wastewater	Municipal wastewater	Municipal wastewater	Database	https://figshare.com/projects/AS_MAGs/66554	AS_YE_ASMAG227	AS_YE_ASMAG227.fna	AS_YE_W1_5	-	3.50117	94	169604	61.09	81977	ND	ND	0.04	True	77.71	2.83	63.56	0	0	0	4.50543	ND	0	0	p_Chloroflexota	c_Anaerolineae	o_Promineofilales	f_Promineofilaceae	g_Promineofilum	s_	N/A
481	Ye et al. 2020	China	W1	AS	AS	Municipal wastewater	Municipal wastewater	Municipal wastewater	Database	https://figshare.com/projects/AS_MAGs/66554	AS_YE_ASMAG296	AS_YE_ASMAG296.fna	AS_YE_W1_6	-	6.05763	922	33413	54.26	8121	0	ND	0.11	True	87.63	7.29	51.18	0	0	0	6.91274	ND	0	0	p_Chloroflexota	c_Anaerolineae	o_Promineofilales	f_Promineofilaceae	g_JADJUV01	s_	N/A
482	Ye et al. 2020	China	W1	AS	AS	Municipal wastewater	Municipal wastewater	Municipal wastewater	Database	https://figshare.com/projects/AS_MAGs/66554	AS_YE_ASMAG315	AS_YE_ASMAG315.fna	AS_YE_W1_7	-	3.09115	381	33265	50.19	10432	ND	ND	0.19	True	59.55	0.06	59.25	1	0	0	5.19085	ND	0	0	p_Chloroflexota	c_Anaerolineae	o_Anaerolineales	f_EnvOPS12	g_OLB14	s_	N/A
483	Ye et al. 2020	China	W1	AS	AS	Municipal wastewater	Municipal wastewater	Municipal wastewater	Database	https://figshare.com/projects/AS_MAGs/66554	AS_YE_ASMAG316	AS_YE_ASMAG316.fna	AS_YE_W1_8	-	4.03038	216	133690	50.08	29152	ND	ND	0.11	True	82.37	1.49	74.92	0	0	0	4.89302	ND	0	0	p_Chloroflexota	c_Anaerolineae	o_Anaerolineales	f_EnvOPS12	g_OLB14	s_OLB14 sp016721315	GCA_016721315.1
484	Ye et al. 2020	China	W1	AS	AS	Municipal wastewater	Municipal wastewater	Municipal wastewater	Database	https://figshare.com/projects/AS_MAGs/66554	AS_YE_ASMAG36	AS_YE_ASMAG36.fna	AS_YE_W1_9	-	2.62865	563	33164	56.83	5166	ND	ND	0.16	True	75.11	1.56	67.31	1	0	0	3.49973	ND	0	0	p_Chloroflexota	c_Anaerolineae	o_Anaerolineales	f_EnvOPS12	g_UBA7227	s_	N/A
485	Ye et al. 2020	China	W1	AS	AS	Municipal wastewater	Municipal wastewater	Municipal wastewater	Database	https://figshare.com/projects/AS_MAGs/66554	AS_YE_ASMAG426	AS_YE_ASMAG426.fna	AS_YE_W1_10	-	1.88495	148	47820	56.18	16587	ND	ND	0.25	True	93.65	1.28	87.25	0	0	1	2.01276	ND	0	0	p_Chloroflexota	c_Anaerolineae	o_Anaerolineales	f_Anaerolineaceae	g_T78	s_	N/A
486	Ye et al. 2020	China	W1	AS	AS	Municipal wastewater	Municipal wastewater	Municipal wastewater	Database	https://figshare.com/projects/AS_MAGs/66554	AS_YE_ASMAG429	AS_YE_ASMAG429.fna	AS_YE_W1_11	-	4.5762	354	86499	73.16	17833	ND	ND	0.24	True	88.81	2.27	77.46	1	1	0	5.1528	1485	1	0	p_Chloroflexota	c_Limnocylindria	o_Limnocylindrales	f_CSP1-4	g_CAIXZV01	s_	N/A
487	Ye et al. 2020	China	W1	AS	AS	Municipal wastewater	Municipal wastewater	Municipal wastewater	Database	https://figshare.com/projects/AS_MAGs/66554	AS_YE_ASMAG43	AS_YE_ASMAG43.fna	AS_YE_W1_12	-	3.79019	404	46185	65.36	12343	ND	ND	0.07	True	79.39	1.91	69.84	1	0	0	4.77414	ND	0	0	p_Chloroflexota	c_Anaerolineae	o_Promineofilales	f_Promineofilaceae	g_Promineofilum	s_	N/A
488	Ye et al. 2020	China	W1	AS	AS	Municipal wastewater	Municipal wastewater	Municipal wastewater	Database	https://figshare.com/projects/AS_MAGs/66554	AS_YE_ASMAG450	AS_YE_ASMAG450.fna	AS_YE_W1_13	-	2.87306	326	36908	66.02	10336	0	ND	ND	ND	53.37	0.86	49.07	0	0	0	5.38328	ND	0	0	p_Chloroflexota	c_Chloroflexia	o_Thermomicrobiales	f_UBA6265	g_JACCXM01	s_	N/A
489	Ye et al. 2020	China	W1	AS	AS	Municipal wastewater	Municipal wastewater	Municipal wastewater	Database	https://figshare.com/projects/AS_MAGs/66554	AS_YE_ASMAG487	AS_YE_ASMAG487.fna	AS_YE_W1_14	-	3.08482	524	46484	49.23	7228	ND	ND	0.21	True	78.14	4.62	55.04	1	0	0	3.94781	ND	0	0	p_Chloroflexota	c_Anaerolineae	o_Anaerolineales	f_EnvOPS12	g_OLB14	s_	N/A
490	Ye et al. 2020	China	W1	AS	AS	Municipal wastewater	Municipal wastewater	Municipal wastewater	Database	https://figshare.com/projects/AS_MAGs/66554	AS_YE_ASMAG496	AS_YE_ASMAG496.fna	AS_YE_W1_15	-	4.77141	340	73399	62.66	18351	ND	ND	0.09	True	86.87	1.33	80.22	0	0	0	5.49259	ND	0	0	p_Chloroflexota	c_Anaerolineae	o_SSC4	f_SSC4	g_JADJYJ01	s_	N/A
491	Ye et al. 2020	China	W1	AS	AS	Municipal wastewater	Municipal wastewater	Municipal wastewater	Database	https://figshare.com/projects/AS_MAGs/66554	AS_YE_ASMAG54	AS_YE_ASMAG54.fna	AS_YE_W1_16	-	1.34709	135	38863	52.32	12059	ND	ND	0.29	True	66.99	0.8	62.99	1	0	0	2.01088	ND	0	0	p_Chloroflexota	c_Anaerolineae	o_Anaerolineales	f_Anaerolineaceae	g_Longilinea	s_	N/A
492	Ye et al. 2020	China	W2	AS	AS	Municipal wastewater	Municipal wastewater	Municipal wastewater	Database	https://figshare.com/projects/AS_MAGs/66554	AS_YE_ASMAG541	AS_YE_ASMAG541.fna	AS_YE_W2_12	-	4.58793	459	48618	54.23	13656	0	ND	ND	ND	71.5	4.62	48.4	0	0	0	6.41669	ND	0	0	p_Chloroflexota	c_Anaerolineae	o_Anaerolineales	f_UBA4823	g_DSTM01	s_	N/A
493	Ye et al. 2020	China	W2	AS	AS	Municipal wastewater	Municipal wastewater	Municipal wastewater	Database	https://figshare.com/projects/AS_MAGs/66554	AS_YE_ASMAG577	AS_YE_ASMAG577.fna	AS_YE_W2_13	-	2.12522	406	32076	56.31	6145	ND	ND	0.13	True	60.57	0.94	55.87	1	0	0	3.50871	ND	0	0	p_Chloroflexota	c_Anaerolineae	o_Anaerolineales	f_EnvOPS12	g_OLB14	s_OLB14 sp016703605	GCA_016703605.1
494	Ye et al. 2020	China	W2	AS	AS	Municipal wastewater	Municipal wastewater	Municipal wastewater	Database	https://figshare.com/projects/AS_MAGs/66554	AS_YE_ASMAG593	AS_YE_ASMAG593.fna	AS_YE_W2_14	-	3.39164	351	65088	54.16	13256	ND	ND	0.1	True	69.89	2.8	55.89	1	0	0	4.85282	ND	0	0	p_Chloroflexota	c_Anaerolineae	o_Anaerolineales	f_EnvOPS12	g_OLB14	s_	N/A
495	Ye et al. 2020	China	W2	AS	AS	Municipal wastewater	Municipal wastewater	Municipal wastewater	Database	https://figshare.com/projects/AS_MAGs/66554	AS_YE_ASMAG617	AS_YE_ASMAG617.fna	AS_YE_W2_15	-	5.091	175	207064	59.16	61007	ND	ND	0.14	True	94.63	0.48	92.23	1	1	1	5.3799	ND	0	0	p_Chloroflexota	c_Anaerolineae	o_Aggregatilineales	f_A4b	g_OLB13	s_	N/A
496	Ye et al. 2020	China	W2	AS	AS	Municipal wastewater	Municipal wastewater	Municipal wastewater	Database	https://figshare.com/projects/AS_MAGs/66554	AS_YE_ASMAG637	AS_YE_ASMAG637.fna	AS_YE_W2_16	-	2.52624	686	17720	51.36	3801	ND	ND	0.19	True	63.6	2.52	51	1	0	0	3.97207	ND	0	0	p_Chloroflexota	c_Anaerolineae	o_Anaerolineales	f_EnvOPS12	g_OLB14	s_	N/A
497	Ye et al. 2020	China	W2	AS	AS	Municipal wastewater	Municipal wastewater	Municipal wastewater	Database	https://figshare.com/projects/AS_MAGs/66554	AS_YE_ASMAG667	AS_YE_ASMAG667.fna	AS_YE_W2_17	-	4.32151	547	61896	63.47	10674	ND	ND	0.13	True	92.97	1.42	85.87	1	1	1	4.64828	ND	0	0	p_Chloroflexota	c_Anaerolineae	o_SSC4	f_SSC4	g_JADJYJ01	s_	N/A
498	Ye et al. 2020	China	W2	AS	AS	Municipal wastewater	Municipal wastewater	Municipal wastewater	Database	https://figshare.com/projects/AS_MAGs/66554	AS_YE_ASMAG716	AS_YE_ASMAG716.fna	AS_YE_W2_18	-	2.79144	89	115240	55.79	45543	ND	ND	0.14	True	74.83	0.28	73.43	1	0	0	3.73037	ND	0	0	p_Chloroflexota	c_Anaerolineae	o_Anaerolineales	f_EnvOPS12	g_OLB14	s_	N/A
499	Ye et al. 2020	China	W2	AS	AS	Municipal wastewater	Municipal wastewater	Municipal wastewater	Database	https://figshare.com/projects/AS_MAGs/66554	AS_YE_ASMAG737	AS_YE_ASMAG737.fna	AS_YE_W2_19	-	1.7203	79	116540	70.01	29432	ND	ND	0.08	True	79.53	0.47	77.18	1	0	0	2.16309	ND	0	0	p_Chloroflexota	c_Dehalococcoidia	o_UBA2979	f_UBA2979	g_RH-chloro-G1	s_	N/A
500	Ye et al. 2020	China	W1	AS	AS	Municipal wastewater	Municipal wastewater	Municipal wastewater	Database	https://figshare.com/projects/AS_MAGs/66554	AS_YE_ASMAG74	AS_YE_ASMAG74.fna	AS_YE_W1_17	-	4.01902	62	275916	53.18	99866	ND	ND	0.04	True	99.72	1.44	92.52	1	1	1	4.0303	420	0	0	p_Chloroflexota	c_Anaerolineae	o_Anaerolineales	f_EnvOPS12	g_UBA12294	s_	N/A
501	Ye et al. 2020	China	W2	AS	AS	Municipal wastewater	Municipal wastewater	Municipal wastewater	Database	https://figshare.com/projects/AS_MAGs/66554	AS_YE_ASMAG742	AS_YE_ASMAG742.fna	AS_YE_W2_20	-	5.39255	180	152507	55.24	40815	ND	ND	0.08	True	92.75	2.21	81.7	1	1	1	5.81407	ND	0	0	p_Chloroflexota	c_Anaerolineae	o_Promineofilales	f_Promineofilaceae	g_JACSRF01	s_	N/A
502	Ye et al. 2020	China	W2	AS	AS	Municipal wastewater	Municipal wastewater	Municipal wastewater	Database	https://figshare.com/projects/AS_MAGs/66554	AS_YE_ASMAG750	AS_YE_ASMAG750.fna	AS_YE_W2_21	-	5.11699	442	93826	55.03	16594	ND	ND	0.14	True	85.19	4.67	61.84	1	1	0	6.00656	ND	0	0	p_Chloroflexota	c_Anaerolineae	o_Anaerolineales	f_UBA4823	g_DSTM01	s_	N/A
503	Ye et al. 2020	China	W2	AS	AS	Municipal wastewater	Municipal wastewater	Municipal wastewater	Database	https://figshare.com/projects/AS_MAGs/66554	AS_YE_ASMAG751	AS_YE_ASMAG751.fna	AS_YE_W2_22	-	4.92104	457	57342	68.03	16162	ND	ND	0.27	True	95.43	3.51	77.88	1	1	1	5.1567	ND	0	0	p_Chloroflexota	c_Anaerolineae	o_Caldilineales	f_Caldilineaceae	g_UBA5069	s_	N/A
504	Ye et al. 2020	China	W2	AS	AS	Municipal wastewater	Municipal wastewater	Municipal wastewater	Database	https://figshare.com/projects/AS_MAGs/66554	AS_YE_ASMAG763	AS_YE_ASMAG763.fna	AS_YE_W2_23	-	2.90509	180	75785	58.54	21439	ND	ND	0.11	True	68.24	1.15	62.49	1	0	0	4.25717	ND	0	0	p_Chloroflexota	c_Anaerolineae	o_Anaerolineales	f_EnvOPS12	g_UBA7227	s_	N/A
505	Ye et al. 2020	China	W2	AS	AS	Municipal wastewater	Municipal wastewater	Municipal wastewater	Database	https://figshare.com/projects/AS_MAGs/66554	AS_YE_ASMAG777	AS_YE_ASMAG777.fna	AS_YE_W2_24	-	6.64898	559	70539	64.38	16060	ND	ND	0.31	True	89.37	3.21	73.32	1	1	0	7.43983	ND	0	0	p_Chloroflexota	c_Anaerolineae	o_Caldilineales	f_Caldilineaceae	g_JADJPH01	s_	N/A
506	Ye et al. 2020	China	W2	AS	AS	Municipal wastewater	Municipal wastewater	Municipal wastewater	Database	https://figshare.com/projects/AS_MAGs/66554	AS_YE_ASMAG781	AS_YE_ASMAG781.fna	AS_YE_W2_25	-	5.59423	1063	28530	54.16	6155	ND	ND	0.14	True	73.21	4.37	51.36	1	0	0	7.64135	ND	0	0	p_Chloroflexota	c_Anaerolineae	o_Promineofilales	f_Promineofilaceae	g_JADJUV01	s_	N/A
507	Ye et al. 2020	China	W2	AS	AS	Municipal wastewater	Municipal wastewater	Municipal wastewater	Database	https://figshare.com/projects/AS_MAGs/66554	AS_YE_ASMAG783	AS_YE_ASMAG783.fna	AS_YE_W2_26	-	5.14543	419	63500	60.01	16011	ND	ND	0.08	True	95.37	1	90.37	1	1	1	5.39523	ND	0	0	p_Chloroflexota	c_Anaerolineae	o_Thermoflexales	f_J036	g_	s_	N/A
508	Ye et al. 2020	China	W2	AS	AS	Municipal wastewater	Municipal wastewater	Municipal wastewater	Database	https://figshare.com/projects/AS_MAGs/66554	AS_YE_ASMAG791	AS_YE_ASMAG791.fna	AS_YE_W2_27	-	1.9159	440	26631	58.6	4588	ND	ND	0.16	True	65.03	1.07	59.68	1	0	0	2.94618	ND	0	0	p_Chloroflexota	c_Anaerolineae	o_Anaerolineales	f_EnvOPS12	g_UBA7227	s_	N/A
509	Ye et al. 2020	China	W2	AS	AS	Municipal wastewater	Municipal wastewater	Municipal wastewater	Database	https://figshare.com/projects/AS_MAGs/66554	AS_YE_ASMAG792	AS_YE_ASMAG792.fna	AS_YE_W2_28	-	5.55097	817	40598	54.83	8737	ND	ND	0.2	True	79.64	3.56	61.84	1	0	0	6.97007	410	0	0	p_Chloroflexota	c_Anaerolineae	o_Anaerolineales	f_UBA4823	g_DSTM01	s_	N/A
510	Ye et al. 2020	China	W2	AS	AS	Municipal wastewater	Municipal wastewater	Municipal wastewater	Database	https://figshare.com/projects/AS_MAGs/66554	AS_YE_ASMAG796	AS_YE_ASMAG796.fna	AS_YE_W2_29	-	5.64917	418	69341	66.21	18359	ND	ND	0.16	True	98.98	2.43	86.83	1	1	1	5.70739	ND	0	0	p_Chloroflexota	c_Chloroflexia	o_Chloroflexales	f_Roseiflexaceae	g_Kouleothrix	s_Kouleothrix sp016722075	GCA_016722075.1
511	Ye et al. 2020	China	W2	AS	AS	Municipal wastewater	Municipal wastewater	Municipal wastewater	Database	https://figshare.com/projects/AS_MAGs/66554	AS_YE_ASMAG809	AS_YE_ASMAG809.fna	AS_YE_W2_30	-	3.81662	511	46186	64.87	9409	ND	ND	0.12	True	77.2	3.09	61.75	0	0	0	4.94381	ND	0	0	p_Chloroflexota	c_Anaerolineae	o_Thermoflexales	f_J036	g_JADKDT01	s_JADKDT01 sp017998555	GCA_017998555.1
512	Ye et al. 2020	China	W2	AS	AS	Municipal wastewater	Municipal wastewater	Municipal wastewater	Database	https://figshare.com/projects/AS_MAGs/66554	AS_YE_ASMAG812	AS_YE_ASMAG812.fna	AS_YE_W2_31	-	4.42876	239	101694	56.24	26939	ND	ND	0.06	True	81.99	3.5	64.49	1	0	0	5.40158	ND	0	0	p_Chloroflexota	c_Anaerolineae	o_Anaerolineales	f_EnvOPS12	g_UBA7227	s_	N/A
513	Ye et al. 2020	China	W2	AS	AS	Municipal wastewater	Municipal wastewater	Municipal wastewater	Database	https://figshare.com/projects/AS_MAGs/66554	AS_YE_ASMAG846	AS_YE_ASMAG846.fna	AS_YE_W2_32	-	5.86074	353	83082	67.83	24516	ND	ND	0.13	True	99.29	4.15	78.54	1	1	1	5.90265	ND	0	0	p_Chloroflexota	c_Anaerolineae	o_Anaerolineales	f_UBA6663	g_SpSt-583	s_SpSt-583 sp017999235	GCA_017999235.1
514	Ye et al. 2020	China	W2	AS	AS	Municipal wastewater	Municipal wastewater	Municipal wastewater	Database	https://figshare.com/projects/AS_MAGs/66554	AS_YE_ASMAG847	AS_YE_ASMAG847.fna	AS_YE_W2_33	-	5.15297	41	917578	61	207452	ND	ND	0.05	True	99.74	2.91	85.19	1	1	1	5.1664	ND	0	0	p_Chloroflexota	c_Anaerolineae	o_Anaerolineales	f_UBA6663	g_	s_	N/A
515	Ye et al. 2020	China	W2	AS	AS	Municipal wastewater	Municipal wastewater	Municipal wastewater	Database	https://figshare.com/projects/AS_MAGs/66554	AS_YE_ASMAG850	AS_YE_ASMAG850.fna	AS_YE_W2_34	-	3.08175	557	19737	49.02	6399	ND	ND	0.2	True	61.55	1.91	52	1	0	0	5.00691	ND	0	0	p_Chloroflexota	c_Anaerolineae	o_Anaerolineales	f_EnvOPS12	g_OLB14	s_	N/A
516	Ye et al. 2020	China	W2	AS	AS	Municipal wastewater	Municipal wastewater	Municipal wastewater	Database	https://figshare.com/projects/AS_MAGs/66554	AS_YE_ASMAG864	AS_YE_ASMAG864.fna	AS_YE_W2_35	-	4.76836	489	56834	66.1	11657	ND	ND	0.14	True	79.48	3.56	61.68	0	0	0	5.99945	ND	0	0	p_Chloroflexota	c_Chloroflexia	o_Thermomicrobiales	f_UBA6265	g_JACCXM01	s_	N/A
517	Ye et al. 2020	China	W2	AS	AS	Municipal wastewater	Municipal wastewater	Municipal wastewater	Database	https://figshare.com/projects/AS_MAGs/66554	AS_YE_ASMAG883	AS_YE_ASMAG883.fna	AS_YE_W2_36	-	2.7334	544	27041	65.26	5706	ND	ND	0.1	True	77.98	2.4	65.98	0	0	0	3.50525	ND	0	0	p_Chloroflexota	c_Dehalococcoidia	o_Tepidiformales	f_Tepidiformaceae	g_FeB-14	s_FeB-14 sp016719395	GCA_016719395.1
518	Ye et al. 2020	China	W2	AS	AS	Municipal wastewater	Municipal wastewater	Municipal wastewater	Database	https://figshare.com/projects/AS_MAGs/66554	AS_YE_ASMAG887	AS_YE_ASMAG887.fna	AS_YE_W2_37	-	1.82201	449	15664	67.56	4383	0	ND	ND	ND	53.51	2.94	38.81	0	0	0	3.40498	ND	0	0	p_Chloroflexota	c_Dehalococcoidia	o_Tepidiformales	f_Tepidiformaceae	g_FeB-14	s_	N/A
519	Ye et al. 2020	China	W2	AS	AS	Municipal wastewater	Municipal wastewater	Municipal wastewater	Database	https://figshare.com/projects/AS_MAGs/66554	AS_YE_ASMAG898	AS_YE_ASMAG898.fna	AS_YE_W2_38	-	3.28362	88	179953	54.46	46004	ND	ND	0.06	True	83.17	0.65	79.92	1	0	0	3.94809	ND	0	0	p_Chloroflexota	c_Anaerolineae	o_Anaerolineales	f_EnvOPS12	g_UBA12294	s_	N/A
520	Ye et al. 2020	China	W2	AS	AS	Municipal wastewater	Municipal wastewater	Municipal wastewater	Database	https://figshare.com/projects/AS_MAGs/66554	AS_YE_ASMAG938	AS_YE_ASMAG938.fna	AS_YE_W2_39	-	3.10076	708	21961	52.1	4833	ND	ND	0.24	True	58.78	0.73	55.13	1	0	0	5.2752	ND	0	0	p_Chloroflexota	c_Anaerolineae	o_Anaerolineales	f_EnvOPS12	g_UBA12294	s_	N/A
521	Ye et al. 2020	China	W2	AS	AS	Municipal wastewater	Municipal wastewater	Municipal wastewater	Database	https://figshare.com/projects/AS_MAGs/66554	AS_YE_ASMAG961	AS_YE_ASMAG961.fna	AS_YE_W2_40	-	5.45863	515	41723	58.23	13434	ND	ND	0.21	True	95.59	2.21	84.54	1	1	1	5.71046	873	1	0	p_Chloroflexota	c_Anaerolineae	o_Anaerolineales	f_Anaerolineaceae	g_UBA700	s_	N/A
522	Ye et al. 2020	China	W2	AS	AS	Municipal wastewater	Municipal wastewater	Municipal wastewater	Database	https://figshare.com/projects/AS_MAGs/66554	AS_YE_ASMAG963	AS_YE_ASMAG963.fna	AS_YE_W2_41	-	3.07406	446	66615	54.07	8485	ND	ND	0.22	True	87.21	2.05	76.96	0	0	0	3.5249	ND	0	0	p_Chloroflexota	c_Anaerolineae	o_Anaerolineales	f_EnvOPS12	g_UBA12294	s_UBA12294 sp016716235	GCA_016716235.1
523	Ye et al. 2020	China	W2	AS	AS	Municipal wastewater	Municipal wastewater	Municipal wastewater	Database	https://figshare.com/projects/AS_MAGs/66554	AS_YE_ASMAG969	AS_YE_ASMAG969.fna	AS_YE_W2_42	-	4.6224	427	61353	68.71	13560	ND	ND	0.16	True	69.8	1.94	60.1	1	0	0	6.62234	ND	0	0	p_Chloroflexota	c_Anaerolineae	o_Anaerolineales	f_UBA6663	g_SpSt-583	s_	N/A
524	Ye et al. 2020	China	W2	AS	AS	Municipal wastewater	Municipal wastewater	Municipal wastewater	Database	https://figshare.com/projects/AS_MAGs/66554	AS_YE_ASMAG978	AS_YE_ASMAG978.fna	AS_YE_W2_43	-	2.98106	224	79169	65.54	15847	0	ND	ND	ND	60.66	2.5	48.16	0	0	0	4.91437	ND	0	0	p_Chloroflexota	c_Dehalococcoidia	o_Tepidiformales	f_Tepidiformaceae	g_FeB-14	s_	N/A
525	Ye et al. 2020	China	W2	AS	AS	Municipal wastewater	Municipal wastewater	Municipal wastewater	Database	https://figshare.com/projects/AS_MAGs/66554	AS_YE_ASMAG997	AS_YE_ASMAG997.fna	AS_YE_W2_44	-	4.29613	316	48027	72.28	17814	ND	ND	0.07	True	95.6	0.23	94.45	1	1	1	4.49387	ND	0	0	p_Chloroflexota	c_Anaerolineae	o_UCB3	f_UCB3	g_JADJCV01	s_	N/A
526	Yang et al. 2020	Taiwan	WS	AS	AS	Landfill leachate	Landfill leachate	Landfill leachate	Database	https://doi.org/10.6084/m9.figshare.24480880.v	AS_YG_bin.38.strict	AS_YG_bin.38.strict.fna	AS_YG_1	-	3.28846	298	70938	53.37	18433	6.86551	ND	0.13	True	89.12	0.94	84.42	1	1	0	3.68993	ND	0	0	p_Chloroflexota	c_Anaerolineae	o_Anaerolineales	f_EnvOPS12	g_UBA12294	s_	N/A
527	Yang et al. 2020	Taiwan	WS	AS	AS	Landfill leachate	Landfill leachate	Landfill leachate	Database	https://doi.org/10.6084/m9.figshare.24480880.v	AS_YG_bin.39.strict	AS_YG_bin.39.strict.fna	AS_YG_2	-	2.29179	248	122228	69.82	34119	5.59099	ND	0.21	True	91.92	2.02	81.82	1	1	1	2.49325	630	0	0	p_Chloroflexota	c_Limnocylindria	o_QHBO01	f_QHBO01	g_	s_	N/A
528	Brandt et al. 2020	Sweden	SW03	STAR	MET	Sewage Sludge	Sewage Sludge	Sewage Sludge	Database	PRJEB34573	STAR_BR_03_SW_bin.11	STAR_BR_03_SW_bin.11.fna	STAR_BR_SW03_1	-	2.08631	174	225111	53.87	23019	4.49296	ND	0.28	True	96.34	2.8	82.34	1	1	1	2.16557	ND	0	0	p_Chloroflexota	c_Anaerolineae	o_Anaerolineales	f_Anaerolineaceae	g_49-20	s_49-20 sp012797215	GCA_012797215.1
529	Brandt et al. 2020	Sweden	SW03	STAR	MET	Sewage Sludge	Sewage Sludge	Sewage Sludge	Database	PRJEB34573	STAR_BR_03_SW_bin.21	STAR_BR_03_SW_bin.21.fna	STAR_BR_SW03_2	-	3.15852	143	198801	53.6	51249	5.85248	ND	0.31	True	100	1.88	90.6	1	1	1	3.15852	877	1	0	p_Chloroflexota	c_Anaerolineae	o_Anaerolineales	f_Anaerolineaceae	g_JAGOFZ01	s_JAGOFZ01 sp019136175	GCA_019136175.1
530	Brandt et al. 2020	Sweden	SW03	STAR	MET	Sewage Sludge	Sewage Sludge	Sewage Sludge	Database	PRJEB34573	STAR_BR_03_SW_bin.7	STAR_BR_03_SW_bin.7.fna	STAR_BR_SW03_3	-	1.59042	394	28205	49.77	5048	3.05114	ND	0.47	False	93.11	2.96	78.31	0	0	0	1.70811	ND	0	0	p_Chloroflexota	c_Anaerolineae	o_Anaerolineales	f_Anaerolineaceae	g_49-20	s_	N/A
531	Brandt et al. 2020	Sweden	SW05	STAR	MET	Green +-Based	Plant material	Plant material	Database	PRJEB34573	STAR_BR_05_SW_bin.19	STAR_BR_05_SW_bin.19.fna	STAR_BR_SW05_1	-	1.94093	37	270036	50.55	103078	1.8505	ND	0.09	True	69.59	1.38	62.69	0	0	0	2.78909	ND	0	0	p_Chloroflexota	c_Anaerolineae	o_Anaerolineales	f_Anaerolineaceae	g_Brevefilum	s_Brevefilum fermentans	GCF_900184705.1
532	Brandt et al. 2020	Sweden	SW05	STAR	MET	Green +-Based	Plant material	Plant material	Database	PRJEB34573	STAR_BR_05_SW_bin.2	STAR_BR_05_SW_bin.2.fna	STAR_BR_SW05_2	-	1.21386	104	71222	44.3	16772	0.982922	ND	ND	ND	45.87	0.24	44.67	0	0	0	2.6463	ND	0	0	p_Chloroflexota	c_Dehalococcoidia	o_Dehalococcoidales	f_UBA5627	g_UBA5627	s_UBA5627 sp012719115	GCA_012719115.1
533	Brandt et al. 2020	Sweden	SW05	STAR	MET	Green +-Based	Plant material	Plant material	Database	PRJEB34573	STAR_BR_05_SW_bin.36	STAR_BR_05_SW_bin.36.fna	STAR_BR_SW05_3	-	1.78184	220	46513	49.48	11928	1.74226	ND	0.36	True	70.15	1.84	60.95	1	0	0	2.54005	ND	0	0	p_Chloroflexota	c_Anaerolineae	o_Anaerolineales	f_Anaerolineaceae	g_49-20	s_	N/A
534	Brandt et al. 2020	Sweden	SW05	STAR	MET	Green +-Based	Plant material	Plant material	Database	PRJEB34573	STAR_BR_05_SW_bin.58	STAR_BR_05_SW_bin.58.fna	STAR_BR_SW05_4	-	2.53995	45	344732	52.11	106041	153.475	ND	0.12	True	97.23	0.88	92.83	1	1	1	2.61231	1497	1	1	p_Chloroflexota	c_Anaerolineae	o_Anaerolineales	f_Anaerolineaceae	g_T78	s_T78 sp019136215	GCA_019136215.1
535	Brandt et al. 2020	Sweden	SW05	STAR	MET	Green +-Based	Plant material	Plant material	Database	PRJEB34573	STAR_BR_05_SW_bin.68	STAR_BR_05_SW_bin.68.fna	STAR_BR_SW05_5	-	2.09305	140	87103	55.35	25050	4.09082	ND	0.28	True	94.92	1.37	88.07	1	1	1	2.20507	ND	0	0	p_Chloroflexota	c_Anaerolineae	o_Anaerolineales	f_Anaerolineaceae	g_49-20	s_	N/A
536	Brandt et al. 2020	Germany	GER06	STAR	MET	Manure/Green +-Based	Manure + Plant material	Manure + Plant material	Database	PRJEB34573	STAR_BR_06_GER_bin.29	STAR_BR_06_GER_bin.29.fna	STAR_BR_GER06_1	-	2.66561	17	954986	49.09	737400	18.1154	ND	0.05	True	99.86	2.33	88.21	1	1	1	2.66934	1511	1	1	p_Chloroflexota	c_Anaerolineae	o_Anaerolineales	f_Anaerolineaceae	g_Brevefilum	s_Brevefilum fermentans	GCF_900184705.1
537	Brandt et al. 2020	Germany	GER06	STAR	MET	Manure/Green +-Based	Manure + Plant material	Manure + Plant material	Database	PRJEB34573	STAR_BR_06_GER_bin.54	STAR_BR_06_GER_bin.54.fna	STAR_BR_GER06_2	-	5.00203	319	119353	64.53	24259	8.34066	ND	0.14	True	97.98	7.49	60.53	0	0	0	5.10516	ND	0	0	p_Chloroflexota	c_Anaerolineae	o_Promineofilales	f_Promineofilaceae	g_JAAYYY01	s_JAAYYY01 sp012515125	GCA_012515125.1
538	Brandt et al. 2020	Germany	GER06	STAR	MET	Manure/Green +-Based	Manure + Plant material	Manure + Plant material	Database	PRJEB34573	STAR_BR_06_GER_bin.69	STAR_BR_06_GER_bin.69.fna	STAR_BR_GER06_3	-	4.46756	237	105722	70.62	27768	2.83692	ND	0.06	True	77.51	1.32	70.91	1	0	0	5.76385	ND	0	0	p_Chloroflexota	c_Anaerolineae	o_UBA1429	f_UBA1429	g_JAAZBY01	s_	N/A
539	Brandt et al. 2020	Germany	GER06	STAR	MET	Manure/Green +-Based	Manure + Plant material	Manure + Plant material	Database	PRJEB34573	STAR_BR_06_SW_bin.52	STAR_BR_06_SW_bin.52.fna	STAR_BR_GER06_4	-	1.99899	42	555853	47.09	171015	7.23696	ND	0.12	True	93.96	3.45	76.71	0	0	1	2.12749	ND	0	0	p_Chloroflexota	c_Anaerolineae	o_Anaerolineales	f_Anaerolineaceae	g_T78	s_T78 sp012839565	GCA_012839565.1
540	Brandt et al. 2020	Sweden	SW07	STAR	MET	Organic Household Waste/Slaughter-House Waste	Municipal wastewater	Municipal wastewater	Database	PRJEB34573	STAR_BR_07_SW_bin.44	STAR_BR_07_SW_bin.44.fna	STAR_BR_SW07_1	-	2.71353	58	624754	47.76	324262	67.3854	ND	0.07	True	98.05	3.16	82.25	0	0	1	2.76749	ND	0	0	p_Chloroflexota	c_Anaerolineae	o_Anaerolineales	f_Anaerolineaceae	g_T78	s_	N/A
541	Brandt et al. 2020	Sweden	SW07	STAR	MET	Organic Household Waste/Slaughter-House Waste	Municipal wastewater	Municipal wastewater	Database	PRJEB34573	STAR_BR_07_SW_bin.52	STAR_BR_07_SW_bin.52.fna	STAR_BR_SW07_2	-	3.61643	137	153176	61.36	41799	2.72041	ND	ND	ND	88.32	9.53	40.67	0	0	0	4.09469	ND	0	0	p_Chloroflexota	c_Anaerolineae	o_UBA1429	f_UBA1429	g_	s_	N/A
542	Brandt et al. 2020	Sweden	SW08	STAR	MET	Sewage Sludge	Sewage Sludge	Sewage Sludge	Database	PRJEB34573	STAR_BR_08_SW_bin.11	STAR_BR_08_SW_bin.11.fna	STAR_BR_SW08_1	-	6.80967	239	243994	58.41	73776	10.4645	ND	0.1	True	96.7	4.83	72.55	1	1	1	7.04206	1490	1	1	p_Chloroflexota	c_Anaerolineae	o_B4-G1	f_SLSP01	g_DSWT01	s_	N/A
543	Brandt et al. 2020	Sweden	SW08	STAR	MET	Sewage Sludge	Sewage Sludge	Sewage Sludge	Database	PRJEB34573	STAR_BR_08_SW_bin.42	STAR_BR_08_SW_bin.42.fna	STAR_BR_SW08_2	-	3.16257	138	227742	53.56	45941	4.38487	ND	0.26	True	99	2.07	88.65	0	0	1	3.19451	ND	0	0	p_Chloroflexota	c_Anaerolineae	o_Anaerolineales	f_Anaerolineaceae	g_JAGOFZ01	s_JAGOFZ01 sp019136175	GCA_019136175.1
544	Brandt et al. 2020	Sweden	SW08	STAR	MET	Sewage Sludge	Sewage Sludge	Sewage Sludge	Database	PRJEB34573	STAR_BR_08_SW_bin.9	STAR_BR_08_SW_bin.9.fna	STAR_BR_SW08_3	-	1.76375	227	50165	52.96	9843	3.18022	ND	0.29	True	70.25	2.43	58.1	1	0	0	2.51068	ND	0	0	p_Chloroflexota	c_Anaerolineae	o_Anaerolineales	f_Anaerolineaceae	g_T78	s_	N/A
545	Brandt et al. 2020	Germany	GER10	STAR	MET	Manure/Green +-Based	Manure + Plant material	Manure + Plant material	Database	PRJEB34573	STAR_BR_10_GER_bin.49	STAR_BR_10_GER_bin.49.fna	STAR_BR_GER10_1	-	5.02494	234	127414	63.32	33787	3.71364	ND	0.23	True	97.08	4.5	74.58	0	0	1	5.17609	ND	0	0	p_Chloroflexota	c_Anaerolineae	o_Caldilineales	f_Caldilineaceae	g_Litorilinea	s_	N/A
546	Brandt et al. 2020	Germany	GER10	STAR	MET	Manure/Green +-Based	Manure + Plant material	Manure + Plant material	Database	PRJEB34573	STAR_BR_10_GER_bin.54	STAR_BR_10_GER_bin.54.fna	STAR_BR_GER10_2	-	2.39493	150	85408	49.39	31300	1.42249	ND	0.18	True	66.47	3.24	50.27	0	0	0	3.60302	ND	0	0	p_Chloroflexota	c_Anaerolineae	o_Anaerolineales	f_Anaerolineaceae	g_Brevefilum	s_Brevefilum fermentans	GCF_900184705.1
547	Campanaro et al. 2020	Sweden	AS05	STAR	MET	Municipal organic + slaughterhouse	Municipal wastewater	Municipal wastewater	Database	http://micro bial‑genom es.org/projects/biogasmicrobiome	STAR_CO20_METABAT_AS05jafATM_106.LargeContigs	STAR_CO20_METABAT_AS05jafATM_106.LargeContigs.fna	STAR_CO20_AS05_1	-	1.96955	20	246668	46.83	119976	0	ND	0.11	True	95.61	1.04	90.41	1	1	1	2.05998	1496	1	1	p_Chloroflexota	c_Anaerolineae	o_Anaerolineales	f_Anaerolineaceae	g_T78	s_T78 sp012839565	GCA_012839565.1
548	Campanaro et al. 2020	?	?	STAR	MET	?	?	?	Database	http://micro bial‑genom es.org/projects/biogasmicrobiome	STAR_CO20_METABAT_AS08sgBPME_373.LargeContigs	STAR_CO20_METABAT_AS08sgBPME_373.LargeContigs.fna	STAR_CO20_2	-	2.01441	256	47463	48.63	12746	0	ND	0.36	True	90.41	3.15	74.66	0	0	1	2.22809	ND	0	0	p_Chloroflexota	c_Anaerolineae	o_Anaerolineales	f_Anaerolineaceae	g_T78	s_	N/A
549	Campanaro et al. 2020	Spain	AS19	STAR	MET	Pig manure and silage	Manure + Plant material	Manure + Plant material	Database	http://micro bial‑genom es.org/projects/biogasmicrobiome	STAR_CO20_METABAT_AS19jrsBPTG_31.LargeContigs	STAR_CO20_METABAT_AS19jrsBPTG_31.LargeContigs.fna	STAR_CO20_AS19_1	-	1.37734	296	25390	46.01	5636	0	ND	0.41	True	84.25	2.56	71.45	1	0	0	1.63483	ND	0	0	p_Chloroflexota	c_Anaerolineae	o_Anaerolineales	f_Anaerolineaceae	g_T78	s_T78 sp012800995	GCA_012800995.1
550	Campanaro et al. 2020	Spain	AS19	STAR	MET	Pig manure and silage	Manure + Plant material	Manure + Plant material	Database	http://micro bial‑genom es.org/projects/biogasmicrobiome	STAR_CO20_METABAT_AS19jrsBPTG_35.LargeContigs	STAR_CO20_METABAT_AS19jrsBPTG_35.LargeContigs.fna	STAR_CO20_AS19_2	-	1.31039	395	16127	51.89	3694	0	ND	0.65	False	66.22	2.54	53.52	0	0	0	1.97885	ND	0	0	p_Chloroflexota	c_Anaerolineae	o_Anaerolineales	f_Anaerolineaceae	g_Brevefilum	s_	N/A
551	Campanaro et al. 2020	?	AS22	STAR	MET	67% maize silage, 33% pig manure	Manure + Plant material	Manure + Plant material	Database	http://micro bial‑genom es.org/projects/biogasmicrobiome	STAR_CO20_METABAT_AS22ysBPME_200.LargeContigs	STAR_CO20_METABAT_AS22ysBPME_200.LargeContigs.fna	STAR_CO20_AS22_1	-	2.3075	117	83655	46.97	30142	0	ND	0.2	True	98.62	1.82	89.52	1	1	1	2.33979	ND	0	0	p_Chloroflexota	c_Anaerolineae	o_Anaerolineales	f_Anaerolineaceae	g_Flexilinea	s_Flexilinea sp012799995	GCA_012799995.1
552	Campanaro et al. 2020	Denmark	AS4	STAR	MET	Sewage sludge	Sewage sludge	Sewage sludge	Database	http://micro bial‑genom es.org/projects/biogasmicrobiome	STAR_CO20_METABAT_AS4EglBPAV_12.LargeContigs	STAR_CO20_METABAT_AS4EglBPAV_12.LargeContigs.fna	STAR_CO20_AS4_1	-	2.11049	662	15187	55.12	3424	0	ND	0.25	True	78.73	1.5	71.23	0	0	0	2.68067	ND	0	0	p_Chloroflexota	c_Anaerolineae	o_Anaerolineales	f_Anaerolineaceae	g_JAGOFZ01	s_JAGOFZ01 sp019136175	GCA_019136175.1
553	Campanaro et al. 2020	Denmark	AS4	STAR	MET	Sewage sludge	Sewage sludge	Sewage sludge	Database	http://micro bial‑genom es.org/projects/biogasmicrobiome	STAR_CO20_METABAT_AS4EglBPAV_13.LargeContigs	STAR_CO20_METABAT_AS4EglBPAV_13.LargeContigs.fna	STAR_CO20_AS4_2	-	1.78422	353	38113	54.53	7494	0	ND	ND	ND	84.61	7.1	49.11	0	0	0	2.10876	ND	0	0	p_Chloroflexota	c_Anaerolineae	o_Anaerolineales	f_Anaerolineaceae	g_49-20	s_49-20 sp012797215	GCA_012797215.1
554	Hao et al. 2020	Denmark	Fred	STAR	MET	Surplus activated sludge pre- treated by thermal hydrolysis process	Sewage Sludge	Sewage Sludge	This work	https://doi.org/10.6084/m9.figshare.24480880.v	STAR_HA_F_bin.66.orig	STAR_HA_F_bin.66.orig.fna	STAR_HA_Fred_1	-	3.31906	844	29874	65.06	4511	17.7587	0.46	0.17	True	75.17	4.73	51.52	1	0	0	4.4154	ND	0	0	p_Chloroflexota	c_Anaerolineae	o_SpSt-313	f_SpSt-313	g_	s_	N/A
555	Hao et al. 2020	Denmark	Fred	STAR	MET	Surplus activated sludge pre- treated by thermal hydrolysis process	Sewage Sludge	Sewage Sludge	This work	https://doi.org/10.6084/m9.figshare.24480880.v	STAR_HA_F_bin.71.strict	STAR_HA_F_bin.71.strict.fna	STAR_HA_Fred_2	-	2.61621	45	796338	49.1	737634	54.4539	ND	0.12	True	99.92	2.56	87.12	0	0	1	2.6183	ND	0	0	p_Chloroflexota	c_Anaerolineae	o_Anaerolineales	f_Anaerolineaceae	g_Brevefilum	s_Brevefilum fermentans	GCF_900184705.1
556	Hao et al. 2020	Denmark	Rand	STAR	MET	Surplus activated sludge and primary sludge	Sewage Sludge	Sewage Sludge	This work	https://doi.org/10.6084/m9.figshare.24480880.v	STAR_HA_R_bin.28.orig	STAR_HA_R_bin.28.orig.fna	STAR_HA_Rand_2	-	2.20021	67	249637	52.62	81075	0	ND	0.23	True	95.37	5.61	67.32	0	0	0	2.30703	ND	0	0	p_Chloroflexota	c_Anaerolineae	o_Anaerolineales	f_Anaerolineaceae	g_UBA6107	s_UBA6107 sp012798065	GCA_012798065.1
557	Hao et al. 2020	Denmark	Rand	STAR	MET	Surplus activated sludge and primary sludge	Sewage Sludge	Sewage Sludge	This work	https://doi.org/10.6084/m9.figshare.24480880.v	STAR_HA_R_bin.30.orig	STAR_HA_R_bin.30.orig.fna	STAR_HA_Rand_3	-	6.08906	322	119406	66.6	31476	0	ND	0.08	True	94.55	8.82	50.45	0	0	0	6.44004	ND	0	0	p_Chloroflexota	c_Anaerolineae	o_JAAYZQ01	f_JAAYZQ01	g_JAAYZQ01	s_JAAYZQ01 sp012514775	GCA_012514775.1
558	Hao et al. 2020	Denmark	Rand	STAR	MET	Surplus activated sludge and primary sludge	Sewage Sludge	Sewage Sludge	This work	https://doi.org/10.6084/m9.figshare.24480880.v	STAR_HA_R_bin.50.orig	STAR_HA_R_bin.50.orig.fna	STAR_HA_Rand_4	-	2.00882	264	39349	53.04	10174	0	ND	0.34	True	88.53	2.78	74.63	0	0	0	2.26909	ND	0	0	p_Chloroflexota	c_Anaerolineae	o_Anaerolineales	f_Anaerolineaceae	g_T78	s_T78 sp019136215	GCA_019136215.1
559	Hao et al. 2020	Denmark	Rand	STAR	MET	Surplus activated sludge and primary sludge	Sewage Sludge	Sewage Sludge	This work	https://doi.org/10.6084/m9.figshare.24480880.v	STAR_HA_R_bin.6.strict	STAR_HA_R_bin.6.strict.fna	STAR_HA_Rand_5	-	4.74029	1186	40442	63.08	9262	2.16002	ND	0.24	True	93.43	6.1	62.93	0	0	0	5.07362	ND	0	0	p_Chloroflexota	c_Anaerolineae	o_SSC4	f_SSC4	g_JADJYJ01	s_JADJYJ01 sp016719785	GCA_016719785.1
560	Hao et al. 2020	Denmark	Rand	STAR	MET	Surplus activated sludge and primary sludge	Sewage Sludge	Sewage Sludge	This work	https://doi.org/10.6084/m9.figshare.24480880.v	STAR_HA_R_bin.63.orig	STAR_HA_R_bin.63.orig.fna	STAR_HA_Rand_6	-	2.40773	81	324060	50.88	78210	0	ND	0.23	True	89.51	7.04	54.31	0	0	0	2.6899	1156	1	0	p_Chloroflexota	c_Anaerolineae	o_Anaerolineales	f_Anaerolineaceae	g_JAGOFZ01	s_	N/A
561	Hao et al. 2020	Denmark	Rand	STAR	MET	Surplus activated sludge and primary sludge	Sewage Sludge	Sewage Sludge	This work	https://doi.org/10.6084/m9.figshare.24480880.v	STAR_HA_R_bin.69.orig	STAR_HA_R_bin.69.orig.fna	STAR_HA_Rand_7	-	1.48058	751	7737	46.68	2132	0	ND	ND	ND	49.81	4.66	26.51	0	0	0	2.97245	ND	0	0	p_Chloroflexota	c_Anaerolineae	o_Anaerolineales	f_Anaerolineaceae	g_	s_	N/A
562	Li et al. 2022	China	CZ	STAR	MET	Food waste	Food waste	Food waste	This work	https://doi.org/10.6084/m9.figshare.24480880.v	STAR_LI_CZ_bin.51.strict	STAR_LI_CZ_bin.51.strict.fna	STAR_LI_CZ_1	-	5.12431	194	299495	64.73	108413	8.01894	ND	0.07	True	98.28	5.09	72.83	0	0	0	5.21399	ND	0	0	p_Chloroflexota	c_Anaerolineae	o_Promineofilales	f_Promineofilaceae	g_JAAYYY01	s_JAAYYY01 sp012515125	GCA_012515125.1
563	Li et al. 2022	China	CZ	STAR	MET	Food waste	Food waste	Food waste	This work	https://doi.org/10.6084/m9.figshare.24480880.v	STAR_LI_CZ_bin.56.strict	STAR_LI_CZ_bin.56.strict.fna	STAR_LI_CZ_2	-	1.71716	22	279397	47.22	183078	20.3825	ND	0.1	True	89.77	0.7	86.27	0	0	0	1.91285	ND	0	0	p_Chloroflexota	c_Anaerolineae	o_Anaerolineales	f_Anaerolineaceae	g_T78	s_T78 sp012839565	GCA_012839565.1
564	Li et al. 2022	China	CZ	STAR	MET	Food waste	Food waste	Food waste	This work	https://doi.org/10.6084/m9.figshare.24480880.v	STAR_LI_CZ_bin.64.orig	STAR_LI_CZ_bin.64.orig.fna	STAR_LI_CZ_3	-	2.46425	33	335101	48.04	109066	0	ND	0.06	True	97.68	5.26	71.38	0	0	0	2.52278	ND	0	0	p_Chloroflexota	c_Anaerolineae	o_Anaerolineales	f_Anaerolineaceae	g_T78	s_	N/A
565	Li et al. 2022	China	CZ	STAR	MET	Food waste	Food waste	Food waste	This work	https://doi.org/10.6084/m9.figshare.24480880.v	STAR_LI_CZ_bin.66.strict	STAR_LI_CZ_bin.66.strict.fna	STAR_LI_CZ_4	-	4.17883	147	422153	64.53	92541	8.66707	ND	0.07	True	97.05	1.74	88.35	0	0	1	4.30585	ND	0	0	p_Chloroflexota	c_Anaerolineae	o_Aggregatilineales	f_Aggregatilineaceae	g_	s_	N/A
566	Li et al. 2022	China	LM	STAR	MET	Food waste	Food waste	Food waste	This work	https://doi.org/10.6084/m9.figshare.24480880.v	STAR_LI_LM_bin.5.orig	STAR_LI_LM_bin.5.orig.fna	STAR_LI_LM_1	-	1.92322	208	46263	48.63	12611	0	ND	0.23	True	88.77	0.53	86.12	0	0	0	2.16652	ND	0	0	p_Chloroflexota	c_Anaerolineae	o_Anaerolineales	f_Anaerolineaceae	g_T78	s_	N/A
567	Li et al. 2022	China	LM	STAR	MET	Food waste	Food waste	Food waste	This work	https://doi.org/10.6084/m9.figshare.24480880.v	STAR_LI_LM_bin.85.orig	STAR_LI_LM_bin.85.orig.fna	STAR_LI_LM_2	-	1.43569	878	5601	49.88	1682	0	ND	ND	ND	52.61	4.81	28.56	0	0	0	2.72893	ND	0	0	p_Chloroflexota	c_Anaerolineae	o_Anaerolineales	f_Anaerolineaceae	g_Brevefilum	s_Brevefilum fermentans	GCF_900184705.1
568	Ma et al. 2021	China	MPIJSP04F1	STAR	MET	Pig manure	Pig manure	Manure	This work	GigaScience GigaDB	STAR_MA_MCAAHP04F1.bin.97	STAR_MA_MCAAHP04F1.bin.97.fna	STAR_MA_1	-	1.80534	228	36126	50.3	9607	0	ND	0.27	True	90.68	3.56	72.88	0	0	1	1.99089	ND	0	0	p_Chloroflexota	c_Anaerolineae	o_Anaerolineales	f_Anaerolineaceae	g_T78	s_T78 sp002305635	GCA_002305635.1
569	Ma et al. 2021	China	MCAHLJ01F1	STAR	MET	Cattle manure	Cattle manure	Manure	Database	GigaScience GigaDB	STAR_MA_MCAHLJ01F1.bin.27	STAR_MA_MCAHLJ01F1.bin.27.fna	STAR_MA_3	-	2.72015	192	73802	42.82	22909	0	ND	0.27	True	93.56	2.12	82.96	1	1	1	2.90739	ND	0	0	p_Chloroflexota	c_Anaerolineae	o_Anaerolineales	f_Anaerolineaceae	g_Flexilinea	s_Flexilinea sp002329625	GCA_002329625.1
570	Ma et al. 2021	China	MCALNP01F1	STAR	MET	Cattle manure	Cattle manure	Manure	Database	GigaScience GigaDB	STAR_MA_MCALNP01F1.bin.89	STAR_MA_MCALNP01F1.bin.89.fna	STAR_MA_4	-	2.09049	110	104137	49.57	38012	0	ND	0.17	True	94.4	0.78	90.5	1	1	1	2.21451	ND	0	0	p_Chloroflexota	c_Anaerolineae	o_Anaerolineales	f_Anaerolineaceae	g_T78	s_T78 sp002305635	GCA_002305635.1
571	Ma et al. 2021	China	MCHBJC03F1	STAR	MET	Chicken manure	Chicken manure	Manure	This work	GigaScience GigaDB	STAR_MA_MCHBJC03F1.bin.69	STAR_MA_MCHBJC03F1.bin.69.fna	STAR_MA_5	-	3.01283	95	131874	64.1	57718	0	ND	0.17	True	93.69	3.83	74.54	0	0	1	3.21575	ND	0	0	p_Chloroflexota	c_Anaerolineae	o_Anaerolineales	f_Anaerolineaceae	g_UBA3924	s_UBA3924 sp002385985	GCA_002385985.1
572	Ma et al. 2021	China	MPIJSP04F1	STAR	MET	Pig manure	Pig manure	Manure	Database	GigaScience GigaDB	STAR_MA_MPIJSP04F1.bin.36	STAR_MA_MPIJSP04F1.bin.36.fna	STAR_MA_6	-	1.94011	164	72358	46.87	15741	0	ND	0.18	True	91.1	1.01	86.05	1	1	1	2.12965	1201	1	0	p_Chloroflexota	c_Anaerolineae	o_Anaerolineales	f_Anaerolineaceae	g_T78	s_T78 sp002409625	GCA_002409625.1
573	Ma et al. 2021	China	OSPBJC06F1	STAR	MET	Sweet potato	Food waste	Food waste	Database	GigaScience GigaDB	STAR_MA_OSPBJC06F1.bin.66	STAR_MA_OSPBJC06F1.bin.66.fna	STAR_MA_7	-	2.45735	177	87865	63.42	21988	0	ND	0.21	True	97.56	0.95	92.81	1	1	1	2.51881	ND	0	0	p_Chloroflexota	c_Anaerolineae	o_Anaerolineales	f_Anaerolineaceae	g_UBA3924	s_UBA3924 sp002385985	GCA_002385985.1
574	Ma et al. 2021	China	SCAHLJ02F1	STAR	MET	Cattle manure+Straw	Cattle manure + Plant material	Manure + Plant material	Database	GigaScience GigaDB	STAR_MA_SCAHLJ02F1.bin.16	STAR_MA_SCAHLJ02F1.bin.16.fna	STAR_MA_8	-	2.0828	39	292399	54.87	86014	0	ND	0.11	True	96.64	1.02	91.54	1	1	1	2.15521	1498	1	1	p_Chloroflexota	c_Anaerolineae	o_Anaerolineales	f_Anaerolineaceae	g_49-20	s_49-20 sp002436085	GCA_002436085.1
575	Puig-Castellví et al. 2021	France	PC	STAR	MET	Sewage sludges and slaughterhouses	Sewage Sludge	Sewage Sludge	This work	https://doi.org/10.6084/m9.figshare.24480880.v	STAR_PC_bin.104	STAR_PC_bin.104.fna	STAR_PC_1	-	2.59046	419	30658	52.98	6973	0	ND	ND	ND	80.33	6.48	47.93	0	0	0	3.22477	ND	0	0	p_Chloroflexota	c_Anaerolineae	o_Anaerolineales	f_Anaerolineaceae	g_Bellilinea	s_	N/A
576	Puig-Castellví et al. 2021	France	PC	STAR	MET	Sewage sludges and slaughterhouses	Sewage Sludge	Sewage Sludge	This work	https://doi.org/10.6084/m9.figshare.24480880.v	STAR_PC_bin.106	STAR_PC_bin.106.fna	STAR_PC_2	-	5.77	294	107449	59.53	29267	0	ND	ND	ND	98.44	10.18	47.54	0	0	0	5.86144	ND	0	0	p_Chloroflexota	c_Anaerolineae	o_B4-G1	f_SLSP01	g_DSWT01	s_	N/A
577	Puig-Castellví et al. 2021	France	PC	STAR	MET	Sewage sludges and slaughterhouses	Sewage Sludge	Sewage Sludge	This work	https://doi.org/10.6084/m9.figshare.24480880.v	STAR_PC_bin.107	STAR_PC_bin.107.fna	STAR_PC_3	-	1.94775	476	15976	45.3	4669	10.0327	0.04	0.26	True	62.73	1.82	53.63	1	0	0	3.10498	ND	0	0	p_Chloroflexota	c_Anaerolineae	o_Anaerolineales	f_UBA4823	g_JAAZNS01	s_	N/A
578	Puig-Castellví et al. 2021	France	PC	STAR	MET	Sewage sludges and slaughterhouses	Sewage Sludge	Sewage Sludge	This work	https://doi.org/10.6084/m9.figshare.24480880.v	STAR_PC_bin.120	STAR_PC_bin.120.fna	STAR_PC_4	-	2.99048	792	17873	65.18	4196	12.7721	0.07	0.17	True	79.48	1.59	71.53	1	0	0	3.76256	ND	0	0	p_Chloroflexota	c_Anaerolineae	o_Aggregatilineales	f_Aggregatilineaceae	g_UBA2029	s_	N/A
579	Puig-Castellví et al. 2021	France	PC	STAR	MET	Sewage sludges and slaughterhouses	Sewage Sludge	Sewage Sludge	This work	https://doi.org/10.6084/m9.figshare.24480880.v	STAR_PC_bin.141	STAR_PC_bin.141.fna	STAR_PC_5	-	1.81552	61	173173	55.9	47500	0	ND	0.16	True	86.06	1.13	80.41	0	0	0	2.1096	ND	0	0	p_Chloroflexota	c_Anaerolineae	o_Anaerolineales	f_Anaerolineaceae	g_49-20	s_49-20 sp012517865	GCA_012517865.1
580	Puig-Castellví et al. 2021	France	PC	STAR	MET	Sewage sludges and slaughterhouses	Sewage Sludge	Sewage Sludge	This work	https://doi.org/10.6084/m9.figshare.24480880.v	STAR_PC_bin.156	STAR_PC_bin.156.fna	STAR_PC_6	-	1.9624	224	63248	52.83	12386	0	ND	0.47	False	68.25	2.44	56.05	0	0	0	2.87531	ND	0	0	p_Chloroflexota	c_Anaerolineae	o_Anaerolineales	f_Anaerolineaceae	g_JAGOFZ01	s_JAGOFZ01 sp019136175	GCA_019136175.1
581	Puig-Castellví et al. 2021	France	PC	STAR	MET	Sewage sludges and slaughterhouses	Sewage Sludge	Sewage Sludge	This work	https://doi.org/10.6084/m9.figshare.24480880.v	STAR_PC_bin.172	STAR_PC_bin.172.fna	STAR_PC_7	-	1.71259	837	10057	63.19	2183	0	ND	ND	ND	48	2.49	35.55	0	0	0	3.5679	ND	0	0	p_Chloroflexota	c_Anaerolineae	o_B4-G1	f_SLSP01	g_JAAZNO01	s_JAAZNO01 sp012798275	GCA_012798275.1
582	Puig-Castellví et al. 2021	France	PC	STAR	MET	Sewage sludges and slaughterhouses	Sewage Sludge	Sewage Sludge	This work	https://doi.org/10.6084/m9.figshare.24480880.v	STAR_PC_bin.176	STAR_PC_bin.176.fna	STAR_PC_8	-	3.23599	1088	11819	64.84	3332	0	ND	ND	ND	71.11	5.29	44.66	0	0	0	4.55068	ND	0	0	p_Chloroflexota	c_Anaerolineae	o_Aggregatilineales	f_Aggregatilineaceae	g_LM3-B42	s_	N/A
583	Puig-Castellví et al. 2021	France	PC	STAR	MET	Sewage sludges and slaughterhouses	Sewage Sludge	Sewage Sludge	This work	https://doi.org/10.6084/m9.figshare.24480880.v	STAR_PC_bin.180	STAR_PC_bin.180.fna	STAR_PC_9	-	1.3551	786	4481	65.26	1775	0	ND	ND	ND	48.04	0.48	45.64	0	0	0	2.82077	ND	0	0	p_Chloroflexota	c_Dehalococcoidia	o_RBG-13-53-26	f_RBG-13-53-26	g_JAFGCL01	s_	N/A
584	Puig-Castellví et al. 2021	France	PC	STAR	MET	Sewage sludges and slaughterhouses	Sewage Sludge	Sewage Sludge	This work	https://doi.org/10.6084/m9.figshare.24480880.v	STAR_PC_bin.19	STAR_PC_bin.19.fna	STAR_PC_10	-	2.65933	225	76310	50.22	15897	11.5946	0.07	0.18	True	87.77	1.37	80.92	1	1	0	3.02988	ND	0	0	p_Chloroflexota	c_Anaerolineae	o_Anaerolineales	f_Anaerolineaceae	g_Brevefilum	s_	N/A
585	Puig-Castellví et al. 2021	France	PC	STAR	MET	Sewage sludges and slaughterhouses	Sewage Sludge	Sewage Sludge	This work	https://doi.org/10.6084/m9.figshare.24480880.v	STAR_PC_bin.27	STAR_PC_bin.27.fna	STAR_PC_11	-	1.79821	111	60228	53.25	25912	0	ND	ND	ND	78.43	6.13	47.78	0	0	0	2.29276	ND	0	0	p_Chloroflexota	c_Anaerolineae	o_Anaerolineales	f_Anaerolineaceae	g_UBA6107	s_UBA6107 sp012798065	GCA_012798065.1
586	Puig-Castellví et al. 2021	France	PC	STAR	MET	Sewage sludges and slaughterhouses	Sewage Sludge	Sewage Sludge	This work	https://doi.org/10.6084/m9.figshare.24480880.v	STAR_PC_bin.35	STAR_PC_bin.35.fna	STAR_PC_12	-	1.4192	600	10888	62.56	2340	0	ND	ND	ND	47.66	2.69	34.21	0	0	0	2.97777	ND	0	0	p_Chloroflexota	c_Anaerolineae	o_UBA1429	f_UBA1429	g_JAAYED01	s_	N/A
587	Puig-Castellví et al. 2021	France	PC	STAR	MET	Sewage sludges and slaughterhouses	Sewage Sludge	Sewage Sludge	This work	https://doi.org/10.6084/m9.figshare.24480880.v	STAR_PC_bin.4	STAR_PC_bin.4.fna	STAR_PC_13	-	1.98283	257	40765	47.26	11130	0	ND	ND	ND	74.01	7.93	34.36	0	0	0	2.67914	ND	0	0	p_Chloroflexota	c_Anaerolineae	o_Anaerolineales	f_Anaerolineaceae	g_	s_	N/A
588	Puig-Castellví et al. 2021	France	PC	STAR	MET	Sewage sludges and slaughterhouses	Sewage Sludge	Sewage Sludge	This work	https://doi.org/10.6084/m9.figshare.24480880.v	STAR_PC_bin.47	STAR_PC_bin.47.fna	STAR_PC_14	-	3.95706	1304	14840	66.11	3230	0	ND	ND	ND	76.85	9.19	30.9	0	0	0	5.14907	ND	0	0	p_Chloroflexota	c_Anaerolineae	o_JAAYZQ01	f_JAAYZQ01	g_JAAYZQ01	s_	N/A
589	Puig-Castellví et al. 2021	France	PC	STAR	MET	Sewage sludges and slaughterhouses	Sewage Sludge	Sewage Sludge	This work	https://doi.org/10.6084/m9.figshare.24480880.v	STAR_PC_bin.56	STAR_PC_bin.56.fna	STAR_PC_15	-	1.84379	242	41540	53.38	9113	0	ND	ND	ND	70.45	11.06	15.15	0	0	0	2.61716	ND	0	0	p_Chloroflexota	c_Anaerolineae	o_Anaerolineales	f_Anaerolineaceae	g_UBA6107	s_UBA6107 sp002402725	GCA_002402725.1
590	Puig-Castellví et al. 2021	France	PC	STAR	MET	Sewage sludges and slaughterhouses	Sewage Sludge	Sewage Sludge	This work	https://doi.org/10.6084/m9.figshare.24480880.v	STAR_PC_bin.66	STAR_PC_bin.66.fna	STAR_PC_16	-	1.27448	475	10046	61.37	2807	0	ND	ND	ND	55.02	4.95	30.27	0	0	0	2.3164	ND	0	0	p_Chloroflexota	c_Dehalococcoidia	o_GIF9	f_AB-539-J10	g_SKVJ01	s_	N/A
591	Puig-Castellví et al. 2021	France	PC	STAR	MET	Sewage sludges and slaughterhouses	Sewage Sludge	Sewage Sludge	This work	https://doi.org/10.6084/m9.figshare.24480880.v	STAR_PC_bin.7	STAR_PC_bin.7.fna	STAR_PC_17	-	2.25072	588	21654	53.18	4425	10.32	0.05	0.2	True	74.97	2.65	61.72	1	0	0	3.00216	ND	0	0	p_Chloroflexota	c_Anaerolineae	o_Anaerolineales	f_Anaerolineaceae	g_Brevefilum	s_	N/A
592	Puig-Castellví et al. 2021	France	PC	STAR	MET	Sewage sludges and slaughterhouses	Sewage Sludge	Sewage Sludge	This work	https://doi.org/10.6084/m9.figshare.24480880.v	STAR_PC_bin.8	STAR_PC_bin.8.fna	STAR_PC_18	-	2.3746	549	15608	43.7	5226	0	ND	ND	ND	82.46	9.57	34.61	0	0	0	2.8797	ND	0	0	p_Chloroflexota	c_Anaerolineae	o_Anaerolineales	f_Anaerolineaceae	g_Flexilinea	s_	N/A
593	Puig-Castellví et al. 2021	France	PC	STAR	MET	Sewage sludges and slaughterhouses	Sewage Sludge	Sewage Sludge	This work	https://doi.org/10.6084/m9.figshare.24480880.v	STAR_PC_bin.80	STAR_PC_bin.80.fna	STAR_PC_19	-	1.38752	112	74745	55.57	19837	28.8429	0.09	0.13	True	67.04	2.07	56.69	1	0	0	2.06969	ND	0	0	p_Chloroflexota	c_Anaerolineae	o_Anaerolineales	f_Anaerolineaceae	g_UBA6107	s_	N/A
594	Puig-Castellví et al. 2021	France	PC	STAR	MET	Sewage sludges and slaughterhouses	Sewage Sludge	Sewage Sludge	This work	https://doi.org/10.6084/m9.figshare.24480880.v	STAR_PC_bin.81	STAR_PC_bin.81.fna	STAR_PC_20	-	1.83092	228	48584	53.28	10751	0	ND	0.36	True	87.16	7.16	51.36	0	0	0	2.10064	ND	0	0	p_Chloroflexota	c_Anaerolineae	o_Anaerolineales	f_Anaerolineaceae	g_T78	s_T78 sp019136215	GCA_019136215.1
595	Raguideau et al. 2021	UK	AD10	STAR	MET	Vegetable waste + suppl. Animal manure	Manure + Plant material	Manure + Plant material	Database	PRJEB39861	STAR_RG_AD10_Bin_351	STAR_RG_AD10_Bin_351.fna	STAR_RG_AD10_1	-	2.25904	304	38131	47.68	10017	29.9987	ND	0.29	True	87.1	3.34	70.4	1	1	0	2.59362	ND	0	0	p_Chloroflexota	c_Anaerolineae	o_Anaerolineales	f_Anaerolineaceae	g_Brevefilum	s_	N/A
596	Raguideau et al. 2021	UK	AD10	STAR	MET	Vegetable waste + suppl. Animal manure	Manure + Plant material	Manure + Plant material	Database	PRJEB39861	STAR_RG_AD10_Bin_444	STAR_RG_AD10_Bin_444.fna	STAR_RG_AD10_2	-	4.37733	1100	18488	64	4609	72.2158	ND	0.15	True	95.03	7.87	55.68	0	0	0	4.60626	ND	0	0	p_Chloroflexota	c_Anaerolineae	o_Aggregatilineales	f_Aggregatilineaceae	g_	s_	N/A
597	Raguideau et al. 2021	UK	AD10	STAR	MET	Vegetable waste + suppl. Animal manure	Manure + Plant material	Manure + Plant material	Database	PRJEB39861	STAR_RG_AD10_Bin_513	STAR_RG_AD10_Bin_513.fna	STAR_RG_AD10_3	-	3.81585	37	462621	61.35	197527	43.2336	ND	0.03	True	97.23	3.82	78.13	1	1	1	3.92457	741	0	0	p_Chloroflexota	c_Anaerolineae	o_UBA1429	f_UBA1429	g_	s_	N/A
598	Raguideau et al. 2021	UK	AD10	STAR	MET	Vegetable waste + suppl. Animal manure	Manure + Plant material	Manure + Plant material	Database	PRJEB39861	STAR_RG_AD10_Bin_778	STAR_RG_AD10_Bin_778.fna	STAR_RG_AD10_4	-	3.05425	358	39744	65.11	10661	116.352	ND	0.09	True	94.43	2.41	82.38	1	1	1	3.23441	648	0	0	p_Chloroflexota	c_Anaerolineae	o_UBA1429	f_UBA1429	g_	s_	N/A
599	Raguideau et al. 2021	UK	AD10	STAR	MET	Vegetable waste + suppl. Animal manure	Manure + Plant material	Manure + Plant material	Database	PRJEB39861	STAR_RG_AD10_Bin_834	STAR_RG_AD10_Bin_834.fna	STAR_RG_AD10_5	-	1.72888	380	28118	47.24	6076	59.3869	ND	0.34	True	94.18	4.16	73.38	0	0	1	1.83572	ND	0	0	p_Chloroflexota	c_Anaerolineae	o_Anaerolineales	f_Anaerolineaceae	g_T78	s_T78 sp012839565	GCA_012839565.1
600	Raguideau et al. 2021	UK	AD12	STAR	MET	Vegetable waste + suppl. Animal manure	Manure + Plant material	Manure + Plant material	Database	PRJEB39861	STAR_RG_AD12_Bin_1263	STAR_RG_AD12_Bin_1263.fna	STAR_RG_AD12_1	-	1.31461	76	56664	47.2	22974	146.004	ND	0.14	True	83.81	2.04	73.61	1	0	0	1.56855	ND	0	0	p_Chloroflexota	c_Dehalococcoidia	o_Dehalococcoidales	f_CSSed11-197	g_CSSed11-197	s_	N/A
601	Raguideau et al. 2021	UK	AD12	STAR	MET	Vegetable waste + suppl. Animal manure	Manure + Plant material	Manure + Plant material	Database	PRJEB39861	STAR_RG_AD12_Bin_1268	STAR_RG_AD12_Bin_1268.fna	STAR_RG_AD12_2	-	0.91622	131	23299	44.15	7706	64.4622	ND	0.22	True	77.63	1.77	68.78	1	0	0	1.18024	ND	0	0	p_Chloroflexota	c_Dehalococcoidia	o_Dehalococcoidales	f_UBA5627	g_UBA5627	s_UBA5627 sp012719115	GCA_012719115.1
602	Raguideau et al. 2021	UK	AD12	STAR	MET	Vegetable waste + suppl. Animal manure	Manure + Plant material	Manure + Plant material	Database	PRJEB39861	STAR_RG_AD12_Bin_1488	STAR_RG_AD12_Bin_1488.fna	STAR_RG_AD12_3	-	3.6931	385	60387	63.94	11685	240.258	ND	0.12	True	84.97	2.43	72.82	0	0	0	4.34636	ND	0	0	p_Chloroflexota	c_Anaerolineae	o_Aggregatilineales	f_Aggregatilineaceae	g_	s_	N/A
603	Raguideau et al. 2021	UK	AD12	STAR	MET	Vegetable waste + suppl. Animal manure	Manure + Plant material	Manure + Plant material	Database	PRJEB39861	STAR_RG_AD12_Bin_465	STAR_RG_AD12_Bin_465.fna	STAR_RG_AD12_4	-	4.78605	396	86530	70.49	17353	197.276	ND	0.09	True	97.62	7.88	58.22	0	0	0	4.90274	ND	0	0	p_Chloroflexota	c_Anaerolineae	o_UBA1429	f_UBA1429	g_JAAZBY01	s_	N/A
604	Raguideau et al. 2021	UK	AD12	STAR	MET	Vegetable waste + suppl. Animal manure	Manure + Plant material	Manure + Plant material	Database	PRJEB39861	STAR_RG_AD12_Bin_713	STAR_RG_AD12_Bin_713.fna	STAR_RG_AD12_5	-	5.01529	403	121765	64.58	19123	130.553	ND	0.11	True	95.97	3.51	78.42	1	1	1	5.22589	ND	0	0	p_Chloroflexota	c_Anaerolineae	o_Promineofilales	f_Promineofilaceae	g_JAAYYY01	s_JAAYYY01 sp012515125	GCA_012515125.1
605	Raguideau et al. 2021	UK	AD12	STAR	MET	Vegetable waste + suppl. Animal manure	Manure + Plant material	Manure + Plant material	Database	PRJEB39861	STAR_RG_AD12_Bin_794	STAR_RG_AD12_Bin_794.fna	STAR_RG_AD12_6	-	3.26718	337	42120	65.24	13369	169.922	ND	0.08	True	95.45	4.68	72.05	0	0	1	3.42292	ND	0	0	p_Chloroflexota	c_Anaerolineae	o_UBA1429	f_UBA1429	g_	s_	N/A
606	Raguideau et al. 2021	UK	AD12	STAR	MET	Vegetable waste + suppl. Animal manure	Manure + Plant material	Manure + Plant material	Database	PRJEB39861	STAR_RG_AD12_Bin_842	STAR_RG_AD12_Bin_842.fna	STAR_RG_AD12_7	-	4.14818	537	43357	68.79	9671	154.014	ND	0.1	True	93.53	7.42	56.43	0	0	0	4.43513	ND	0	0	p_Chloroflexota	c_Anaerolineae	o_UBA1429	f_UBA1429	g_JAAZBY01	s_	N/A
607	Raguideau et al. 2021	UK	AD12	STAR	MET	Vegetable waste + suppl. Animal manure	Manure + Plant material	Manure + Plant material	Database	PRJEB39861	STAR_RG_AD12_Bin_997	STAR_RG_AD12_Bin_997.fna	STAR_RG_AD12_8	-	4.37697	180	87876	63.59	36463	124.079	ND	0.08	True	95.44	5.33	68.79	0	0	0	4.58609	ND	0	0	p_Chloroflexota	c_Anaerolineae	o_Aggregatilineales	f_Aggregatilineaceae	g_	s_	N/A
608	Raguideau et al. 2021	UK	AD16.1	STAR	MET	Vegetable waste + suppl. Animal manure	Manure + Plant material	Manure + Plant material	Database	PRJEB39861	STAR_RG_AD16.1_Bin_118	STAR_RG_AD16.1_Bin_118.fna	STAR_RG_AD16.1_1	-	4.1193	339	79019	64.89	20461	114.135	ND	0.11	True	96.43	4.4	74.43	1	1	1	4.2718	1509	1	1	p_Chloroflexota	c_Anaerolineae	o_Aggregatilineales	f_UBA3940	g_UBA3940	s_UBA3940 sp002385675	GCA_002385675.1
609	Raguideau et al. 2021	UK	AD16.1	STAR	MET	Vegetable waste + suppl. Animal manure	Manure + Plant material	Manure + Plant material	Database	PRJEB39861	STAR_RG_AD16.1_Bin_409	STAR_RG_AD16.1_Bin_409.fna	STAR_RG_AD16.1_2	-	1.4528	67	92474	46.17	38627	45.2039	ND	0.18	True	93.85	0.8	89.85	1	1	1	1.548	ND	0	0	p_Chloroflexota	c_Dehalococcoidia	o_Dehalococcoidales	f_UBA5627	g_UBA5627	s_UBA5627 sp012520835	GCA_012520835.1
610	Raguideau et al. 2021	UK	AD16.2	STAR	MET	Vegetable waste + suppl. Animal manure	Manure + Plant material	Manure + Plant material	Database	PRJEB39861	STAR_RG_AD16.2_Bin_107	STAR_RG_AD16.2_Bin_107.fna	STAR_RG_AD16.2_1	-	4.09184	365	73267	67.56	16641	132.883	ND	0.09	True	95.42	4.94	70.72	1	1	1	4.28824	1633	1	1	p_Chloroflexota	c_Anaerolineae	o_SpSt-313	f_SpSt-313	g_	s_	N/A
611	Raguideau et al. 2021	UK	AD16.2	STAR	MET	Vegetable waste + suppl. Animal manure	Manure + Plant material	Manure + Plant material	Database	PRJEB39861	STAR_RG_AD16.2_Bin_228	STAR_RG_AD16.2_Bin_228.fna	STAR_RG_AD16.2_2	-	4.9251	113	404525	59.96	94331	73.4443	ND	0.11	True	96.51	6.84	62.31	0	0	0	5.1032	ND	0	0	p_Chloroflexota	c_Anaerolineae	o_Anaerolineales	f_UBA4823	g_JAAYXE01	s_JAAYXE01 sp012516075	GCA_012516075.1
612	Raguideau et al. 2021	UK	AD16.2	STAR	MET	Vegetable waste + suppl. Animal manure	Manure + Plant material	Manure + Plant material	Database	PRJEB39861	STAR_RG_AD16.2_Bin_276	STAR_RG_AD16.2_Bin_276.fna	STAR_RG_AD16.2_3	-	3.89375	51	611402	65.34	174085	57.8082	ND	0.02	True	99.3	6.34	67.6	0	0	0	3.92119	ND	0	0	p_Chloroflexota	c_FW602-bin22	o_JACQUS01	f_	g_	s_	N/A
613	Raguideau et al. 2021	UK	AD16.2	STAR	MET	Vegetable waste + suppl. Animal manure	Manure + Plant material	Manure + Plant material	Database	PRJEB39861	STAR_RG_AD16.2_Bin_384	STAR_RG_AD16.2_Bin_384.fna	STAR_RG_AD16.2_4	-	4.53621	371	68011	67.09	15923	38.3725	ND	0.12	True	93.35	1.78	84.45	1	1	1	4.85936	ND	0	0	p_Chloroflexota	c_Anaerolineae	o_Aggregatilineales	f_Aggregatilineaceae	g_Aggregatilinea	s_	N/A
614	Raguideau et al. 2021	UK	AD16.2	STAR	MET	Vegetable waste + suppl. Animal manure	Manure + Plant material	Manure + Plant material	Database	PRJEB39861	STAR_RG_AD16.2_Bin_393	STAR_RG_AD16.2_Bin_393.fna	STAR_RG_AD16.2_5	-	4.98958	1174	24898	63.3	5455	321.097	ND	ND	ND	93.15	11.21	37.1	0	0	0	5.35651	ND	0	0	p_Chloroflexota	c_Anaerolineae	o_Aggregatilineales	f_Aggregatilineaceae	g_	s_	N/A
615	Raguideau et al. 2021	UK	AD16.2	STAR	MET	Vegetable waste + suppl. Animal manure	Manure + Plant material	Manure + Plant material	Database	PRJEB39861	STAR_RG_AD16.2_Bin_455	STAR_RG_AD16.2_Bin_455.fna	STAR_RG_AD16.2_6	-	3.96715	72	213446	66.88	92244	55.0651	ND	0.07	True	95.02	8.56	52.22	0	0	0	4.17507	ND	0	0	p_Chloroflexota	c_Anaerolineae	o_UBA1429	f_UBA1429	g_DUUT01	s_DUUT01 sp012841405	GCA_012841405.1
616	Raguideau et al. 2021	UK	AD16.2	STAR	MET	Vegetable waste + suppl. Animal manure	Manure + Plant material	Manure + Plant material	Database	PRJEB39861	STAR_RG_AD16.2_Bin_670	STAR_RG_AD16.2_Bin_670.fna	STAR_RG_AD16.2_7	-	3.97637	185	177928	59.78	38747	57.1105	ND	0.14	True	98.66	4.04	78.46	1	1	1	4.03038	797	0	0	p_Chloroflexota	c_Anaerolineae	o_Anaerolineales	f_Anaerolineaceae	g_UBA3924	s_	N/A
617	Raguideau et al. 2021	UK	AD2.1	STAR	MET	Vegetable waste + suppl. Animal manure	Manure + Plant material	Manure + Plant material	Database	PRJEB39861	STAR_RG_AD2.1_Bin_107	STAR_RG_AD2.1_Bin_107.fna	STAR_RG_AD2.1_1	-	4.03703	184	115696	61.34	38062	71.6108	ND	0.12	True	95.77	2.09	85.32	1	1	1	4.21533	1492	1	1	p_Chloroflexota	c_Anaerolineae	o_B4-G1	f_SLSP01	g_PWVB01	s_	N/A
618	Raguideau et al. 2021	UK	AD2.1	STAR	MET	Vegetable waste + suppl. Animal manure	Manure + Plant material	Manure + Plant material	Database	PRJEB39861	STAR_RG_AD2.1_Bin_32	STAR_RG_AD2.1_Bin_32.fna	STAR_RG_AD2.1_2	-	5.29202	1230	35568	64.09	5006	227.239	ND	0.17	True	97	9.18	51.1	0	0	0	5.45569	ND	0	0	p_Chloroflexota	c_Anaerolineae	o_Promineofilales	f_Promineofilaceae	g_JAAYYY01	s_JAAYYY01 sp012515125	GCA_012515125.1
619	Raguideau et al. 2021	UK	AD2.1	STAR	MET	Vegetable waste + suppl. Animal manure	Manure + Plant material	Manure + Plant material	Database	PRJEB39861	STAR_RG_AD2.1_Bin_465	STAR_RG_AD2.1_Bin_465.fna	STAR_RG_AD2.1_3	-	1.61505	143	79728	47.45	14948	136.098	ND	0.33	True	95.81	1.02	90.71	0	0	1	1.68568	ND	0	0	p_Chloroflexota	c_Dehalococcoidia	o_Dehalococcoidales	f_CSSed11-197	g_CSSed11-197	s_	N/A
620	Raguideau et al. 2021	UK	AD2.1	STAR	MET	Vegetable waste + suppl. Animal manure	Manure + Plant material	Manure + Plant material	Database	PRJEB39861	STAR_RG_AD2.1_Bin_501	STAR_RG_AD2.1_Bin_501.fna	STAR_RG_AD2.1_4	-	5.39936	158	235783	56.25	64010	67.0047	ND	0.13	True	98.03	9.4	51.03	0	0	0	5.50787	ND	0	0	p_Chloroflexota	c_Anaerolineae	o_Anaerolineales	f_Anaerolineaceae	g_DSYU01	s_	N/A
621	Raguideau et al. 2021	UK	AD2.1	STAR	MET	Vegetable waste + suppl. Animal manure	Manure + Plant material	Manure + Plant material	Database	PRJEB39861	STAR_RG_AD2.1_Bin_736	STAR_RG_AD2.1_Bin_736.fna	STAR_RG_AD2.1_5	-	2.57538	530	29854	48.23	6272	197.021	ND	0.43	True	94.05	1.75	85.3	1	1	1	2.73831	ND	0	0	p_Chloroflexota	c_Anaerolineae	o_Anaerolineales	f_Anaerolineaceae	g_T78	s_	N/A
622	Raguideau et al. 2021	UK	AD2.1	STAR	MET	Vegetable waste + suppl. Animal manure	Manure + Plant material	Manure + Plant material	Database	PRJEB39861	STAR_RG_AD2.1_Bin_754	STAR_RG_AD2.1_Bin_754.fna	STAR_RG_AD2.1_6	-	4.97876	366	89123	63.28	18754	133.093	ND	0.35	True	100	2.8	86	1	1	1	4.97876	ND	0	0	p_Chloroflexota	c_Anaerolineae	o_Caldilineales	f_Caldilineaceae	g_Litorilinea	s_	N/A
623	Raguideau et al. 2021	UK	AD2.1	STAR	MET	Vegetable waste + suppl. Animal manure	Manure + Plant material	Manure + Plant material	Database	PRJEB39861	STAR_RG_AD2.1_Bin_936	STAR_RG_AD2.1_Bin_936.fna	STAR_RG_AD2.1_7	-	2.6861	659	25220	50.55	5392	196.326	ND	0.23	True	92.06	8.1	51.56	0	0	0	2.91777	ND	0	0	p_Chloroflexota	c_Anaerolineae	o_Anaerolineales	f_Anaerolineaceae	g_Pelolinea	s_	N/A
624	Raguideau et al. 2021	UK	AD2.1	STAR	MET	Vegetable waste + suppl. Animal manure	Manure + Plant material	Manure + Plant material	Database	PRJEB39861	STAR_RG_AD2.1_Bin_945	STAR_RG_AD2.1_Bin_945.fna	STAR_RG_AD2.1_8	-	2.63352	395	39380	43.35	8605	164.134	ND	0.37	True	95.04	6.28	63.64	0	0	0	2.77096	ND	0	0	p_Chloroflexota	c_Anaerolineae	o_Anaerolineales	f_Anaerolineaceae	g_Flexilinea	s_	N/A
625	Raguideau et al. 2021	UK	AD2.1	STAR	MET	Vegetable waste + suppl. Animal manure	Manure + Plant material	Manure + Plant material	Database	PRJEB39861	STAR_RG_AD2.1_Bin_988	STAR_RG_AD2.1_Bin_988.fna	STAR_RG_AD2.1_9	-	4.47789	1273	17450	66.83	4214	22.8897	ND	ND	ND	82.08	7.17	46.23	0	0	0	5.45552	ND	0	0	p_Chloroflexota	c_Anaerolineae	o_JAAYZQ01	f_JAAYZQ01	g_JAAYZQ01	s_	N/A
626	Raguideau et al. 2021	UK	AD2.1	STAR	MET	Vegetable waste + suppl. Animal manure	Manure + Plant material	Manure + Plant material	Database	PRJEB39861	STAR_RG_AD2.1_Bin_991	STAR_RG_AD2.1_Bin_991.fna	STAR_RG_AD2.1_10	-	3.17519	207	118036	44.61	26089	62.3258	ND	0.56	False	98.5	7.25	62.25	0	0	0	3.22355	ND	0	0	p_Chloroflexota	c_Anaerolineae	o_Anaerolineales	f_Anaerolineaceae	g_UBA6170	s_	N/A
627	Raguideau et al. 2021	UK	AD2.2	STAR	MET	Vegetable waste + suppl. Animal manure	Manure + Plant material	Manure + Plant material	Database	PRJEB39861	STAR_RG_AD2.2_Bin_1017	STAR_RG_AD2.2_Bin_1017.fna	STAR_RG_AD2.2_1	-	1.20905	104	47462	46.87	13456	205.169	ND	0.2	True	91.47	0.74	87.77	0	0	1	1.3218	ND	0	0	p_Chloroflexota	c_Dehalococcoidia	o_Dehalococcoidales	f_UBA5627	g_UBA5627	s_UBA5627 sp012520835	GCA_012520835.1
628	Raguideau et al. 2021	UK	AD2.2	STAR	MET	Vegetable waste + suppl. Animal manure	Manure + Plant material	Manure + Plant material	Database	PRJEB39861	STAR_RG_AD2.2_Bin_1035	STAR_RG_AD2.2_Bin_1035.fna	STAR_RG_AD2.2_2	-	1.40957	47	150345	44.87	45301	65.0595	ND	0.12	True	97.18	0.35	95.43	1	0	1	1.45047	1499	1	1	p_Chloroflexota	c_Dehalococcoidia	o_Dehalococcoidales	f_CSSed11-197	g_CSSed11-197	s_	N/A
629	Raguideau et al. 2021	UK	AD2.2	STAR	MET	Vegetable waste + suppl. Animal manure	Manure + Plant material	Manure + Plant material	Database	PRJEB39861	STAR_RG_AD2.2_Bin_106	STAR_RG_AD2.2_Bin_106.fna	STAR_RG_AD2.2_3	-	2.31735	628	30980	46.72	5077	293.368	ND	ND	ND	94.03	16.59	11.08	0	0	0	2.46448	ND	0	0	p_Chloroflexota	c_Anaerolineae	o_Anaerolineales	f_Anaerolineaceae	g_T78	s_T78 sp012839565	GCA_012839565.1
630	Raguideau et al. 2021	UK	AD2.2	STAR	MET	Vegetable waste + suppl. Animal manure	Manure + Plant material	Manure + Plant material	Database	PRJEB39861	STAR_RG_AD2.2_Bin_114	STAR_RG_AD2.2_Bin_114.fna	STAR_RG_AD2.2_4	-	2.67472	610	43803	48.67	6737	228.817	ND	0.49	False	91.52	7.31	54.97	0	0	0	2.92255	ND	0	0	p_Chloroflexota	c_Anaerolineae	o_Anaerolineales	f_Anaerolineaceae	g_T78	s_	N/A
631	Raguideau et al. 2021	UK	AD2.2	STAR	MET	Vegetable waste + suppl. Animal manure	Manure + Plant material	Manure + Plant material	Database	PRJEB39861	STAR_RG_AD2.2_Bin_128	STAR_RG_AD2.2_Bin_128.fna	STAR_RG_AD2.2_5	-	2.54864	410	54570	46.78	9644	316.978	ND	0.34	True	96.13	6.08	65.73	0	0	0	2.65124	ND	0	0	p_Chloroflexota	c_Anaerolineae	o_Anaerolineales	f_Anaerolineaceae	g_Flexilinea	s_Flexilinea sp012799995	GCA_012799995.1
632	Raguideau et al. 2021	UK	AD2.2	STAR	MET	Vegetable waste + suppl. Animal manure	Manure + Plant material	Manure + Plant material	Database	PRJEB39861	STAR_RG_AD2.2_Bin_147	STAR_RG_AD2.2_Bin_147.fna	STAR_RG_AD2.2_6	-	3.19092	459	47105	49.34	10936	214.415	ND	0.2	True	93.1	6.32	61.5	0	0	0	3.42741	ND	0	0	p_Chloroflexota	c_Dehalococcoidia	o_Dehalococcoidales	f_UBA3254	g_UBA3254	s_	N/A
633	Raguideau et al. 2021	UK	AD2.2	STAR	MET	Vegetable waste + suppl. Animal manure	Manure + Plant material	Manure + Plant material	Database	PRJEB39861	STAR_RG_AD2.2_Bin_187	STAR_RG_AD2.2_Bin_187.fna	STAR_RG_AD2.2_7	-	1.77324	276	37081	45.03	8178	70.1412	ND	0.61	False	86.28	3.52	68.68	0	0	0	2.05521	ND	0	0	p_Chloroflexota	c_Dehalococcoidia	o_Dehalococcoidales	f_CSSed11-197	g_CSSed11-197	s_	N/A
634	Raguideau et al. 2021	UK	AD2.2	STAR	MET	Vegetable waste + suppl. Animal manure	Manure + Plant material	Manure + Plant material	Database	PRJEB39861	STAR_RG_AD2.2_Bin_263	STAR_RG_AD2.2_Bin_263.fna	STAR_RG_AD2.2_8	-	5.43001	1218	38900	64.25	5387	242.889	ND	ND	ND	91.13	12.94	26.43	0	0	0	5.95853	ND	0	0	p_Chloroflexota	c_Anaerolineae	o_Promineofilales	f_Promineofilaceae	g_JAAYYY01	s_JAAYYY01 sp012515125	GCA_012515125.1
635	Raguideau et al. 2021	UK	AD2.2	STAR	MET	Vegetable waste + suppl. Animal manure	Manure + Plant material	Manure + Plant material	Database	PRJEB39861	STAR_RG_AD2.2_Bin_279	STAR_RG_AD2.2_Bin_279.fna	STAR_RG_AD2.2_9	-	2.82726	57	210698	47.8	112249	74.0047	ND	0.14	True	95.36	3.01	80.31	1	1	1	2.96483	ND	0	0	p_Chloroflexota	c_Anaerolineae	o_Anaerolineales	f_Anaerolineaceae	g_Flexilinea	s_	N/A
636	Raguideau et al. 2021	UK	AD2.2	STAR	MET	Vegetable waste + suppl. Animal manure	Manure + Plant material	Manure + Plant material	Database	PRJEB39861	STAR_RG_AD2.2_Bin_350	STAR_RG_AD2.2_Bin_350.fna	STAR_RG_AD2.2_10	-	3.53759	305	80394	47.9	21053	128.95	ND	0.18	True	98.17	7.85	58.92	0	0	0	3.60353	1501	1	0	p_Chloroflexota	c_Dehalococcoidia	o_Dehalococcoidales	f_UBA3254	g_UBA3254	s_	N/A
637	Raguideau et al. 2021	UK	AD2.2	STAR	MET	Vegetable waste + suppl. Animal manure	Manure + Plant material	Manure + Plant material	Database	PRJEB39861	STAR_RG_AD2.2_Bin_413	STAR_RG_AD2.2_Bin_413.fna	STAR_RG_AD2.2_11	-	2.15689	459	27863	43.53	5478	159.972	ND	0.47	False	89.43	7.86	50.13	0	0	0	2.41182	ND	0	0	p_Chloroflexota	c_Anaerolineae	o_Anaerolineales	f_Anaerolineaceae	g_Flexilinea	s_Flexilinea sp002329625	GCA_002329625.1
638	Raguideau et al. 2021	UK	AD2.2	STAR	MET	Vegetable waste + suppl. Animal manure	Manure + Plant material	Manure + Plant material	Database	PRJEB39861	STAR_RG_AD2.2_Bin_446	STAR_RG_AD2.2_Bin_446.fna	STAR_RG_AD2.2_12	-	5.52973	806	42736	64.51	9227	337.418	ND	ND	ND	96.55	11.05	41.3	0	0	0	5.72732	ND	0	0	p_Chloroflexota	c_Anaerolineae	o_Aggregatilineales	f_Aggregatilineaceae	g_LM3-B42	s_	N/A
639	Raguideau et al. 2021	UK	AD2.2	STAR	MET	Vegetable waste + suppl. Animal manure	Manure + Plant material	Manure + Plant material	Database	PRJEB39861	STAR_RG_AD2.2_Bin_453	STAR_RG_AD2.2_Bin_453.fna	STAR_RG_AD2.2_13	-	3.07065	412	71292	63.75	10326	38.6267	ND	0.08	True	94.74	4.3	73.24	1	1	1	3.24114	ND	0	0	p_Chloroflexota	c_Anaerolineae	o_UBA1429	f_UBA1429	g_JAAYDS01	s_JAAYDS01 sp012729155	GCA_012729155.1
640	Raguideau et al. 2021	UK	AD2.2	STAR	MET	Vegetable waste + suppl. Animal manure	Manure + Plant material	Manure + Plant material	Database	PRJEB39861	STAR_RG_AD2.2_Bin_46	STAR_RG_AD2.2_Bin_46.fna	STAR_RG_AD2.2_14	-	2.27963	100	100274	49.84	43179	47.5527	ND	0.21	True	96.67	0.04	96.47	1	1	1	2.35816	ND	0	0	p_Chloroflexota	c_Anaerolineae	o_Anaerolineales	f_Anaerolineaceae	g_T78	s_T78 sp012729755	GCA_012729755.1
641	Raguideau et al. 2021	UK	AD2.2	STAR	MET	Vegetable waste + suppl. Animal manure	Manure + Plant material	Manure + Plant material	Database	PRJEB39861	STAR_RG_AD2.2_Bin_568	STAR_RG_AD2.2_Bin_568.fna	STAR_RG_AD2.2_15	-	2.79397	847	16948	48.61	3863	18.8988	ND	ND	ND	77.96	6.13	47.31	0	0	0	3.58386	ND	0	0	p_Chloroflexota	c_Anaerolineae	o_Anaerolineales	f_UBA4823	g_JAFGQI01	s_	N/A
642	Raguideau et al. 2021	UK	AD2.2	STAR	MET	Vegetable waste + suppl. Animal manure	Manure + Plant material	Manure + Plant material	Database	PRJEB39861	STAR_RG_AD2.2_Bin_656	STAR_RG_AD2.2_Bin_656.fna	STAR_RG_AD2.2_16	-	3.26448	117	125557	64.62	45509	29.0043	ND	0.05	True	98.31	3.91	78.76	1	1	1	3.3206	ND	0	0	p_Chloroflexota	c_Anaerolineae	o_UBA1429	f_UBA1429	g_UBA6128	s_	N/A
643	Raguideau et al. 2021	UK	AD2.2	STAR	MET	Vegetable waste + suppl. Animal manure	Manure + Plant material	Manure + Plant material	Database	PRJEB39861	STAR_RG_AD2.2_Bin_751	STAR_RG_AD2.2_Bin_751.fna	STAR_RG_AD2.2_17	-	3.21714	253	87589	47.25	23023	80.0166	ND	0.19	True	98.62	4.36	76.82	1	1	1	3.26216	ND	0	0	p_Chloroflexota	c_Dehalococcoidia	o_Dehalococcoidales	f_UBA3254	g_UBA3254	s_	N/A
644	Raguideau et al. 2021	UK	AD2.2	STAR	MET	Vegetable waste + suppl. Animal manure	Manure + Plant material	Manure + Plant material	Database	PRJEB39861	STAR_RG_AD2.2_Bin_82	STAR_RG_AD2.2_Bin_82.fna	STAR_RG_AD2.2_18	-	5.20678	148	207981	67.52	51172	94.1723	ND	ND	ND	97.48	9.75	48.73	0	0	0	5.34139	ND	0	0	p_Chloroflexota	c_Anaerolineae	o_UBA1429	f_UBA1429	g_DUUT01	s_	N/A
645	Raguideau et al. 2021	UK	AD20	STAR	MET	Vegetable waste + suppl. Animal manure	Manure + Plant material	Manure + Plant material	Database	PRJEB39861	STAR_RG_AD20_Bin_1033	STAR_RG_AD20_Bin_1033.fna	STAR_RG_AD20_1	-	8.64075	1336	39584	62.08	8420	135.6	ND	0.45	False	98.2	8.22	57.1	0	0	0	8.79913	ND	0	0	p_Chloroflexota	c_Anaerolineae	o_Caldilineales	f_Caldilineaceae	g_JADJPH01	s_	N/A
646	Raguideau et al. 2021	UK	AD20	STAR	MET	Vegetable waste + suppl. Animal manure	Manure + Plant material	Manure + Plant material	Database	PRJEB39861	STAR_RG_AD20_Bin_1116	STAR_RG_AD20_Bin_1116.fna	STAR_RG_AD20_2	-	1.97692	157	91367	57.08	17362	62.7475	ND	0.33	True	92.54	6.03	62.39	0	0	0	2.13629	ND	0	0	p_Chloroflexota	c_Anaerolineae	o_Anaerolineales	f_Anaerolineaceae	g_49-20	s_	N/A
647	Raguideau et al. 2021	UK	AD20	STAR	MET	Vegetable waste + suppl. Animal manure	Manure + Plant material	Manure + Plant material	Database	PRJEB39861	STAR_RG_AD20_Bin_1220	STAR_RG_AD20_Bin_1220.fna	STAR_RG_AD20_3	-	2.05129	473	25195	46.28	5314	35.1952	ND	0.28	True	80.91	2.85	66.66	1	0	0	2.53528	ND	0	0	p_Chloroflexota	c_Anaerolineae	o_Anaerolineales	f_Anaerolineaceae	g_	s_	N/A
648	Raguideau et al. 2021	UK	AD20	STAR	MET	Vegetable waste + suppl. Animal manure	Manure + Plant material	Manure + Plant material	Database	PRJEB39861	STAR_RG_AD20_Bin_138	STAR_RG_AD20_Bin_138.fna	STAR_RG_AD20_4	-	2.19093	112	132715	52.15	31957	63.0041	ND	0.27	True	96.87	3.17	81.02	1	1	1	2.26172	ND	0	0	p_Chloroflexota	c_Anaerolineae	o_Anaerolineales	f_Anaerolineaceae	g_UBA6107	s_UBA6107 sp012798065	GCA_012798065.1
649	Raguideau et al. 2021	UK	AD20	STAR	MET	Vegetable waste + suppl. Animal manure	Manure + Plant material	Manure + Plant material	Database	PRJEB39861	STAR_RG_AD20_Bin_1404	STAR_RG_AD20_Bin_1404.fna	STAR_RG_AD20_5	-	3.51876	132	118192	55.38	38473	29.0937	ND	0.15	True	97.25	6.36	65.45	0	0	0	3.61826	495	0	0	p_Chloroflexota	c_Anaerolineae	o_Anaerolineales	f_Anaerolineaceae	g_	s_	N/A
650	Raguideau et al. 2021	UK	AD20	STAR	MET	Vegetable waste + suppl. Animal manure	Manure + Plant material	Manure + Plant material	Database	PRJEB39861	STAR_RG_AD20_Bin_1450	STAR_RG_AD20_Bin_1450.fna	STAR_RG_AD20_6	-	2.07478	245	87776	53.61	11608	106.129	ND	0.3	True	94.42	5.91	64.87	0	0	0	2.19739	ND	0	0	p_Chloroflexota	c_Anaerolineae	o_Anaerolineales	f_Anaerolineaceae	g_49-20	s_49-20 sp012797215	GCA_012797215.1
651	Raguideau et al. 2021	UK	AD20	STAR	MET	Vegetable waste + suppl. Animal manure	Manure + Plant material	Manure + Plant material	Database	PRJEB39861	STAR_RG_AD20_Bin_1501	STAR_RG_AD20_Bin_1501.fna	STAR_RG_AD20_7	-	2.8847	249	76476	51.86	19286	78.0838	ND	0.31	True	98.67	5.87	69.32	0	0	0	2.92359	ND	0	0	p_Chloroflexota	c_Anaerolineae	o_Anaerolineales	f_Anaerolineaceae	g_UBA6107	s_	N/A
652	Raguideau et al. 2021	UK	AD20	STAR	MET	Vegetable waste + suppl. Animal manure	Manure + Plant material	Manure + Plant material	Database	PRJEB39861	STAR_RG_AD20_Bin_162	STAR_RG_AD20_Bin_162.fna	STAR_RG_AD20_8	-	2.4415	353	31235	64.13	8356	160.754	ND	0.09	True	89.59	4.68	66.19	1	1	0	2.72519	ND	0	0	p_Chloroflexota	c_Anaerolineae	o_UBA1429	f_UBA1429	g_JAAYDS01	s_	N/A
653	Raguideau et al. 2021	UK	AD20	STAR	MET	Vegetable waste + suppl. Animal manure	Manure + Plant material	Manure + Plant material	Database	PRJEB39861	STAR_RG_AD20_Bin_1767	STAR_RG_AD20_Bin_1767.fna	STAR_RG_AD20_9	-	1.98401	84	147663	46.99	57551	104.45	ND	0.17	True	93.87	1.6	85.87	1	1	1	2.11358	ND	0	0	p_Chloroflexota	c_Anaerolineae	o_Anaerolineales	f_Anaerolineaceae	g_T78	s_	N/A
654	Raguideau et al. 2021	UK	AD20	STAR	MET	Vegetable waste + suppl. Animal manure	Manure + Plant material	Manure + Plant material	Database	PRJEB39861	STAR_RG_AD20_Bin_208	STAR_RG_AD20_Bin_208.fna	STAR_RG_AD20_10	-	2.23142	393	32161	49.78	6837	89.0027	ND	0.21	True	92.19	5.23	66.04	0	0	0	2.42046	ND	0	0	p_Chloroflexota	c_Anaerolineae	o_Anaerolineales	f_Anaerolineaceae	g_UBA6107	s_UBA6107 sp018056725	GCA_018056725.1
655	Raguideau et al. 2021	UK	AD20	STAR	MET	Vegetable waste + suppl. Animal manure	Manure + Plant material	Manure + Plant material	Database	PRJEB39861	STAR_RG_AD20_Bin_209	STAR_RG_AD20_Bin_209.fna	STAR_RG_AD20_11	-	4.88384	1509	42595	51.93	4600	617.112	ND	ND	ND	95.25	19.57	-2.6	0	0	0	5.12739	ND	0	0	p_Chloroflexota	c_Anaerolineae	o_Anaerolineales	f_Anaerolineaceae	g_JAGOFZ01	s_JAGOFZ01 sp019136175	GCA_019136175.1
656	Raguideau et al. 2021	UK	AD20	STAR	MET	Vegetable waste + suppl. Animal manure	Manure + Plant material	Manure + Plant material	Database	PRJEB39861	STAR_RG_AD20_Bin_2324	STAR_RG_AD20_Bin_2324.fna	STAR_RG_AD20_12	-	2.31778	186	49999	50.61	16080	71.9504	ND	0.18	True	97.14	4.19	76.19	1	1	1	2.38602	ND	0	0	p_Chloroflexota	c_Anaerolineae	o_Anaerolineales	f_Anaerolineaceae	g_UBA6107	s_	N/A
657	Raguideau et al. 2021	UK	AD20	STAR	MET	Vegetable waste + suppl. Animal manure	Manure + Plant material	Manure + Plant material	Database	PRJEB39861	STAR_RG_AD20_Bin_2325	STAR_RG_AD20_Bin_2325.fna	STAR_RG_AD20_13	-	1.89631	204	54389	48.65	10047	90.2995	ND	0.28	True	86.45	4.05	66.2	1	1	0	2.19353	ND	0	0	p_Chloroflexota	c_Anaerolineae	o_Anaerolineales	f_Anaerolineaceae	g_UBA4781	s_UBA4781 sp012797975	GCA_012797975.1
658	Raguideau et al. 2021	UK	AD20	STAR	MET	Vegetable waste + suppl. Animal manure	Manure + Plant material	Manure + Plant material	Database	PRJEB39861	STAR_RG_AD20_Bin_2473	STAR_RG_AD20_Bin_2473.fna	STAR_RG_AD20_14	-	2.24583	117	89053	48.83	26099	53.5347	ND	0.2	True	98	4.08	77.6	1	1	1	2.29167	ND	0	0	p_Chloroflexota	c_Anaerolineae	o_Anaerolineales	f_Anaerolineaceae	g_T78	s_	N/A
659	Raguideau et al. 2021	UK	AD20	STAR	MET	Vegetable waste + suppl. Animal manure	Manure + Plant material	Manure + Plant material	Database	PRJEB39861	STAR_RG_AD20_Bin_323	STAR_RG_AD20_Bin_323.fna	STAR_RG_AD20_15	-	3.08231	334	34074	62.66	12034	60.5646	ND	0.17	True	90.78	3.31	74.23	0	0	1	3.39536	ND	0	0	p_Chloroflexota	c_Anaerolineae	o_B4-G1	f_SLSP01	g_JAAZNO01	s_JAAZNO01 sp018055515	GCA_018055515.1
660	Raguideau et al. 2021	UK	AD20	STAR	MET	Vegetable waste + suppl. Animal manure	Manure + Plant material	Manure + Plant material	Database	PRJEB39861	STAR_RG_AD20_Bin_405	STAR_RG_AD20_Bin_405.fna	STAR_RG_AD20_16	-	3.87285	520	47039	64.91	9969	29.3846	ND	0.12	True	89.9	6.32	58.3	0	0	0	4.30795	656	0	0	p_Chloroflexota	c_Anaerolineae	o_Aggregatilineales	f_Aggregatilineaceae	g_	s_	N/A
661	Raguideau et al. 2021	UK	AD20	STAR	MET	Vegetable waste + suppl. Animal manure	Manure + Plant material	Manure + Plant material	Database	PRJEB39861	STAR_RG_AD20_Bin_62	STAR_RG_AD20_Bin_62.fna	STAR_RG_AD20_17	-	2.12839	117	132855	43.66	47551	152.093	ND	0.31	True	90.09	4.08	69.69	0	0	1	2.36251	ND	0	0	p_Chloroflexota	c_Anaerolineae	o_Anaerolineales	f_Anaerolineaceae	g_T78	s_	N/A
662	Raguideau et al. 2021	UK	AD20	STAR	MET	Vegetable waste + suppl. Animal manure	Manure + Plant material	Manure + Plant material	Database	PRJEB39861	STAR_RG_AD20_Bin_778	STAR_RG_AD20_Bin_778.fna	STAR_RG_AD20_18	-	5.0662	1289	47591	55.73	5396	143.929	ND	ND	ND	96.3	20.36	-5.5	0	0	0	5.26085	ND	0	0	p_Chloroflexota	c_Anaerolineae	o_Anaerolineales	f_Anaerolineaceae	g_JAGOFZ01	s_JAGOFZ01 sp017996955	GCA_017996955.1
663	Raguideau et al. 2021	UK	AD20	STAR	MET	Vegetable waste + suppl. Animal manure	Manure + Plant material	Manure + Plant material	Database	PRJEB39861	STAR_RG_AD20_Bin_801	STAR_RG_AD20_Bin_801.fna	STAR_RG_AD20_19	-	4.66782	785	47874	41	8669	93.901	ND	ND	ND	92.03	21.96	-17.77	0	0	0	5.07206	ND	0	0	p_Chloroflexota	c_Anaerolineae	o_Anaerolineales	f_Anaerolineaceae	g_Flexilinea	s_Flexilinea flocculi	GCF_001192795.1
664	Raguideau et al. 2021	UK	AD20	STAR	MET	Vegetable waste + suppl. Animal manure	Manure + Plant material	Manure + Plant material	Database	PRJEB39861	STAR_RG_AD20_Bin_925	STAR_RG_AD20_Bin_925.fna	STAR_RG_AD20_20	-	3.02644	130	69373	52.84	33752	81.9442	ND	0.2	True	95.51	2.96	80.71	1	1	1	3.16872	396	0	0	p_Chloroflexota	c_Anaerolineae	o_Anaerolineales	f_Anaerolineaceae	g_Ch132	s_	N/A
665	Raguideau et al. 2021	UK	AD20	STAR	MET	Vegetable waste + suppl. Animal manure	Manure + Plant material	Manure + Plant material	Database	PRJEB39861	STAR_RG_AD20_Bin_927	STAR_RG_AD20_Bin_927.fna	STAR_RG_AD20_21	-	5.05512	994	38571	67.37	6133	195.424	ND	0.19	True	85.86	4.48	63.46	1	1	0	5.88763	ND	0	0	p_Chloroflexota	c_Chloroflexia	o_Thermomicrobiales	f_UBA6265	g_JACCXM01	s_	N/A
666	Raguideau et al. 2021	UK	AD20	STAR	MET	Vegetable waste + suppl. Animal manure	Manure + Plant material	Manure + Plant material	Database	PRJEB39861	STAR_RG_AD20_Bin_993	STAR_RG_AD20_Bin_993.fna	STAR_RG_AD20_22	-	3.3386	55	313325	49.63	99537	28.1364	ND	0.11	True	98.96	3.58	81.06	1	1	1	3.37368	1121	1	0	p_Chloroflexota	c_Anaerolineae	o_Anaerolineales	f_Anaerolineaceae	g_	s_	N/A
667	Raguideau et al. 2021	UK	AD3	STAR	MET	Vegetable waste + suppl. Animal manure	Manure + Plant material	Manure + Plant material	Database	PRJEB39861	STAR_RG_AD3_Bin_1152	STAR_RG_AD3_Bin_1152.fna	STAR_RG_AD3_1	-	1.81023	177	63412	55.73	17969	789.799	ND	0.3	True	84.83	3.82	65.73	0	0	0	2.13395	ND	0	0	p_Chloroflexota	c_Anaerolineae	o_Anaerolineales	f_Anaerolineaceae	g_49-20	s_	N/A
668	Raguideau et al. 2021	UK	AD3	STAR	MET	Vegetable waste + suppl. Animal manure	Manure + Plant material	Manure + Plant material	Database	PRJEB39861	STAR_RG_AD3_Bin_601	STAR_RG_AD3_Bin_601.fna	STAR_RG_AD3_2	-	3.67921	297	141463	56.48	20265	48.299	ND	0.09	True	96.75	4.23	75.6	1	1	1	3.8028	1542	1	1	p_Chloroflexota	c_UBA6077	o_UBA6077	f_UBA6077	g_UBA6077	s_	N/A
669	Raguideau et al. 2021	UK	AD3	STAR	MET	Vegetable waste + suppl. Animal manure	Manure + Plant material	Manure + Plant material	Database	PRJEB39861	STAR_RG_AD3_Bin_689	STAR_RG_AD3_Bin_689.fna	STAR_RG_AD3_3	-	5.24482	345	85133	64.53	24767	81.2181	ND	0.14	True	94.99	6.12	64.39	0	0	0	5.52145	ND	0	0	p_Chloroflexota	c_Anaerolineae	o_Aggregatilineales	f_Aggregatilineaceae	g_LM3-B42	s_	N/A
670	Raguideau et al. 2021	UK	AD7	STAR	MET	Vegetable waste + suppl. Animal manure	Manure + Plant material	Manure + Plant material	Database	PRJEB39861	STAR_RG_AD7_Bin_126	STAR_RG_AD7_Bin_126.fna	STAR_RG_AD7_1	-	5.29287	557	54522	63.14	11985	33.8085	ND	0.14	True	95.25	5.14	69.55	0	0	0	5.55682	ND	0	0	p_Chloroflexota	c_Anaerolineae	o_Aggregatilineales	f_Aggregatilineaceae	g_JAAYCM01	s_JAAYCM01 sp012729765	GCA_012729765.1
671	Raguideau et al. 2021	UK	AD7	STAR	MET	Vegetable waste + suppl. Animal manure	Manure + Plant material	Manure + Plant material	Database	PRJEB39861	STAR_RG_AD7_Bin_1705	STAR_RG_AD7_Bin_1705.fna	STAR_RG_AD7_2	-	3.50665	63	237865	48.81	82221	52.7555	ND	0.19	True	96.42	2.87	82.07	1	1	1	3.63685	ND	0	0	p_Chloroflexota	c_Anaerolineae	o_Anaerolineales	f_UBA4823	g_JAFGQI01	s_	N/A
672	Raguideau et al. 2021	UK	AD7	STAR	MET	Vegetable waste + suppl. Animal manure	Manure + Plant material	Manure + Plant material	Database	PRJEB39861	STAR_RG_AD7_Bin_300	STAR_RG_AD7_Bin_300.fna	STAR_RG_AD7_3	-	4.74723	109	369239	63.92	88720	142.3	ND	0.08	True	99.36	1.93	89.71	1	1	1	4.7778	ND	0	0	p_Chloroflexota	c_Anaerolineae	o_Aggregatilineales	f_Aggregatilineaceae	g_	s_	N/A
673	Raguideau et al. 2021	UK	AD7	STAR	MET	Vegetable waste + suppl. Animal manure	Manure + Plant material	Manure + Plant material	Database	PRJEB39861	STAR_RG_AD7_Bin_346	STAR_RG_AD7_Bin_346.fna	STAR_RG_AD7_4	-	3.05264	541	49078	51.09	10650	1317.25	ND	ND	ND	94.36	15.8	15.36	0	0	0	3.2351	ND	0	0	p_Chloroflexota	c_Anaerolineae	o_Anaerolineales	f_Anaerolineaceae	g_T78	s_T78 sp019136215	GCA_019136215.1
674	Raguideau et al. 2021	UK	AD7	STAR	MET	Vegetable waste + suppl. Animal manure	Manure + Plant material	Manure + Plant material	Database	PRJEB39861	STAR_RG_AD7_Bin_38	STAR_RG_AD7_Bin_38.fna	STAR_RG_AD7_5	-	2.51542	61	320757	48.32	113816	1580.59	ND	0.11	True	99.71	2.76	85.91	0	0	1	2.52274	ND	0	0	p_Chloroflexota	c_Anaerolineae	o_Anaerolineales	f_Anaerolineaceae	g_T78	s_	N/A
675	Raguideau et al. 2021	UK	AD7	STAR	MET	Vegetable waste + suppl. Animal manure	Manure + Plant material	Manure + Plant material	Database	PRJEB39861	STAR_RG_AD7_Bin_450	STAR_RG_AD7_Bin_450.fna	STAR_RG_AD7_6	-	4.13162	113	158945	66.35	63755	80.7378	ND	0.05	True	95.92	2.34	84.22	1	1	1	4.30736	ND	0	0	p_Chloroflexota	c_Anaerolineae	o_DRVO01	f_DRVO01	g_Ch71	s_	N/A
676	Raguideau et al. 2021	UK	AD7	STAR	MET	Vegetable waste + suppl. Animal manure	Manure + Plant material	Manure + Plant material	Database	PRJEB39861	STAR_RG_AD7_Bin_527	STAR_RG_AD7_Bin_527.fna	STAR_RG_AD7_7	-	3.3382	199	130583	63.19	37456	226.688	ND	0.29	True	99.4	4.64	76.2	0	0	1	3.35836	ND	0	0	p_Chloroflexota	c_Anaerolineae	o_Anaerolineales	f_Anaerolineaceae	g_UBA3924	s_UBA3924 sp002385985	GCA_002385985.1
677	Raguideau et al. 2021	UK	AD7	STAR	MET	Vegetable waste + suppl. Animal manure	Manure + Plant material	Manure + Plant material	Database	PRJEB39861	STAR_RG_AD7_Bin_62	STAR_RG_AD7_Bin_62.fna	STAR_RG_AD7_8	-	1.95558	160	55509	47.09	23444	142.693	ND	0.22	True	94.31	4.03	74.16	0	0	1	2.07357	ND	0	0	p_Chloroflexota	c_Anaerolineae	o_Anaerolineales	f_Anaerolineaceae	g_T78	s_T78 sp012839565	GCA_012839565.1
678	Raguideau et al. 2021	UK	AD7	STAR	MET	Vegetable waste + suppl. Animal manure	Manure + Plant material	Manure + Plant material	Database	PRJEB39861	STAR_RG_AD7_Bin_716	STAR_RG_AD7_Bin_716.fna	STAR_RG_AD7_9	-	1.29142	52	98125	47.96	41747	69.0576	ND	0.19	True	90.64	1.17	84.79	1	1	1	1.42478	531	0	0	p_Chloroflexota	c_Dehalococcoidia	o_Dehalococcoidales	f_CSSed11-197	g_CSSed11-197	s_	N/A
679	Raguideau et al. 2021	UK	AD7	STAR	MET	Vegetable waste + suppl. Animal manure	Manure + Plant material	Manure + Plant material	Database	PRJEB39861	STAR_RG_AD7_Bin_736	STAR_RG_AD7_Bin_736.fna	STAR_RG_AD7_10	-	2.02201	112	72070	49.12	21464	97.3668	ND	0.29	True	81.15	0.53	78.5	0	0	0	2.4917	ND	0	0	p_Chloroflexota	c_Anaerolineae	o_Anaerolineales	f_Anaerolineaceae	g_T78	s_	N/A
680	Raguideau et al. 2021	UK	AD7	STAR	MET	Vegetable waste + suppl. Animal manure	Manure + Plant material	Manure + Plant material	Database	PRJEB39861	STAR_RG_AD7_Bin_821	STAR_RG_AD7_Bin_821.fna	STAR_RG_AD7_11	-	5.51763	1037	31378	64.23	6679	235.186	ND	ND	ND	96.28	10.91	41.73	0	0	0	5.73082	ND	0	0	p_Chloroflexota	c_Anaerolineae	o_Promineofilales	f_Promineofilaceae	g_JAAYYY01	s_JAAYYY01 sp012515125	GCA_012515125.1
681	Schneider et al. 2021	Germany	Go	STAR	MET	Digested sludge	Digested sludge	Digested sludge	Database	https://doi.org/10.6084/ m9.figshare.14578629	STAR_SC_Go_SlDig_bin_13	STAR_SC_Go_SlDig_bin_13.fna	STAR_SC_Go_1	-	1.87977	104	109963	53.87	29682	22.3832	ND	0.23	True	92.55	2.72	78.95	0	0	1	2.03109	ND	0	0	p_Chloroflexota	c_Anaerolineae	o_Anaerolineales	f_Anaerolineaceae	g_49-20	s_49-20 sp012797215	GCA_012797215.1
682	Schneider et al. 2021	Germany	Go	STAR	MET	Digested sludge	Digested sludge	Digested sludge	Database	https://doi.org/10.6084/ m9.figshare.14578629	STAR_SC_Go_SlDig_bin_245	STAR_SC_Go_SlDig_bin_245.fna	STAR_SC_Go_2	-	1.3961	214	32745	57.19	8075	4.08807	ND	0.1	True	61.64	1.09	56.19	1	0	0	2.26493	ND	0	0	p_Chloroflexota	c_Anaerolineae	o_Anaerolineales	f_Anaerolineaceae	g_	s_	N/A
683	Schneider et al. 2021	Germany	Go	STAR	MET	Digested sludge	Digested sludge	Digested sludge	Database	https://doi.org/10.6084/ m9.figshare.14578629	STAR_SC_Go_SlDig_bin_259	STAR_SC_Go_SlDig_bin_259.fna	STAR_SC_Go_3	-	1.31694	68	117540	51.67	31860	97.2515	ND	0.3	True	52.96	0.4	50.96	0	0	0	2.48666	ND	0	0	p_Chloroflexota	c_Anaerolineae	o_Anaerolineales	f_Anaerolineaceae	g_JAGOFZ01	s_JAGOFZ01 sp019136175	GCA_019136175.1
684	Schneider et al. 2021	Germany	Go	STAR	MET	Digested sludge	Digested sludge	Digested sludge	Database	https://doi.org/10.6084/ m9.figshare.14578629	STAR_SC_Go_SlDig_bin_285	STAR_SC_Go_SlDig_bin_285.fna	STAR_SC_Go_4	-	1.20555	140	48455	52.01	10705	8.42287	ND	0.16	True	56.77	0.37	54.92	0	0	0	2.12356	ND	0	0	p_Chloroflexota	c_Anaerolineae	o_Anaerolineales	f_Anaerolineaceae	g_UBA6107	s_UBA6107 sp012798065	GCA_012798065.1
685	Schneider et al. 2021	Germany	Go	STAR	MET	Digested sludge	Digested sludge	Digested sludge	Database	https://doi.org/10.6084/ m9.figshare.14578629	STAR_SC_Go_SlDig_bin_394	STAR_SC_Go_SlDig_bin_394.fna	STAR_SC_Go_5	-	1.97644	115	79497	55.7	26717	7.03247	ND	0.22	True	91.53	1.97	81.68	1	1	1	2.15934	ND	0	0	p_Chloroflexota	c_Anaerolineae	o_Anaerolineales	f_Anaerolineaceae	g_49-20	s_49-20 sp012517865	GCA_012517865.1
686	Schneider et al. 2021	Germany	Go	STAR	MET	Digested sludge	Digested sludge	Digested sludge	Database	https://doi.org/10.6084/ m9.figshare.14578629	STAR_SC_Go_SlDig_bin_395	STAR_SC_Go_SlDig_bin_395.fna	STAR_SC_Go_6	-	1.84213	196	42167	53.28	11849	6.08279	ND	0.33	True	91.55	3.51	74	0	0	1	2.01216	ND	0	0	p_Chloroflexota	c_Anaerolineae	o_Anaerolineales	f_Anaerolineaceae	g_T78	s_T78 sp019136215	GCA_019136215.1
687	Schneider et al. 2021	Germany	Go	STAR	MET	Digested sludge	Digested sludge	Digested sludge	Database	https://doi.org/10.6084/ m9.figshare.14578629	STAR_SC_Go_SlDig_bin_452	STAR_SC_Go_SlDig_bin_452.fna	STAR_SC_Go_7	-	0.823996	48	59239	57.09	32832	104.695	ND	ND	ND	23.64	0.05	23.39	0	0	0	3.4856	ND	0	0	p_Chloroflexota	c_Anaerolineae	o_Anaerolineales	f_Anaerolineaceae	g_JAGOFZ01	s_JAGOFZ01 sp019136175	GCA_019136175.1
688	Schneider et al. 2021	Germany	Go	STAR	MET	Digested sludge	Digested sludge	Digested sludge	Database	https://doi.org/10.6084/ m9.figshare.14578629	STAR_SC_Go_SlDig_bin_457	STAR_SC_Go_SlDig_bin_457.fna	STAR_SC_Go_8	-	1.97521	275	98627	56.93	8187	11.9267	ND	0.13	True	76.69	1.27	70.34	1	0	0	2.57558	ND	0	0	p_Chloroflexota	c_Anaerolineae	o_Anaerolineales	f_Anaerolineaceae	g_JAGOFZ01	s_JAGOFZ01 sp017996955	GCA_017996955.1
689	Schneider et al. 2021	Germany	Go	STAR	MET	Digested sludge	Digested sludge	Digested sludge	Database	https://doi.org/10.6084/ m9.figshare.14578629	STAR_SC_Gw_SlDig_bin_106	STAR_SC_Gw_SlDig_bin_106.fna	STAR_SC_Gw_1	-	1.72775	222	42189	48.75	9646	4.7933	ND	0.19	True	77.42	2.44	65.22	1	0	0	2.23166	ND	0	0	p_Chloroflexota	c_Anaerolineae	o_Anaerolineales	f_Anaerolineaceae	g_UBA6107	s_	N/A
690	Schneider et al. 2021	Germany	Gw	STAR	MET	Digested sludge	Digested sludge	Digested sludge	Database	https://doi.org/10.6084/ m9.figshare.14578629	STAR_SC_Gw_SlDig_bin_111	STAR_SC_Gw_SlDig_bin_111.fna	STAR_SC_Gw_2	-	0.602322	84	57989	47.29	8659	141.467	ND	ND	ND	22.91	3.52	5.31	0	0	0	2.62908	ND	0	0	p_Chloroflexota	c_Anaerolineae	o_Anaerolineales	f_Anaerolineaceae	g_49-20	s_	N/A
691	Schneider et al. 2021	Germany	Gw	STAR	MET	Digested sludge	Digested sludge	Digested sludge	Database	https://doi.org/10.6084/ m9.figshare.14578629	STAR_SC_Gw_SlDig_bin_154	STAR_SC_Gw_SlDig_bin_154.fna	STAR_SC_Gw_3	-	2.13796	90	112585	49.62	41861	5.77358	ND	0.11	True	88.95	1.99	79	1	1	0	2.40355	ND	0	0	p_Chloroflexota	c_Anaerolineae	o_Anaerolineales	f_Anaerolineaceae	g_UBA6107	s_UBA6107 sp018056725	GCA_018056725.1
692	Schneider et al. 2021	Germany	Gw	STAR	MET	Digested sludge	Digested sludge	Digested sludge	Database	https://doi.org/10.6084/ m9.figshare.14578629	STAR_SC_Gw_SlDig_bin_20	STAR_SC_Gw_SlDig_bin_20.fna	STAR_SC_Gw_4	-	3.4324	574	41225	65.18	6755	4.86378	ND	0.11	True	80.58	1.97	70.73	1	0	0	4.25961	595	0	0	p_Chloroflexota	c_Anaerolineae	o_Aggregatilineales	f_Aggregatilineaceae	g_UBA2029	s_UBA2029 sp018056405	GCA_018056405.1
693	Schneider et al. 2021	Germany	Gw	STAR	MET	Digested sludge	Digested sludge	Digested sludge	Database	https://doi.org/10.6084/ m9.figshare.14578629	STAR_SC_Gw_SlDig_bin_214	STAR_SC_Gw_SlDig_bin_214.fna	STAR_SC_Gw_5	-	0.565608	95	22746	45.69	6757	10.1174	ND	ND	ND	32.53	0.09	32.08	0	0	0	1.73873	ND	0	0	p_Chloroflexota	c_Anaerolineae	o_Anaerolineales	f_Anaerolineaceae	g_Pelolinea	s_	N/A
694	Schneider et al. 2021	Germany	Gw	STAR	MET	Digested sludge	Digested sludge	Digested sludge	Database	https://doi.org/10.6084/ m9.figshare.14578629	STAR_SC_Gw_SlDig_bin_223	STAR_SC_Gw_SlDig_bin_223.fna	STAR_SC_Gw_6	-	2.16657	308	47287	43.38	8266	19.9425	ND	ND	ND	79.68	8.89	35.23	0	0	0	2.71908	ND	0	0	p_Chloroflexota	c_Anaerolineae	o_Anaerolineales	f_Anaerolineaceae	g_Flexilinea	s_Flexilinea sp002329625	GCA_002329625.1
695	Schneider et al. 2021	Germany	Gw	STAR	MET	Digested sludge	Digested sludge	Digested sludge	Database	https://doi.org/10.6084/ m9.figshare.14578629	STAR_SC_Gw_SlDig_bin_278	STAR_SC_Gw_SlDig_bin_278.fna	STAR_SC_Gw_7	-	1.96667	298	30058	51.66	7481	3.97029	ND	0.23	True	76.99	3.55	59.24	1	0	0	2.55445	ND	0	0	p_Chloroflexota	c_Anaerolineae	o_Anaerolineales	f_Anaerolineaceae	g_UBA4782	s_UBA4782 sp002403095	GCA_002403095.1
696	Schneider et al. 2021	Germany	Gw	STAR	MET	Digested sludge	Digested sludge	Digested sludge	Database	https://doi.org/10.6084/ m9.figshare.14578629	STAR_SC_Gw_SlDig_bin_283	STAR_SC_Gw_SlDig_bin_283.fna	STAR_SC_Gw_8	-	2.6967	300	46172	63.52	12096	73.242	ND	0.14	True	94.04	3.63	75.89	1	1	1	2.86761	ND	0	0	p_Chloroflexota	c_Anaerolineae	o_B4-G1	f_SLSP01	g_JAAZNO01	s_JAAZNO01 sp018055515	GCA_018055515.1
697	Schneider et al. 2021	Germany	Gw	STAR	MET	Digested sludge	Digested sludge	Digested sludge	Database	https://doi.org/10.6084/ m9.figshare.14578629	STAR_SC_Gw_SlDig_bin_288	STAR_SC_Gw_SlDig_bin_288.fna	STAR_SC_Gw_9	-	3.65569	779	39360	65.85	5021	3.88952	ND	0.14	True	67.25	0.55	64.5	1	0	0	5.43598	ND	0	0	p_Chloroflexota	c_Anaerolineae	o_Promineofilales	f_Promineofilaceae	g_Promineofilum	s_	N/A
698	This work	Uruguay	FNC1	WTAR	MET	Brewery wastewater	Brewery wastewater	Brewery wastewater	This work	https://doi.org/10.6084/m9.figshare.24480880.v	WTAR_BW_FNC1_bin.19.strict	WTAR_BW_FNC1_bin.19.strict.fna	WTAR_BW_FNC1_1	-	1.83616	250	52180	52.04	12657	12.821	0.58	0.28	True	86.94	4.02	66.84	1	1	0	2.11199	ND	0	0	p_Chloroflexota	c_Anaerolineae	o_Anaerolineales	f_Anaerolineaceae	g_T78	s_	N/A
699	This work	Uruguay	FNC1	WTAR	MET	Brewery wastewater	Brewery wastewater	Brewery wastewater	This work	https://doi.org/10.6084/m9.figshare.24480880.v	WTAR_BW_FNC1_bin.27.strict	WTAR_BW_FNC1_bin.27.strict.fna	WTAR_BW_FNC1_2	-	2.49046	45	289954	48.43	101001	10.3173	ND	0.15	True	97.08	7.03	61.93	0	0	0	2.56537	ND	0	0	p_Chloroflexota	c_Anaerolineae	o_Anaerolineales	f_Anaerolineaceae	g_UBA4781	s_UBA4781 sp012797975	GCA_012797975.1
700	Bovio-Winkler et al. 2023	Uruguay	MO	WTAR	MET	Malt wastewater	Malt wastewater	Malt wastewater	This work	https://doi.org/10.6084/m9.figshare.24480880.v	WTAR_BW_MO_bin.13.strict	WTAR_BW_MO_bin.13.strict.fna	WTAR_BW_MO_1	-	3.44954	109	137725	41.47	52234	5.05158	ND	0.98	False	93.99	4.15	73.24	0	0	0	3.67011	ND	0	0	p_Chloroflexota	c_Anaerolineae	o_Anaerolineales	f_Anaerolineaceae	g_Flexilinea	s_	N/A
701	Bovio-Winkler et al. 2023	Uruguay	MO	WTAR	MET	Malt wastewater	Malt wastewater	Malt wastewater	This work	https://doi.org/10.6084/m9.figshare.24480880.v	WTAR_BW_MO_bin.17.strict	WTAR_BW_MO_bin.17.strict.fna	WTAR_BW_MO_2	-	4.49099	399	101108	63.11	23785	31.0646	0.37	0.1	True	86.55	2.6	73.55	1	1	0	5.18889	756	0	0	p_Chloroflexota	c_Anaerolineae	o_CG2-30-64-16	f_CG2-30-64-16	g_MWBF01	s_	N/A
702	Bovio-Winkler et al. 2023	Uruguay	MO	WTAR	MET	Malt wastewater	Malt wastewater	Malt wastewater	This work	https://doi.org/10.6084/m9.figshare.24480880.v	WTAR_BW_MO_bin.2.strict	WTAR_BW_MO_bin.2.strict.fna	WTAR_BW_MO_3	-	3.38728	407	56807	65.97	13388	12.5629	0.11	0.15	True	82.38	0.29	80.93	1	0	0	4.11178	ND	0	0	p_Chloroflexota	c_Anaerolineae	o_CG2-30-64-16	f_CG2-30-64-16	g_MWBF01	s_	N/A
703	Bovio-Winkler et al. 2023	Uruguay	MO	WTAR	MET	Malt wastewater	Malt wastewater	Malt wastewater	This work	https://doi.org/10.6084/m9.figshare.24480880.v	WTAR_BW_MO_bin.25.strict	WTAR_BW_MO_bin.25.strict.fna	WTAR_BW_MO_4	-	3.23051	289	99893	58.34	18216	2.7957	ND	0.5	False	92.08	2.9	77.58	0	0	0	3.50837	ND	0	0	p_Chloroflexota	c_Anaerolineae	o_Anaerolineales	f_Anaerolineaceae	g_Longilinea	s_	N/A
704	Bovio-Winkler et al. 2023	Uruguay	MO	WTAR	MET	Malt wastewater	Malt wastewater	Malt wastewater	This work	https://doi.org/10.6084/m9.figshare.24480880.v	WTAR_BW_MO_bin.49.strict	WTAR_BW_MO_bin.49.strict.fna	WTAR_BW_MO_5	-	5.06521	402	96000	64.28	26350	4.50903	ND	ND	ND	95.81	13.41	28.76	0	0	0	5.28672	ND	0	0	p_Chloroflexota	c_Anaerolineae	o_CG2-30-64-16	f_CG2-30-64-16	g_MWBF01	s_	N/A
705	Bovio-Winkler et al. 2023	Uruguay	MO	WTAR	MET	Malt wastewater	Malt wastewater	Malt wastewater	This work	https://doi.org/10.6084/m9.figshare.24480880.v	WTAR_BW_MO_bin.66.strict	WTAR_BW_MO_bin.66.strict.fna	WTAR_BW_MO_6	-	4.81441	270	169616	57.51	32489	4.76243	0.18	0.14	True	93.48	4.77	69.63	1	1	1	5.15021	ND	0	0	p_Chloroflexota	c_Anaerolineae	o_B4-G1	f_SLSP01	g_JAAZNO01	s_	N/A
706	Bovio-Winkler et al. 2023	Uruguay	MO	WTAR	MET	Malt wastewater	Malt wastewater	Malt wastewater	This work	https://doi.org/10.6084/m9.figshare.24480880.v	WTAR_BW_MO_bin.70.permissive	WTAR_BW_MO_bin.70.permissive.fna	WTAR_BW_MO_7	-	5.38575	1394	34511	63.35	5282	3.02098	ND	ND	ND	65.76	8.3	24.26	0	0	0	8.19	ND	0	0	p_Chloroflexota	c_Anaerolineae	o_CG2-30-64-16	f_CG2-30-64-16	g_MWBF01	s_	N/A
707	Liang et al. 2021	China	LG1	WTAR	MET	Pulp and paper mill (cotton- wood)	Pulp and paper mill	Pulp and paper mill	This work	https://doi.org/10.6084/m9.figshare.24480880.v	WTAR_LG1_bin.11.strict	WTAR_LG1_bin.11.strict.fna	WTAR_LG1_1	-	3.66382	543	51216	64.66	9598	8.96053	0.76	0.16	True	70.12	3.26	53.82	1	0	0	5.22507	ND	0	0	p_Chloroflexota	c_Anaerolineae	o_Aggregatilineales	f_Aggregatilineaceae	g_LM3-B42	s_	N/A
708	Liang et al. 2021	China	LG1	WTAR	MET	Pulp and paper mill (cotton- wood)	Pulp and paper mill	Pulp and paper mill	This work	https://doi.org/10.6084/m9.figshare.24480880.v	WTAR_LG1_bin.15.orig	WTAR_LG1_bin.15.orig.fna	WTAR_LG1_2	-	5.44781	1406	33786	60.54	4685	0	ND	ND	ND	87.6	10.22	36.5	0	0	0	6.21896	ND	0	0	p_Chloroflexota	c_Anaerolineae	o_JAFGEY01	f_JAFGEY01	g_JAFGEY01	s_	N/A
709	Liang et al. 2021	China	LG1	WTAR	MET	Pulp and paper mill (cotton- wood)	Pulp and paper mill	Pulp and paper mill	This work	https://doi.org/10.6084/m9.figshare.24480880.v	WTAR_LG1_bin.24.strict	WTAR_LG1_bin.24.strict.fna	WTAR_LG1_3	-	1.24164	110	113348	47.9	18448	3.95414	0.1	0.13	True	91.61	0.15	90.86	1	1	1	1.35536	1498	1	1	p_Chloroflexota	c_Dehalococcoidia	o_Dehalococcoidales	f_CSSed11-197	g_CSSed11-197	s_	N/A
710	Liang et al. 2021	China	LG1	WTAR	MET	Pulp and paper mill (cotton- wood)	Pulp and paper mill	Pulp and paper mill	This work	https://doi.org/10.6084/m9.figshare.24480880.v	WTAR_LG1_bin.26.strict	WTAR_LG1_bin.26.strict.fna	WTAR_LG1_4	-	3.1483	436	68743	63.43	12248	5.67507	ND	0.08	True	75.84	3.63	57.69	0	0	0	4.15124	ND	0	0	p_Chloroflexota	c_Anaerolineae	o_UBA1429	f_UBA1429	g_JAAYED01	s_	N/A
711	Liang et al. 2021	China	LG1	WTAR	MET	Pulp and paper mill (cotton- wood)	Pulp and paper mill	Pulp and paper mill	This work	https://doi.org/10.6084/m9.figshare.24480880.v	WTAR_LG1_bin.27.strict	WTAR_LG1_bin.27.strict.fna	WTAR_LG1_5	-	4.48839	314	104927	62.04	27117	4.69351	ND	0.11	True	88.89	5.91	59.34	0	0	0	5.04937	ND	0	0	p_Chloroflexota	c_Anaerolineae	o_B4-G1	f_SLSP01	g_PWVB01	s_	N/A
712	Liang et al. 2021	China	LG1	WTAR	MET	Pulp and paper mill (cotton- wood)	Pulp and paper mill	Pulp and paper mill	This work	https://doi.org/10.6084/m9.figshare.24480880.v	WTAR_LG1_bin.33.orig	WTAR_LG1_bin.33.orig.fna	WTAR_LG1_6	-	1.90912	67	110048	48.49	52100	23.2578	0.22	0.12	True	97.71	0.62	94.61	1	1	1	1.95386	1497	1	1	p_Chloroflexota	c_Anaerolineae	o_Anaerolineales	f_Anaerolineaceae	g_T78	s_	N/A
713	Liang et al. 2021	China	LG1	WTAR	MET	Pulp and paper mill (cotton- wood)	Pulp and paper mill	Pulp and paper mill	This work	https://doi.org/10.6084/m9.figshare.24480880.v	WTAR_LG1_bin.39.orig	WTAR_LG1_bin.39.orig.fna	WTAR_LG1_7	-	3.47768	399	45141	46.69	11599	0	ND	0.2	True	90.58	5.54	62.88	0	0	0	3.83935	ND	0	0	p_Chloroflexota	c_Dehalococcoidia	o_Dehalococcoidales	f_UBA3254	g_UBA3254	s_	N/A
714	Liang et al. 2021	China	LG1	WTAR	MET	Pulp and paper mill (cotton- wood)	Pulp and paper mill	Pulp and paper mill	This work	https://doi.org/10.6084/m9.figshare.24480880.v	WTAR_LG1_bin.46.permissive	WTAR_LG1_bin.46.permissive.fna	WTAR_LG1_8	-	1.48396	141	60194	46.39	23148	5.07968	0.12	0.14	True	86.95	1.86	77.65	1	1	0	1.70668	ND	0	0	p_Chloroflexota	c_Dehalococcoidia	o_Dehalococcoidales	f_UBA5627	g_UBA5627	s_	N/A
715	Liang et al. 2021	China	LG1	WTAR	MET	Pulp and paper mill (cotton- wood)	Pulp and paper mill	Pulp and paper mill	This work	https://doi.org/10.6084/m9.figshare.24480880.v	WTAR_LG1_bin.47.strict	WTAR_LG1_bin.47.strict.fna	WTAR_LG1_9	-	1.54615	201	44465	51.94	11623	8.74568	0.27	0.15	True	60.95	1.05	55.7	1	0	0	2.53675	ND	0	0	p_Chloroflexota	c_Dehalococcoidia	o_Dehalococcoidales	f_UBA2162	g_MGML01	s_	N/A
716	Liang et al. 2021	China	LG1	WTAR	MET	Pulp and paper mill (cotton- wood)	Pulp and paper mill	Pulp and paper mill	This work	https://doi.org/10.6084/m9.figshare.24480880.v	WTAR_LG1_bin.55.strict	WTAR_LG1_bin.55.strict.fna	WTAR_LG1_10	-	3.76253	1240	20065	63.34	3714	3.35448	ND	0.56	False	73.87	3.09	58.42	0	0	0	5.09345	ND	0	0	p_Chloroflexota	c_Anaerolineae	o_Caldilineales	f_Caldilineaceae	g_Litorilinea	s_	N/A
717	Liang et al. 2021	China	LG1	WTAR	MET	Pulp and paper mill (cotton- wood)	Pulp and paper mill	Pulp and paper mill	This work	https://doi.org/10.6084/m9.figshare.24480880.v	WTAR_LG1_bin.56.strict	WTAR_LG1_bin.56.strict.fna	WTAR_LG1_11	-	1.44434	81	100494	45.67	39554	7.62332	0.21	0.1	True	89.47	0.21	88.42	1	1	0	1.61433	ND	0	0	p_Chloroflexota	c_Dehalococcoidia	o_Dehalococcoidales	f_UBA5627	g_UBA5627	s_	N/A
718	Liang et al. 2021	China	LG1	WTAR	MET	Pulp and paper mill (cotton- wood)	Pulp and paper mill	Pulp and paper mill	This work	https://doi.org/10.6084/m9.figshare.24480880.v	WTAR_LG1_bin.62.orig	WTAR_LG1_bin.62.orig.fna	WTAR_LG1_12	-	5.5593	373	79678	66.67	22203	0	ND	ND	ND	91.5	8.94	46.8	0	0	0	6.07574	ND	0	0	p_Chloroflexota	c_Anaerolineae	o_JAAYZQ01	f_JAAYZQ01	g_JAAYZQ01	s_JAAYZQ01 sp012514775	GCA_012514775.1
719	Liang et al. 2021	China	LG1	WTAR	MET	Pulp and paper mill (cotton- wood)	Pulp and paper mill	Pulp and paper mill	This work	https://doi.org/10.6084/m9.figshare.24480880.v	WTAR_LG1_bin.67.strict	WTAR_LG1_bin.67.strict.fna	WTAR_LG1_13	-	3.82652	313	69684	48.66	19264	4.55597	ND	0.28	True	79.93	5.36	53.13	0	0	0	4.78734	ND	0	0	p_Chloroflexota	c_Anaerolineae	o_Anaerolineales	f_UBA4823	g_JAFGQI01	s_	N/A
720	Liang et al. 2021	China	LG1	WTAR	MET	Pulp and paper mill (cotton- wood)	Pulp and paper mill	Pulp and paper mill	This work	https://doi.org/10.6084/m9.figshare.24480880.v	WTAR_LG1_bin.72.strict	WTAR_LG1_bin.72.strict.fna	WTAR_LG1_14	-	2.95845	210	95914	53.7	28158	3.95582	ND	0.27	True	99.18	2.03	89.03	0	0	1	2.98291	ND	0	0	p_Chloroflexota	c_Anaerolineae	o_Anaerolineales	f_Anaerolineaceae	g_JAGOFZ01	s_JAGOFZ01 sp019136175	GCA_019136175.1
721	Liang et al. 2021	China	LG1	WTAR	MET	Pulp and paper mill (cotton- wood)	Pulp and paper mill	Pulp and paper mill	This work	https://doi.org/10.6084/m9.figshare.24480880.v	WTAR_LG1_bin.79.orig	WTAR_LG1_bin.79.orig.fna	WTAR_LG1_15	-	4.15553	1276	20992	66.09	3600	0	ND	ND	ND	71.07	6.18	40.17	0	0	0	5.8471	ND	0	0	p_Chloroflexota	c_Anaerolineae	o_Aggregatilineales	f_Aggregatilineaceae	g_LM3-B42	s_LM3-B42 sp018432315	GCA_018432315.1
722	Liang et al. 2021	China	LG1	WTAR	MET	Pulp and paper mill (cotton- wood)	Pulp and paper mill	Pulp and paper mill	This work	https://doi.org/10.6084/m9.figshare.24480880.v	WTAR_LG1_bin.83.permissive	WTAR_LG1_bin.83.permissive.fna	WTAR_LG1_16	-	1.21131	576	9882	59.1	2425	2.83866	0.07	0.29	True	61.46	0.35	59.71	1	0	0	1.97089	ND	0	0	p_Chloroflexota	c_Dehalococcoidia	o_Dehalococcoidales	f_UBA1222	g_WRNP01	s_	N/A
723	Liang et al. 2021	China	LG1	WTAR	MET	Pulp and paper mill (cotton- wood)	Pulp and paper mill	Pulp and paper mill	This work	https://doi.org/10.6084/m9.figshare.24480880.v	WTAR_LG1_bin.85.permissive	WTAR_LG1_bin.85.permissive.fna	WTAR_LG1_17	-	1.39694	510	16454	56.13	3326	3.41238	ND	0.38	True	68.58	2.51	56.03	0	0	0	2.03695	ND	0	0	p_Chloroflexota	c_Anaerolineae	o_Anaerolineales	f_Anaerolineaceae	g_49-20	s_49-20 sp012517865	GCA_012517865.1
724	Liang et al. 2021	China	LG2	WTAR	MET	Pulp and paper mill (cotton- wood)	Pulp and paper mill	Pulp and paper mill	This work	https://doi.org/10.6084/m9.figshare.24480880.v	WTAR_LG2_bin.14.strict	WTAR_LG2_bin.14.strict.fna	WTAR_LG2_1	-	0.991377	481	9104	56.4	2272	2.55792	ND	ND	ND	54.86	0.98	49.96	0	0	0	1.8071	ND	0	0	p_Chloroflexota	c_Dehalococcoidia	o_Dehalococcoidales	f_W111	g_W111	s_	N/A
725	Liang et al. 2021	China	LG2	WTAR	MET	Pulp and paper mill (cotton- wood)	Pulp and paper mill	Pulp and paper mill	This work	https://doi.org/10.6084/m9.figshare.24480880.v	WTAR_LG2_bin.20.strict	WTAR_LG2_bin.20.strict.fna	WTAR_LG2_2	-	1.29758	93	141770	47.8	31276	4.05838	ND	0.11	True	84.45	0.31	82.9	0	0	0	1.53651	ND	0	0	p_Chloroflexota	c_Dehalococcoidia	o_Dehalococcoidales	f_CSSed11-197	g_CSSed11-197	s_	N/A
726	Liang et al. 2021	China	LG2	WTAR	MET	Pulp and paper mill (cotton- wood)	Pulp and paper mill	Pulp and paper mill	This work	https://doi.org/10.6084/m9.figshare.24480880.v	WTAR_LG2_bin.21.permissive	WTAR_LG2_bin.21.permissive.fna	WTAR_LG2_3	-	3.63613	476	48247	48.69	11383	4.08094	0.29	0.34	True	74.97	4.84	50.77	1	0	0	4.85011	ND	0	0	p_Chloroflexota	c_Anaerolineae	o_Anaerolineales	f_UBA4823	g_JAFGQI01	s_	N/A
727	Liang et al. 2021	China	LG2	WTAR	MET	Pulp and paper mill (cotton- wood)	Pulp and paper mill	Pulp and paper mill	This work	https://doi.org/10.6084/m9.figshare.24480880.v	WTAR_LG2_bin.25.orig	WTAR_LG2_bin.25.orig.fna	WTAR_LG2_4	-	4.14989	1212	17286	61.89	3743	0	ND	ND	ND	75.99	7.16	40.19	0	0	0	5.46111	ND	0	0	p_Chloroflexota	c_Anaerolineae	o_B4-G1	f_SLSP01	g_PWVB01	s_	N/A
728	Liang et al. 2021	China	LG2	WTAR	MET	Pulp and paper mill (cotton- wood)	Pulp and paper mill	Pulp and paper mill	This work	https://doi.org/10.6084/m9.figshare.24480880.v	WTAR_LG2_bin.26.permissive	WTAR_LG2_bin.26.permissive.fna	WTAR_LG2_5	-	3.61061	271	75055	46.64	25496	4.86493	ND	0.16	True	94.25	5.12	68.65	0	0	0	3.83088	1069	1	0	p_Chloroflexota	c_Dehalococcoidia	o_Dehalococcoidales	f_UBA3254	g_UBA3254	s_	N/A
729	Liang et al. 2021	China	LG2	WTAR	MET	Pulp and paper mill (cotton- wood)	Pulp and paper mill	Pulp and paper mill	This work	https://doi.org/10.6084/m9.figshare.24480880.v	WTAR_LG2_bin.29.strict	WTAR_LG2_bin.29.strict.fna	WTAR_LG2_6	-	3.55274	737	23409	63.41	5971	3.7088	0.27	0.38	True	81.6	1.49	74.15	1	0	0	4.35385	ND	0	0	p_Chloroflexota	c_Anaerolineae	o_Caldilineales	f_Caldilineaceae	g_Litorilinea	s_	N/A
730	Liang et al. 2021	China	LG2	WTAR	MET	Pulp and paper mill (cotton- wood)	Pulp and paper mill	Pulp and paper mill	This work	https://doi.org/10.6084/m9.figshare.24480880.v	WTAR_LG2_bin.37.strict	WTAR_LG2_bin.37.strict.fna	WTAR_LG2_7	-	2.70616	331	60403	63.14	13060	6.01598	0.55	0.08	True	89.32	1.66	81.02	1	1	0	3.02973	ND	0	0	p_Chloroflexota	c_Anaerolineae	o_UBA1429	f_UBA1429	g_JAAYED01	s_	N/A
731	Liang et al. 2021	China	LG2	WTAR	MET	Pulp and paper mill (cotton- wood)	Pulp and paper mill	Pulp and paper mill	This work	https://doi.org/10.6084/m9.figshare.24480880.v	WTAR_LG2_bin.40.strict	WTAR_LG2_bin.40.strict.fna	WTAR_LG2_8	-	2.25118	350	33560	52.2	9727	3.60809	ND	ND	ND	78.28	6.63	45.13	0	0	0	2.8758	ND	0	0	p_Chloroflexota	c_Dehalococcoidia	o_Dehalococcoidales	f_UBA2162	g_MGML01	s_	N/A
732	Liang et al. 2021	China	LG2	WTAR	MET	Pulp and paper mill (cotton- wood)	Pulp and paper mill	Pulp and paper mill	This work	https://doi.org/10.6084/m9.figshare.24480880.v	WTAR_LG2_bin.41.strict	WTAR_LG2_bin.41.strict.fna	WTAR_LG2_9	-	5.53641	515	91861	65.05	19666	7.47037	ND	0.15	True	86.37	5.66	58.07	0	0	0	6.4101	ND	0	0	p_Chloroflexota	c_Anaerolineae	o_Aggregatilineales	f_Aggregatilineaceae	g_LM3-B42	s_	N/A
733	Liang et al. 2021	China	LG2	WTAR	MET	Pulp and paper mill (cotton- wood)	Pulp and paper mill	Pulp and paper mill	This work	https://doi.org/10.6084/m9.figshare.24480880.v	WTAR_LG2_bin.42.permissive	WTAR_LG2_bin.42.permissive.fna	WTAR_LG2_10	-	2.47419	623	22988	53.97	5397	3.23225	ND	0.33	True	81.68	3.39	64.73	0	0	0	3.02913	ND	0	0	p_Chloroflexota	c_Anaerolineae	o_Anaerolineales	f_Anaerolineaceae	g_JAGOFZ01	s_JAGOFZ01 sp019136175	GCA_019136175.1
734	Liang et al. 2021	China	LG2	WTAR	MET	Pulp and paper mill (cotton- wood)	Pulp and paper mill	Pulp and paper mill	This work	https://doi.org/10.6084/m9.figshare.24480880.v	WTAR_LG2_bin.44.orig	WTAR_LG2_bin.44.orig.fna	WTAR_LG2_11	-	3.7948	139	160852	62.05	59942	25.62	0.24	0.13	True	81.53	4.11	60.98	1	0	0	4.65448	ND	0	0	p_Chloroflexota	c_Anaerolineae	o_B4-G1	f_SLSP01	g_	s_	N/A
735	Liang et al. 2021	China	LG2	WTAR	MET	Pulp and paper mill (cotton- wood)	Pulp and paper mill	Pulp and paper mill	This work	https://doi.org/10.6084/m9.figshare.24480880.v	WTAR_LG2_bin.45.strict	WTAR_LG2_bin.45.strict.fna	WTAR_LG2_12	-	1.81532	284	53015	48.08	12907	10.6647	ND	0.84	False	72.76	2.69	59.31	0	0	0	2.49495	ND	0	0	p_Chloroflexota	c_Anaerolineae	o_Anaerolineales	f_Anaerolineaceae	g_	s_	N/A
736	Liang et al. 2021	China	LG2	WTAR	MET	Pulp and paper mill (cotton- wood)	Pulp and paper mill	Pulp and paper mill	This work	https://doi.org/10.6084/m9.figshare.24480880.v	WTAR_LG2_bin.5.strict	WTAR_LG2_bin.5.strict.fna	WTAR_LG2_13	-	0.841608	79	51083	47.37	28830	4.91122	ND	ND	ND	60.39	3.35	43.64	0	0	0	1.39362	ND	0	0	p_Chloroflexota	c_Dehalococcoidia	o_Dehalococcoidales	f_UBA5627	g_UBA5627	s_	N/A
737	Liang et al. 2021	China	LG2	WTAR	MET	Pulp and paper mill (cotton- wood)	Pulp and paper mill	Pulp and paper mill	This work	https://doi.org/10.6084/m9.figshare.24480880.v	WTAR_LG2_bin.6.strict	WTAR_LG2_bin.6.strict.fna	WTAR_LG2_14	-	1.89287	53	270693	48.47	101466	12.3634	ND	0.1	True	95.36	0.4	93.36	0	0	1	1.98497	ND	0	0	p_Chloroflexota	c_Anaerolineae	o_Anaerolineales	f_Anaerolineaceae	g_T78	s_	N/A
738	Liang et al. 2021	China	LG2	WTAR	MET	Pulp and paper mill (cotton- wood)	Pulp and paper mill	Pulp and paper mill	This work	https://doi.org/10.6084/m9.figshare.24480880.v	WTAR_LG2_bin.61.orig	WTAR_LG2_bin.61.orig.fna	WTAR_LG2_15	-	5.92073	449	73937	66.59	21396	0	ND	0.1	True	93.84	7.7	55.34	0	0	0	6.30939	ND	0	0	p_Chloroflexota	c_Anaerolineae	o_JAAYZQ01	f_JAAYZQ01	g_JAAYZQ01	s_JAAYZQ01 sp012514775	GCA_012514775.1
739	Liang et al. 2021	China	LG2	WTAR	MET	Pulp and paper mill (cotton- wood)	Pulp and paper mill	Pulp and paper mill	This work	https://doi.org/10.6084/m9.figshare.24480880.v	WTAR_LG2_bin.62.strict	WTAR_LG2_bin.62.strict.fna	WTAR_LG2_16	-	1.77928	365	24676	55.89	7124	3.68332	ND	0.38	True	83.96	3.7	65.46	0	0	0	2.1192	ND	0	0	p_Chloroflexota	c_Anaerolineae	o_Anaerolineales	f_Anaerolineaceae	g_49-20	s_49-20 sp012517865	GCA_012517865.1
740	Liang et al. 2021	China	LG2	WTAR	MET	Pulp and paper mill (cotton- wood)	Pulp and paper mill	Pulp and paper mill	This work	https://doi.org/10.6084/m9.figshare.24480880.v	WTAR_LG2_bin.65.permissive	WTAR_LG2_bin.65.permissive.fna	WTAR_LG2_17	-	1.02754	469	9871	59.18	2434	3.15864	ND	ND	ND	54.14	1.3	47.64	0	0	0	1.89794	ND	0	0	p_Chloroflexota	c_Dehalococcoidia	o_Dehalococcoidales	f_UBA1222	g_WRNP01	s_	N/A
741	Liang et al. 2021	China	LG2	WTAR	MET	Pulp and paper mill (cotton- wood)	Pulp and paper mill	Pulp and paper mill	This work	https://doi.org/10.6084/m9.figshare.24480880.v	WTAR_LG2_bin.8.permissive	WTAR_LG2_bin.8.permissive.fna	WTAR_LG2_18	-	2.62105	294	52786	56.9	14079	18.83	0.24	0.21	True	87.49	3.26	71.19	1	1	0	2.99583	1046	1	0	p_Chloroflexota	c_Dehalococcoidia	o_Dehalococcoidales	f_RBG-16-60-22	g_RBG-16-56-11	s_	N/A
742	Soo et al. 2014	Japan	SO	WTAR	MET	High-strength organic wastewater discharged	High-strength organic wastewater discharged	Food wastewater	This work	https://doi.org/10.6084/m9.figshare.24480880.v	WTAR_SO_bin.12.orig	WTAR_SO_bin.12.orig.fna	WTAR_SO_1	-	3.10474	340	59747	54.75	13139	0	1.26	0.18	True	99.03	4.59	76.08	1	1	1	3.13515	ND	0	0	p_Chloroflexota	c_Anaerolineae	o_Anaerolineales	f_Anaerolineaceae	g_	s_	N/A
743	Soo et al. 2014	Japan	SO	WTAR	MET	High-strength organic wastewater discharged	High-strength organic wastewater discharged	Food wastewater	This work	https://doi.org/10.6084/m9.figshare.24480880.v	WTAR_SO_bin.17.strict	WTAR_SO_bin.17.strict.fna	WTAR_SO_2	-	4.137	405	63620	61.35	17254	5.42621	1.36	0.11	True	96.15	4.98	71.25	1	1	1	4.30266	1490	1	1	p_Chloroflexota	c_Anaerolineae	o_B4-G1	f_SLSP01	g_	s_	N/A
744	Soo et al. 2014	Japan	SO	WTAR	MET	High-strength organic wastewater discharged	High-strength organic wastewater discharged	Food wastewater	This work	https://doi.org/10.6084/m9.figshare.24480880.v	WTAR_SO_bin.30.orig	WTAR_SO_bin.30.orig.fna	WTAR_SO_3	-	3.27619	1047	14341	50.73	3391	0	ND	ND	ND	64	6.78	30.1	0	0	0	5.11905	ND	0	0	p_Chloroflexota	c_Anaerolineae	o_Anaerolineales	f_UBA4823	g_	s_	N/A
745	Soo et al. 2014	Japan	SO	WTAR	MET	High-strength organic wastewater discharged	High-strength organic wastewater discharged	Food wastewater	This work	https://doi.org/10.6084/m9.figshare.24480880.v	WTAR_SO_bin.31.orig	WTAR_SO_bin.31.orig.fna	WTAR_SO_4	-	5.10791	216	166546	58.06	37904	0	ND	0.06	True	98.84	6.87	64.49	0	0	0	5.16786	1066	1	0	p_Chloroflexota	c_Anaerolineae	o_JAFGEY01	f_JAFGEY01	g_	s_	N/A
746	Soo et al. 2014	Japan	SO	WTAR	MET	High-strength organic wastewater discharged	High-strength organic wastewater discharged	Food wastewater	This work	https://doi.org/10.6084/m9.figshare.24480880.v	WTAR_SO_bin.35.orig	WTAR_SO_bin.35.orig.fna	WTAR_SO_5	-	4.27391	2070	9783	52.81	2257	0	0.57	0.21	True	68.54	3.31	51.99	1	0	0	6.23564	ND	0	0	p_Chloroflexota	c_Anaerolineae	o_4572-78	f_J111	g_	s_	N/A
747	Yang et al. 2020	Taiwan	LK	WTAR	MET	Municipal wastewater	Municipal wastewater	Municipal wastewater	This work	https://doi.org/10.6084/m9.figshare.24480880.v	WTAR_YG_bin.125.strict	WTAR_YG_bin.125.strict.fna	WTAR_YG_1	-	2.0281	449	23665	71.75	6186	3.84768	ND	ND	ND	52.8	3.33	36.15	0	0	0	3.8411	ND	0	0	p_Chloroflexota	c_Limnocylindria	o_Limnocylindrales	f_CSP1-4	g_	s_	N/A
748	Yang et al. 2020	Taiwan	LK	WTAR	MET	Municipal wastewater	Municipal wastewater	Municipal wastewater	This work	https://doi.org/10.6084/m9.figshare.24480880.v	WTAR_YG_bin.143.orig	WTAR_YG_bin.143.orig.fna	WTAR_YG_2	-	3.58591	894	19656	66.69	4700	0	0.06	0.19	True	71.56	1.18	65.66	1	0	0	5.01106	ND	0	0	p_Chloroflexota	c_Anaerolineae	o_JAAEKA01	f_JAAEKA01	g_JAAEKA01	s_JAAEKA01 sp014879765	GCA_014879765.1
749	Yang et al. 2020	Taiwan	LK	WTAR	MET	Municipal wastewater	Municipal wastewater	Municipal wastewater	This work	https://doi.org/10.6084/m9.figshare.24480880.v	WTAR_YG_bin.144.strict	WTAR_YG_bin.144.strict.fna	WTAR_YG_3	-	2.09733	526	17261	66.09	4845	3.83598	ND	ND	ND	53.86	1.77	45.01	0	0	0	3.89404	ND	0	0	p_Chloroflexota	c_Dehalococcoidia	o_Tepidiformales	f_Tepidiformaceae	g_FeB-14	s_	N/A
750	Yang et al. 2020	Taiwan	LK	WTAR	MET	Municipal wastewater	Municipal wastewater	Municipal wastewater	This work	https://doi.org/10.6084/m9.figshare.24480880.v	WTAR_YG_bin.2.strict	WTAR_YG_bin.2.strict.fna	WTAR_YG_4	-	1.86655	574	16588	68.69	3867	3.40489	ND	ND	ND	53.23	1.06	47.93	0	0	0	3.50658	ND	0	0	p_Chloroflexota	c_Limnocylindria	o_Limnocylindrales	f_CSP1-4	g_SPCO01	s_	N/A
751	Yang et al. 2020	Taiwan	LK	WTAR	MET	Municipal wastewater	Municipal wastewater	Municipal wastewater	This work	https://doi.org/10.6084/m9.figshare.24480880.v	WTAR_YG_bin.6.permissive	WTAR_YG_bin.6.permissive.fna	WTAR_YG_5	-	1.62036	339	36691	59.37	7347	4.99472	ND	ND	ND	66.16	4.94	41.46	0	0	0	2.44916	ND	0	0	p_Chloroflexota	c_Anaerolineae	o_Anaerolineales	f_Anaerolineaceae	g_Longilinea	s_	N/A
752	Yang et al. 2020	Taiwan	LK	WTAR	MET	Municipal wastewater	Municipal wastewater	Municipal wastewater	This work	https://doi.org/10.6084/m9.figshare.24480880.v	WTAR_YG_bin.69.strict	WTAR_YG_bin.69.strict.fna	WTAR_YG_6	-	1.97429	79	105917	55.96	44032	7.18028	0.06	0.15	True	95.99	0.58	93.09	1	1	1	2.05677	493	0	0	p_Chloroflexota	c_Anaerolineae	o_Anaerolineales	f_Anaerolineaceae	g_T78	s_	N/A
753	Yang et al. 2020	Taiwan	LK	WTAR	MET	Municipal wastewater	Municipal wastewater	Municipal wastewater	This work	https://doi.org/10.6084/m9.figshare.24480880.v	WTAR_YG_bin.83.strict	WTAR_YG_bin.83.strict.fna	WTAR_YG_7	-	2.603	820	18760	64.47	4036	3.60539	0.04	0.31	True	58.58	0.7	55.08	1	0	0	4.4435	ND	0	0	p_Chloroflexota	c_Anaerolineae	o_Aggregatilineales	f_A4b	g_OLB15	s_	N/A
754	Fan et al. 2022	China	LG1	WTAR	MET	Food waste	Food waste	Food waste	This work	https://doi.org/10.6084/m9.figshare.24480880.v	STAR_FAN_LG1_bin.31.orig	STAR_FAN_LG1_bin.31.orig.fna	STAR_FAN_LG1_1	-	1.6726	45	164840	44.86	79221	0	ND	0.09	True	75.07	2.39	63.12	0	0	0	2.22805	ND	0	0	p_Chloroflexota	c_Anaerolineae	o_Anaerolineales	f_Anaerolineaceae	g_T78	s_	N/A
755	Fan et al. 2022	China	LG1	WTAR	MET	Food waste	Food waste	Food waste	This work	https://doi.org/10.6084/m9.figshare.24480880.v	STAR_FAN_LG1_bin.36.orig	STAR_FAN_LG1_bin.36.orig.fna	STAR_FAN_LG1_2	-	1.48133	412	14332	49.81	3910	0	ND	0.41	True	74.17	0.41	72.12	0	0	0	1.99721	ND	0	0	p_Chloroflexota	c_Anaerolineae	o_Anaerolineales	f_Anaerolineaceae	g_T78	s_	N/A
756	Fan et al. 2022	China	LG1	WTAR	MET	Food waste	Food waste	Food waste	This work	https://doi.org/10.6084/m9.figshare.24480880.v	STAR_FAN_LG1_bin.38.strict	STAR_FAN_LG1_bin.38.strict.fna	STAR_FAN_LG1_3	-	1.37769	156	63918	47.96	15336	7.11007	ND	0.19	True	78.19	1.37	71.34	0	0	0	1.76198	ND	0	0	p_Chloroflexota	c_Anaerolineae	o_Anaerolineales	f_Anaerolineaceae	g_T78	s_T78 sp012839565	GCA_012839565.1
757	Fan et al. 2022	China	LG2	WTAR	MET	Food waste	Food waste	Food waste	This work	https://doi.org/10.6084/m9.figshare.24480880.v	STAR_FAN_LG2_bin.9.orig	STAR_FAN_LG2_bin.9.orig.fna	STAR_FAN_LG2_1	-	1.04782	11	296990	45.19	231143	0	ND	0.04	True	60.65	0.03	60.5	0	0	0	1.72764	ND	0	0	p_Chloroflexota	c_Anaerolineae	o_Anaerolineales	f_Anaerolineaceae	g_T78	s_	N/A
758	Fan et al. 2022	China	LG3	WTAR	MET	Food waste	Food waste	Food waste	This work	https://doi.org/10.6084/m9.figshare.24480880.v	STAR_FAN_LG3_bin.10.orig	STAR_FAN_LG3_bin.10.orig.fna	STAR_FAN_LG3_1	-	1.36567	155	46045	50.13	12007	0	ND	0.21	True	71.91	0.01	71.86	0	0	0	1.89914	ND	0	0	p_Chloroflexota	c_Anaerolineae	o_Anaerolineales	f_Anaerolineaceae	g_T78	s_	N/A
759	Fan et al. 2022	China	LG3	WTAR	MET	Food waste	Food waste	Food waste	This work	https://doi.org/10.6084/m9.figshare.24480880.v	STAR_FAN_LG3_bin.8.strict	STAR_FAN_LG3_bin.8.strict.fna	STAR_FAN_LG3_2	-	0.986108	71	118898	43	28903	7.07557	ND	ND	ND	52.05	0.81	48	0	0	0	1.89454	ND	0	0	p_Chloroflexota	c_Anaerolineae	o_Anaerolineales	f_Anaerolineaceae	g_T78	s_	N/A
760	Fan et al. 2022	China	LG4	WTAR	MET	Food waste	Food waste	Food waste	This work	https://doi.org/10.6084/m9.figshare.24480880.v	STAR_FAN_LG4_bin.20.orig	STAR_FAN_LG4_bin.20.orig.fna	STAR_FAN_LG4_1	-	1.72637	168	60395	49.52	13258	0	ND	0.2	True	79.03	0.91	74.48	0	0	0	2.18445	ND	0	0	p_Chloroflexota	c_Anaerolineae	o_Anaerolineales	f_Anaerolineaceae	g_T78	s_	N/A
761	Fan et al. 2022	China	LG5	WTAR	MET	Food waste	Food waste	Food waste	This work	https://doi.org/10.6084/m9.figshare.24480880.v	STAR_FAN_LG5_bin.50.strict	STAR_FAN_LG5_bin.50.strict.fna	STAR_FAN_LG5_1	-	1.69915	60	227891	45.09	83770	35.4371	1.59	0.07	True	79.06	0.47	76.71	1	0	0	2.14919	ND	0	0	p_Chloroflexota	c_Anaerolineae	o_Anaerolineales	f_Anaerolineaceae	g_T78	s_	N/A
762	Fan et al. 2022	China	LG5	WTAR	MET	Food waste	Food waste	Food waste	This work	https://doi.org/10.6084/m9.figshare.24480880.v	STAR_FAN_LG5_bin.66.strict	STAR_FAN_LG5_bin.66.strict.fna	STAR_FAN_LG5_2	-	2.22695	69	184224	48.15	97056	9.34069	0.48	0.11	True	93.83	0.43	91.68	1	1	1	2.37338	ND	0	0	p_Chloroflexota	c_Anaerolineae	o_Anaerolineales	f_Anaerolineaceae	g_T78	s_	N/A
763	Fan et al. 2022	China	LG5	WTAR	MET	Food waste	Food waste	Food waste	This work	https://doi.org/10.6084/m9.figshare.24480880.v	STAR_FAN_LG5_bin.72.orig	STAR_FAN_LG5_bin.72.orig.fna	STAR_FAN_LG5_3	-	1.16236	216	23876	47.94	5959	ND	ND	0.29	True	73.41	3.61	55.36	0	0	0	1.58338	ND	0	0	p_Chloroflexota	c_Anaerolineae	o_Anaerolineales	f_Anaerolineaceae	g_T78	s_T78 sp012839565	GCA_012839565.1
764	Fan et al. 2022	China	LG5	WTAR	MET	Food waste	Food waste	Food waste	This work	https://doi.org/10.6084/m9.figshare.24480880.v	STAR_FAN_LG5_bin.74.permissive	STAR_FAN_LG5_bin.74.permissive.fna	STAR_FAN_LG5_4	-	1.18463	522	7824	50.16	2559	ND	ND	0.55	False	53.54	0.27	52.19	0	0	0	2.21261	ND	0	0	p_Chloroflexota	c_Anaerolineae	o_Anaerolineales	f_Anaerolineaceae	g_T78	s_	N/A
