# Supplementary material for: Unveiling the hidden diversity and functional role of Chloroflexota in full-scale wastewater treatment plants through genome-centric analyses
Source: ISME Commun. 2024 Apr 11;4(1):ycae050. doi: 10.1093/ismeco/ycae050 (PMC11653643; doi:10.1093/ismeco/ycae050)
Supplement: 12_Suppl_Data_3_ycae050 [file 12_suppl_data_3_ycae050.xls]

## Sheet: kegg codes
Supplementary Data 3. KEGG codes present in each MAG.
	KEGG	AS_BW_RH_bin.1.strict	AS_BW_RH_bin.11.strict	AS_BW_RH_bin.15.strict	AS_BW_RH_bin.45.permissive	AS_HY_coassembly.multi.bam_bin.104	AS_HY_coassembly.multi.bam_bin.1072	AS_HY_coassembly.multi.bam_bin.1091	AS_HY_coassembly.multi.bam_bin.1136	AS_HY_coassembly.multi.bam_bin.125	AS_HY_coassembly.multi.bam_bin.1302	AS_HY_coassembly.multi.bam_bin.132	AS_HY_coassembly.multi.bam_bin.1357	AS_HY_coassembly.multi.bam_bin.1402	AS_HY_coassembly.multi.bam_bin.1595	AS_HY_coassembly.multi.bam_bin.240	AS_HY_coassembly.multi.bam_bin.316	AS_HY_coassembly.multi.bam_bin.365	AS_HY_coassembly.multi.bam_bin.451	AS_HY_coassembly.multi.bam_bin.476	AS_HY_coassembly.multi.bam_bin.531	AS_HY_coassembly.multi.bam_bin.664	AS_HY_coassembly.multi.bam_bin.690	AS_HY_coassembly.multi.bam_bin.698	AS_HY_coassembly.multi.bam_bin.83	AS_HY_coassembly.multi.bam_bin.875	AS_HY_coassembly.multi.bam_bin.968	AS_LG_bin.24.strict	AS_PE_1_Bin84.contigs	AS_PE_2_Bin21.contigs	AS_PE_2_Bin24.contigs	AS_SC_Go_SlAct_bin_328	AS_SC_Go_SlAct_bin_337	AS_SC_Go_SlAct_bin_68	AS_SC_Gw_SlAct_bin_430	AS_SG_AalE_18_Q3_R2_46_BATAC.251	AS_SG_AalW_18_Q3_R10_53_BATAC.21	AS_SG_Aved_18_Q3_R54_62_BAT3C.518	AS_SG_Aved_18_Q3_R54_62_BATAC.767	AS_SG_Bjer_18_Q3_R1_45_MAXAC.030	AS_SG_Ega_18_Q3_R5_49_BAT3C.159	AS_SG_EsbE_18_Q3_R3_47_BATAC.104	AS_SG_EsbW_18_Q3_R4_48_BATAC.241	AS_SG_EsbW_18_Q3_R4_48_MAXAC.032	AS_SG_Fred_18_Q3_R57_64_BAT3C.445	AS_SG_Fred_18_Q3_R57_64_BATAC.359	AS_SG_Fred_18_Q3_R57_64_MAXAC.112	AS_SG_Fred_18_Q3_R57_64_MAXAC.194	AS_SG_Hirt_18_Q3_R61_65_BATAC.427
Glycolysis (Embden-Meyerhof pathway)	Villigracilis
Pentose phosphate pathway (Pentose phosphate cycle)	.	0	0	1	0	1	0	0	1	1	1	0	0	0	0	1	1	0	0	0	1	0	1	0	0	0	1	0	1	1	1	0	1	1	1	1	0	0	0	0	1	0	0	0	0	1	0	0	0
Pentose phosphate pathway, non-oxidative phase, fructose 6P => ribose 5P	.	1	0	1	1	1	1	0	1	1	1	1	0	1	1	1	1	1	1	1	1	1	1	0	1	1	1	0	1	1	1	1	1	1	1	1	0	1	0	1	1	1	0	0	1	1	1	0	0
Pentose phosphate pathway, oxidative phase, glucose 6P => ribulose 5P	.	0	0	1	1	1	1	1	1	1	1	1	0	1	1	1	1	1	1	1	1	0	1	1	1	0	1	0	1	1	1	1	1	1	1	1	1	1	0	1	1	1	1	1	0	1	1	1	0
Glycolysis (Embden-Meyerhof pathway), glucose => pyruvate	.	0	0	0	0	1	0	0	0	1	0	1	0	1	0	1	0	0	1	0	0	1	0	0	1	0	1	0	0	1	1	0	0	0	0	1	1	1	0	1	1	1	1	0	0	0	1	1	0
Glycolysis, core module involving three-carbon compounds	.	1	1	1	0	1	1	1	0	1	1	1	1	1	0	1	1	0	1	1	1	1	0	0	1	1	1	1	1	1	1	1	0	0	1	1	1	1	1	1	1	1	1	0	0	1	1	1	1
Glyceraldehyde-3-phosphate dehydrogenase gapb	K00134	1	1	1	0	1	1	1	1	1	1	1	1	1	1	1	1	1	1	1	1	1	0	1	1	1	1	1	1	1	1	1	0	1	1	1	1	1	1	1	1	1	1	1	1	1	1	1	1
glucokinase glk	K00845	1	1	1	1	1	1	1	1	1	1	1	1	0	1	1	1	1	1	0	1	1	1	0	1	1	1	1	1	1	1	1	1	1	1	1	1	1	0	1	1	1	1	0	1	1	1	1	1
6-phosphofructokinase pfkA	K00850	1	0	1	1	1	1	0	1	1	0	1	1	1	1	1	0	1	1	1	1	1	1	0	1	1	1	0	1	1	1	1	1	1	0	1	1	1	0	1	1	1	1	1	1	0	1	1	0
Pyruvate kinase PK, pyk	K00873	1	1	1	1	1	1	1	1	1	1	1	1	1	1	1	1	0	1	1	1	1	1	0	1	1	1	1	1	1	1	1	1	1	1	1	1	1	1	1	1	1	1	1	1	1	1	1	1
Phosphoglycerate kinase pgk	K00927	1	1	1	1	1	1	1	1	1	1	1	1	1	0	1	1	1	1	1	1	1	1	1	1	1	1	1	1	1	1	1	0	0	1	1	1	1	1	1	1	1	1	1	1	1	1	1	1
Phosphopyruvate hydratase eno	K01689	1	1	1	1	1	1	1	1	1	1	1	1	1	1	1	1	1	1	1	1	1	1	1	1	1	1	1	1	1	1	1	1	1	1	1	1	1	1	1	1	1	1	1	0	1	1	1	1
Triose-phosphate isomerase tpi	K01803	1	1	1	1	1	1	1	1	1	1	1	1	1	0	1	1	1	1	1	1	1	1	1	1	1	1	1	1	1	1	1	1	1	1	1	1	1	1	1	1	1	1	0	1	1	1	1	1
glucose-6-phosphate isomerase pgi	K01810	1	0	1	0	0	0	1	0	1	1	0	0	0	1	0	1	0	0	1	1	0	1	1	0	0	0	0	1	0	1	0	0	1	1	1	0	0	0	0	0	0	1	0	0	1	1	0	1
2,3-bisphosphoglycerate-dependent phosphoglycerate mutase gpmA	K01834	0	0	0	0	0	0	0	0	1	0	1	1	1	1	0	0	1	1	0	1	1	0	0	0	1	0	0	0	0	0	0	1	0	0	0	1	1	0	1	0	1	0	1	0	1	0	1	0
fructose-bisphosphate aldolase fbaB	K11645	0	0	0	1	0	1	0	1	1	0	0	0	0	1	1	0	1	1	0	0	1	1	0	1	0	0	0	0	0	0	0	0	0	0	0	1	1	0	0	0	0	0	0	0	0	1	1	0
2,3-bisphosphoglycerate-dependent phosphoglycerate mutase gpmb	K15634	1	0	0	1	0	0	0	0	0	0	0	0	0	0	0	1	0	1	0	0	0	1	1	1	0	0	0	0	1	0	1	0	1	0	1	0	1	0	0	0	0	0	1	1	0	0	0	0
glucose/mannose-6-phosphate isomerase pgi-pmi	K15916	0	0	0	0	0	0	1	1	0	0	1	1	1	0	0	0	1	0	1	0	1	0	1	1	1	0	0	0	0	0	0	1	0	0	0	1	1	1	0	0	1	0	0	0	0	0	1	0
polyphosphate glucokinase ppgk	K00886	1	0	0	0	1	0	0	0	0	0	1	1	1	1	1	0	1	1	0	1	0	1	0	1	1	1	0	1	1	0	1	1	1	0	1	1	1	0	0	1	1	1	1	0	1	1	1	0
glucokinase pfkC	K00918	0	0	0	0	0	0	0	0	0	1	0	0	0	0	0	0	0	0	0	0	0	0	0	0	0	0	0	0	1	0	0	0	0	0	0	0	0	0	0	0	0	0	0	0	0	0	0	0
fructose-bisphosphate aldolase fbaA	K01624	0	0	0	0	1	1	0	0	1	0	1	0	1	0	1	0	1	0	0	0	0	0	1	1	0	1	1	0	1	1	0	1	1	1	1	0	1	0	1	1	1	1	1	1	1	0	1	0
	K06859	1	0	1	1	1	0	0	0	0	0	0	0	0	1	1	0	0	0	0	1	0	0	0	0	0	1	0	0	1	1	0	0	0	0	0	0	0	0	0	1	0	1	0	0	1	1	0	0
transaldolase tal-pgi	K13810	0	0	0	1	1	0	1	1	0	0	1	1	1	1	0	0	1	1	1	0	1	0	0	1	1	1	0	0	0	0	0	0	0	0	0	0	1	0	1	1	1	1	1	0	0	1	0	0
	K16370	0	0	0	0	0	0	0	0	0	0	0	0	0	0	0	0	0	0	0	0	0	0	0	0	0	0	0	0	0	0	0	0	0	0	0	0	0	0	0	0	0	0	0	0	0	0	0	0
	K15633	0	1	1	0	1	0	0	0	0	1	0	0	0	0	0	1	0	0	0	0	0	1	0	0	0	1	0	0	1	1	0	0	1	0	1	0	0	1	0	1	0	1	0	1	0	1	0	1
2,3-bisphosphoglycerate-inde apgMpendent phosphoglycerate mutase	K15635	0	0	0	1	0	1	1	0	0	0	0	1	0	1	1	0	0	0	1	0	0	0	1	1	1	0	1	1	0	0	1	0	0	1	0	0	0	0	0	0	0	0	0	0	0	0	0	0
glyceraldehyde-3-phosphate dehydrogenase gap2	K00150	0	0	0	0	0	0	0	0	0	0	0	0	0	0	0	0	0	0	0	0	0	0	0	0	0	0	0	0	0	0	0	0	0	0	0	0	0	0	0	0	0	0	0	0	0	0	0	0
Pyruvate, phosphate dikinase pps	K01006	1	1	1	1	1	1	1	1	1	0	1	1	1	1	1	1	1	1	1	1	1	1	1	1	1	1	1	1	1	1	1	1	1	1	1	1	1	0	0	1	1	1	1	1	1	0	1	1
Fructose-bisphosphate aldolase fba	K01622	0	0	0	0	0	0	0	0	0	0	0	0	0	0	0	0	0	0	0	0	0	0	1	0	0	0	0	0	0	0	0	0	0	0	0	0	0	0	0	0	0	0	0	0	0	0	0	0
fructose-bisphosphate aldolase ALDO	K01623	0	1	0	0	0	0	0	0	0	0	0	0	0	0	0	1	0	0	0	0	0	0	0	0	0	0	1	0	0	0	0	0	0	0	0	0	0	0	0	0	0	0	0	1	0	0	0	1
glyceraldehyde-3-phosphate dehydrogenase (ferredoxin) gapor	K11389	0	0	0	0	0	0	0	1	0	0	0	0	0	0	0	0	0	0	0	0	1	0	0	0	0	0	0	0	0	0	0	0	0	0	0	0	0	0	0	0	0	0	0	0	0	0	0	0
Gluconeogenesis, oxaloacetate => fructose-6P
	K00134	1	1	1	0	1	1	1	1	1	1	1	1	1	1	1	1	1	1	1	1	1	0	1	1	1	1	1	1	1	1	1	0	1	1	1	1	1	1	1	1	1	1	1	1	1	1	1	1
	K00927	1	1	1	1	1	1	1	1	1	1	1	1	1	0	1	1	1	1	1	1	1	1	1	1	1	1	1	1	1	1	1	0	0	1	1	1	1	1	1	1	1	1	1	1	1	1	1	1
	K01596	1	0	1	1	0	1	1	0	1	0	0	0	0	1	1	0	0	1	0	1	0	1	0	0	0	0	1	0	1	1	1	0	0	0	0	0	0	0	0	0	0	1	0	0	1	0	0	0
	K01610	1	1	0	0	1	0	0	1	0	1	1	1	1	0	0	1	1	0	1	0	1	0	0	1	1	1	0	1	0	1	0	1	1	1	1	1	1	1	1	1	1	1	0	1	1	1	1	1
	K01624	0	0	0	0	1	1	0	0	1	0	1	0	1	0	1	0	1	0	0	0	0	0	1	1	0	1	1	0	1	1	0	1	1	1	1	0	1	0	1	1	1	1	1	1	1	0	1	0
	K01689	1	1	1	1	1	1	1	1	1	1	1	1	1	1	1	1	1	1	1	1	1	1	1	1	1	1	1	1	1	1	1	1	1	1	1	1	1	1	1	1	1	1	1	0	1	1	1	1
	K01803	1	1	1	1	1	1	1	1	1	1	1	1	1	0	1	1	1	1	1	1	1	1	1	1	1	1	1	1	1	1	1	1	1	1	1	1	1	1	1	1	1	1	0	1	1	1	1	1
	K01834	0	0	0	0	0	0	0	0	1	0	1	1	1	1	0	0	1	1	0	1	1	0	0	0	1	0	0	0	0	0	0	1	0	0	0	1	1	0	1	0	1	0	1	0	1	0	1	0
	K02446	0	1	1	0	1	1	1	1	0	1	1	1	1	0	0	1	1	0	0	1	1	1	0	1	0	1	1	0	0	0	0	1	0	0	0	1	1	1	1	1	0	0	1	0	0	0	1	1
	K03841	1	0	0	1	1	0	0	0	1	0	0	0	0	1	1	0	0	1	1	0	0	0	0	0	0	1	0	1	1	1	1	0	1	1	1	0	0	0	0	1	0	1	0	1	1	1	0	0
	K04041	0	0	1	0	0	0	0	0	0	0	0	0	0	0	0	0	0	0	0	0	0	1	0	0	0	0	0	0	0	0	0	0	1	0	1	0	0	0	0	0	0	0	0	0	0	0	0	0
	K15633	0	1	1	0	1	0	0	0	0	1	0	0	0	0	0	1	0	0	0	0	0	1	0	0	0	1	0	0	1	1	0	0	1	0	1	0	0	1	0	1	0	1	0	1	0	1	0	1
	K15634	1	0	0	1	0	0	0	0	0	0	0	0	0	0	0	1	0	1	0	0	0	1	1	1	0	0	0	0	1	0	1	0	1	0	1	0	1	0	0	0	0	0	1	1	0	0	0	0
Pentose phosphate pathway (Pentose phosphate cycle)
	K00033	1	0	1	1	1	1	1	1	1	1	1	1	1	1	1	1	1	1	1	1	1	1	1	1	1	1	1	1	1	1	1	1	1	1	1	1	1	0	1	1	1	1	1	1	1	1	1	0
	K00036	0	1	1	1	1	1	1	1	1	1	1	0	1	1	1	1	1	1	1	1	1	1	1	1	0	1	0	1	1	1	1	1	1	1	1	1	1	0	1	1	1	1	1	1	1	1	1	0
	K00615	1	1	1	1	1	1	1	1	1	1	1	1	1	1	1	1	1	1	1	1	1	1	1	1	1	1	1	1	1	1	1	1	1	1	1	1	1	1	1	1	1	1	1	1	1	1	1	1
	K00616	1	0	1	0	1	1	1	1	1	1	0	0	0	0	1	1	0	0	0	1	0	1	1	0	0	1	0	1	1	1	1	1	1	1	1	0	0	1	0	1	0	1	0	1	1	0	1	0
	K01057	1	1	1	1	1	1	1	1	1	1	1	0	1	1	1	1	1	1	1	1	0	1	1	1	0	1	0	1	1	1	1	1	1	1	1	1	1	0	1	1	1	1	1	0	1	1	1	0
	K01783	1	1	1	1	1	1	0	1	1	1	1	0	1	1	1	1	1	1	1	1	1	1	1	1	1	1	1	1	1	1	1	1	1	1	1	1	1	0	1	1	1	0	0	1	1	1	1	1
	K01807	0	1	1	0	1	1	1	0	1	1	0	0	0	1	1	1	0	0	0	1	0	1	0	0	0	1	0	0	0	0	1	0	1	1	1	0	0	1	0	1	0	1	0	1	0	0	0	1
	K01808	1	0	0	1	0	1	0	1	1	1	1	1	1	1	1	0	1	1	1	0	1	0	0	1	1	1	1	1	1	1	1	1	0	1	0	1	1	0	1	0	1	1	1	1	1	1	0	0
	K01810	1	0	1	0	0	0	1	0	1	1	0	0	0	1	0	1	0	0	1	1	0	1	1	0	0	0	0	1	0	1	0	0	1	1	1	0	0	0	0	0	0	1	0	0	1	1	0	1
	K06859	1	0	1	1	1	0	0	0	0	0	0	0	0	1	1	0	0	0	0	1	0	0	0	0	0	1	0	0	1	1	0	0	0	0	0	0	0	0	0	1	0	1	0	0	1	1	0	0
	K13810	0	0	0	1	1	0	1	1	0	0	1	1	1	1	0	0	1	1	1	0	1	0	0	1	1	1	0	0	0	0	0	0	0	0	0	0	1	0	1	1	1	1	1	0	0	1	0	0
	K15916	0	0	0	0	0	0	1	1	0	0	1	1	1	0	0	0	1	0	1	0	1	0	1	1	1	0	0	0	0	0	0	1	0	0	0	1	1	1	0	0	1	0	0	0	0	0	1	0
	K07404	0	0	0	0	0	0	1	0	0	1	0	0	0	1	0	0	0	1	1	1	0	1	0	0	0	0	1	0	0	0	1	1	1	0	0	0	0	0	0	0	1	0	0	0	0	0	0	0
Pyruvate oxidation
pyruvate dehydrogenase E1 component alpha subunit, pdhA	K00161	0	0	1	0	1	0	1	1	0	1	1	1	1	0	0	0	1	0	1	1	1	0	1	0	1	1	0	0	0	0	1	1	1	0	1	1	1	0	0	1	0	0	1	1	0	0	1	0
pyruvate dehydrogenase E1 component beta subunit, pdhB	K00162	0	0	1	1	1	0	1	1	0	1	1	1	1	1	1	0	1	1	1	1	0	1	1	1	1	1	0	1	1	1	1	0	1	0	1	1	1	0	0	1	1	1	1	1	1	1	1	0
pyruvate dehydrogenase E2 component, pdhC	K00627	0	0	1	1	0	0	0	1	0	1	1	1	1	0	0	0	1	1	0	1	1	1	1	1	1	1	0	0	0	0	1	1	0	0	0	1	1	1	0	1	1	0	0	1	0	0	1	1
dihydrolipoamide dehydrogenase DLD, lpd, pdhD	K00382	1	1	1	1	1	1	1	1	1	1	1	1	1	1	1	1	1	1	1	1	1	1	1	1	1	1	1	1	1	1	1	1	0	1	1	1	1	1	0	0	1	1	1	1	0	1	1	1
pyruvate ferredoxin oxidoreductase alpha subunit, porA	K00169	0	0	0	0	0	0	0	0	0	0	0	0	0	0	0	0	0	0	0	0	0	0	0	0	0	0	0	0	0	0	0	0	0	0	0	0	0	0	0	0	0	0	0	0	0	0	0	0
pyruvate ferredoxin oxidoreductase beta subunit, porB	K00170	0	0	0	0	0	0	0	0	0	0	0	0	0	0	0	0	0	0	0	0	0	0	0	0	0	0	0	0	0	0	0	0	0	0	0	0	0	0	0	0	0	0	0	0	0	0	0	0
pyruvate ferredoxin oxidoreductase delta subunit, porD	K00171	0	0	0	0	0	0	0	0	0	0	0	0	0	0	0	0	0	0	0	0	0	0	0	0	0	0	0	0	0	0	0	0	0	0	0	0	0	0	0	0	0	0	0	0	0	0	0	0
pyruvate ferredoxin oxidoreductase gamma subunit, porG	K00172	0	0	0	0	0	0	0	0	0	0	0	0	0	0	0	0	0	0	0	0	0	0	0	0	0	0	0	0	0	0	0	0	0	0	0	0	0	0	0	0	0	0	0	0	0	0	0	0
pyruvate-flavodoxin oxidoreductase, porB, nifJ	K03737	1	1	1	1	1	1	1	1	1	0	1	1	1	1	1	0	1	1	1	1	1	1	0	1	1	1	0	1	1	1	1	1	1	1	1	1	1	0	0	1	1	1	1	1	1	1	0	0
Fermentation
L-lactate dehydrogenase, ldh	K00016	1	0	0	1	1	1	0	0	1	0	0	0	0	0	0	0	1	1	0	1	0	1	0	1	0	1	0	1	1	1	0	0	1	0	1	0	0	0	0	1	0	1	0	0	0	0	1	0
Acetolactate synthase, small sub-unit ilvH 2.2.1.6 K01653	K01652	1	0	1	1	1	1	1	1	1	1	1	1	1	1	1	0	1	1	1	1	1	1	1	1	1	1	1	1	0	1	1	1	1	1	1	1	1	0	0	1	0	0	1	1	1	1	1	0
Acetolactate synthase, large sub-unit ilvI 2.2.1.6 K01652	K01653	1	0	0	1	1	1	0	1	1	1	1	1	1	1	1	0	1	1	1	1	1	1	1	1	1	1	1	1	1	0	1	1	1	1	1	1	1	0	0	1	0	0	1	1	1	1	1	0
Pyruvate formate-lyase, pfla	K00656	1	0	1	0	0	1	0	0	0	0	0	0	0	0	0	0	0	0	0	0	0	0	0	0	0	0	0	0	1	1	0	0	0	0	0	0	0	0	0	0	0	0	0	0	0	0	0	0
acetyltransferase, yfiQ	K09181	1	1	0	1	1	1	1	1	1	0	1	0	0	1	1	0	1	1	1	1	0	1	0	1	0	1	0	1	1	0	1	0	1	1	1	0	0	0	0	1	0	1	0	0	1	1	0	0
phosphotransacetylase pta	K13788	0	0	1	0	0	0	0	0	0	0	0	0	0	0	0	0	0	0	0	0	0	0	0	0	0	0	0	0	0	0	0	0	0	1	0	0	0	0	0	0	0	0	0	0	0	0	1	0
acetate kinase ackA	K00925	0	0	1	0	0	0	0	0	0	0	0	0	0	0	0	0	0	0	0	0	0	0	1	0	0	0	1	0	0	0	0	0	1	1	1	0	0	0	0	0	0	0	0	0	0	0	1	0
acetyl-CoA synthetase acsA	K01895	0	1	1	0	1	1	1	1	1	1	1	1	1	1	1	1	1	1	1	1	1	1	0	0	1	1	0	1	1	1	1	1	1	1	1	1	1	1	1	1	1	0	1	1	1	1	1	1
formate dehydrogenase H (fdhF) -- formic acid to H2 and CO2	K00123	1	1	0	0	1	1	1	1	1	0	0	1	1	0	0	1	0	0	1	1	1	0	0	0	1	1	1	0	1	0	1	1	1	1	1	0	1	0	0	1	0	1	1	0	1	0	1	1
Aldehyde dehydrogenase eutE 1.2.1.10	K04021	0	0	0	0	0	0	0	0	0	0	0	0	0	0	1	0	0	0	0	0	0	0	0	1	0	1	0	0	0	0	1	0	0	0	0	0	0	0	0	0	0	0	0	1	0	0	0	0
Alcohol dehydrogenase adh 1.1.1.1	K00001	0	0	0	0	0	0	0	0	0	0	0	0	0	0	0	0	0	0	0	0	0	0	0	0	0	0	0	0	0	0	0	0	0	0	0	0	0	0	0	0	0	0	0	0	0	0	0	0
Aldehyde/alcohol dehydrogenase adhE	K04072	0	0	0	0	0	0	0	0	0	0	0	0	0	0	0	0	0	0	0	0	0	0	0	0	0	0	0	0	0	0	0	0	0	0	0	0	0	0	0	0	0	0	0	0	0	0	0	0
Aldehyde dehydrogenase aldH	K00128	1	1	0	1	0	0	1	0	0	0	1	0	1	0	0	0	0	1	1	0	0	1	0	0	0	0	0	0	0	1	0	1	0	0	0	0	1	1	0	0	0	0	0	0	0	1	0	1
Alcohol dehydrogenase adhA	K22473	0	0	0	0	0	0	0	0	0	0	0	0	0	0	0	0	0	0	0	0	0	0	0	0	0	0	0	0	0	0	0	0	0	0	0	0	0	0	0	0	0	0	0	0	0	0	0	0
propionate CoA-transferase pct	K01026	0	0	0	0	0	0	0	0	0	1	0	0	0	0	0	0	0	0	0	0	0	0	0	0	0	0	0	0	0	0	0	0	0	0	0	0	0	0	0	0	0	0	0	0	1	0	0	0
propionyl-CoA synthetase prpE	K01908	0	0	0	0	0	0	0	0	0	0	0	0	0	0	0	0	0	0	0	0	0	0	0	0	0	0	0	0	0	0	1	0	1	0	1	0	0	0	0	0	0	0	0	1	0	0	0	0
succinate dehydrogenase flavoprotein subunit sdhA	K00239	1	1	1	1	1	1	1	1	1	1	1	1	1	1	1	1	0	1	1	1	1	1	1	1	1	1	1	1	1	1	1	1	1	1	1	1	1	1	0	1	1	1	1	0	1	0	1	1
aldehyde:ferredoxin oxidoreductase aor	K03738	1	0	1	0	1	1	1	1	1	1	1	0	1	0	1	0	0	0	1	1	1	1	1	1	1	0	0	0	1	1	1	1	1	1	1	1	1	0	1	1	1	1	1	1	1	0	1	0
Propionyl-CoA carboxylase alpha subunit pccA	K01965	0	0	0	0	0	0	0	0	0	0	0	0	0	0	0	0	0	0	0	0	0	0	0	0	0	0	0	0	0	0	0	0	0	0	0	0	0	0	0	0	0	0	0	0	0	0	0	0
Propionyl-CoA carboxylase beta subunit pccB	K01966	1	1	1	1	1	1	1	1	1	1	1	1	1	1	1	1	1	1	1	1	1	1	1	1	1	1	1	1	1	1	1	1	1	1	1	1	1	0	1	1	1	1	1	1	0	1	1	1
methylmalonyl-CoA epimerase (epi)	K05606	1	1	1	1	1	1	1	1	1	1	1	1	1	1	1	1	1	1	1	1	1	1	1	0	1	1	1	1	1	1	1	1	1	1	1	1	1	1	1	1	1	1	1	1	0	1	1	1
methylmalonyl-CoA mutase (mut)	K01847	0	1	0	0	1	0	0	0	0	0	0	0	0	0	0	1	0	0	0	0	0	0	0	0	0	1	0	0	0	0	0	0	0	0	0	0	0	0	0	1	0	0	0	1	0	0	0	1
methylmalonyl-CoA mutase, N-terminal domain	K01848	1	0	1	1	0	1	1	1	1	0	1	1	1	1	1	0	1	1	1	1	1	1	1	1	1	1	0	1	0	0	1	1	1	1	0	1	1	1	1	1	1	1	1	1	1	1	0	0
methylmalonyl-CoA mutase, c-terminal domain	K01849	1	0	0	1	1	1	1	1	1	1	1	1	1	1	1	0	1	1	1	1	1	1	1	1	1	1	0	1	1	1	1	1	1	1	1	1	1	1	1	1	0	1	1	1	1	1	1	0
propanediol dehydratase small subunit pduE	K13920	0	0	0	0	0	0	0	0	0	0	0	0	0	0	0	0	0	0	0	0	0	0	0	0	0	0	0	0	0	0	0	0	1	0	1	0	0	0	0	0	0	0	0	0	0	0	0	0
propanediol dehydratase large subunit pduC	K01699	0	0	0	0	0	0	0	0	0	0	0	0	0	0	0	0	0	0	0	0	0	0	0	0	0	0	0	0	0	0	0	0	1	0	1	0	0	0	0	0	0	0	0	0	0	0	0	0
propionaldehyde dehydrogenase pduP	K13922	0	0	0	0	0	0	0	0	0	0	0	0	0	0	0	0	0	0	0	0	0	0	0	0	0	0	0	0	0	0	0	0	1	0	1	0	0	0	0	0	0	0	0	0	0	0	0	0
Storage compounds
phaA	K00626	1	1	1	1	1	1	0	1	1	1	1	1	1	1	1	1	1	1	1	1	1	1	1	1	1	1	1	1	1	1	1	1	1	1	1	1	1	1	1	1	1	1	1	1	1	1	1	1
phaB	K00023	0	0	0	0	0	0	0	0	0	0	0	0	0	0	0	0	0	0	0	0	0	0	0	0	0	0	0	0	0	0	0	0	0	0	0	0	0	1	0	0	0	0	0	0	0	0	0	0
phaC	K03821	0	1	1	1	0	0	0	0	0	0	0	0	0	0	0	1	0	0	0	0	0	1	0	0	0	0	0	0	1	0	1	0	0	0	0	0	0	1	0	0	0	1	0	0	1	0	0	1
ppk	K00937	1	1	1	1	1	1	1	1	1	1	1	1	1	1	1	0	1	1	1	1	1	1	0	1	1	1	1	1	1	1	1	1	1	1	1	1	1	1	1	1	1	1	1	1	1	1	1	1
pstB	K02036	1	1	1	1	1	1	0	1	1	1	1	1	1	1	1	1	1	1	1	1	1	1	1	1	1	1	1	1	1	1	1	1	1	1	1	1	1	1	1	1	1	1	1	1	1	1	1	1
pstC	K02037	1	1	0	1	1	1	0	1	1	1	1	1	1	1	1	1	1	1	1	1	1	1	1	1	1	1	1	1	1	1	1	1	1	1	1	1	1	1	1	1	1	1	1	1	1	1	1	1
pstA	K02038	1	1	1	1	1	1	0	1	1	1	1	1	1	1	1	1	1	1	1	1	1	1	1	1	1	1	1	1	1	1	1	1	1	1	1	1	1	1	0	1	1	1	1	1	1	1	0	1
pstS	K02040	1	1	1	1	1	1	1	1	1	1	1	1	1	1	1	1	1	1	1	1	1	1	1	1	1	1	1	1	1	1	1	1	1	1	1	1	1	1	1	1	1	1	1	1	1	1	1	1
Pit	K03306	0	0	0	0	0	0	1	1	1	1	1	0	1	0	0	0	0	0	0	0	0	0	0	0	0	0	0	0	0	0	0	0	0	0	0	0	1	0	1	0	1	0	1	0	0	0	0	0
Glycogen accumulation/degradation glgA	K00703	1	0	0	1	1	1	0	1	1	0	1	1	1	1	1	0	1	1	0	1	1	1	0	1	1	1	0	1	0	1	1	1	1	0	1	1	1	0	1	1	1	1	1	0	1	1	0	0
Glycogen accumulation/degradation glgB	K00700	1	1	1	1	1	0	0	0	1	0	0	0	0	1	1	0	0	0	0	1	1	1	1	0	0	1	1	1	1	1	0	0	1	1	1	0	0	0	0	1	0	1	0	1	1	1	0	0
Glycogen accumulation/degradation glgC	K00975	1	0	1	1	1	1	1	1	1	0	1	1	1	1	1	0	1	1	1	1	1	1	1	1	1	1	0	1	1	1	1	1	1	1	1	1	1	0	1	0	1	1	1	1	1	1	1	0
Glycogen accumulation/degradation gal	K00963	1	1	0	0	1	0	0	0	0	0	0	1	0	0	0	1	0	0	0	0	0	1	1	0	1	1	1	1	1	1	0	0	1	1	1	0	0	1	0	1	0	1	0	1	1	0	0	1
Glycogen accumulation/degradation glgP	K00688	1	1	1	1	1	1	1	1	1	1	1	1	1	1	1	0	1	1	1	1	1	1	1	1	1	1	1	1	1	1	1	1	1	1	1	1	1	0	1	1	1	1	1	1	1	1	1	0
Glycogen accumulation/degradation glgY	K06044	0	0	1	0	0	0	0	0	0	1	0	1	0	0	0	0	0	0	0	1	0	0	1	0	1	0	1	0	0	0	0	0	0	0	0	0	0	0	0	0	0	0	0	0	0	0	0	0
Glycogen accumulation/degradation malQ	K00705	1	0	1	1	1	1	1	1	1	1	1	1	1	1	1	0	1	1	1	1	1	1	0	1	1	1	1	1	1	1	1	1	1	1	1	1	1	0	1	1	1	1	1	0	1	1	1	0
		5	3	4	4	5	3	2	3	4	2	3	5	3	4	4	1	3	3	2	5	4	5	5	3	5	5	4	5	4	5	3	3	5	4	5	3	3	1	3	4	3	5	3	4	5	4	2	1
Nitrogene cycle
Dissimilatory nitrate reduction, nitrate => ammonia		0	0	0	0	0	0	0	1	1	0	0	0	0	0	0	0	1	0	0	0	0	0	0	0	0	0	0	0	0	0	0	0	0	0	0	1	0	0	0	0	0	0	0	0	0	0	1	0
Nitrate reductase NarG	K00370	0	0	0	0	0	1	0	1	1	0	0	1	0	0	0	0	1	0	0	0	1	0	1	1	1	0	0	0	0	0	1	0	0	0	0	1	0	0	0	0	0	0	0	0	0	0	1	0
Nitrate reductase NarH	K00371	0	0	0	0	0	1	0	1	1	0	0	0	0	0	0	0	1	0	0	0	1	0	0	0	0	0	0	0	0	0	0	0	0	0	0	1	0	0	0	0	0	0	0	0	0	0	1	0
Nitrate reductase NarI	K00374	0	0	0	0	0	1	0	1	1	0	0	0	0	0	0	0	1	0	0	0	0	0	0	0	0	0	0	0	0	0	0	0	0	0	0	1	1	0	0	0	0	0	0	0	0	0	1	0
Nitrite reductase, NrfA	K03385	1	0	1	0	1	0	1	1	1	0	0	0	0	0	1	0	1	0	1	0	0	0	0	1	0	1	0	0	1	1	0	1	0	1	0	1	1	0	1	1	0	1	1	0	1	1	1	0
Nitrite reductase, NrfH	K15876	1	0	1	0	1	0	1	1	1	0	0	0	0	0	1	0	1	0	1	0	0	0	0	1	0	1	0	0	1	1	0	1	0	1	0	1	1	0	1	1	0	1	1	0	1	1	1	0
Nitrite reductase NirK (NO2 acceptor)	K00368	0	0	1	1	1	0	1	1	0	1	1	1	0	1	1	0	1	1	1	1	0	1	0	0	1	1	0	1	0	0	0	1	0	0	0	1	0	0	0	1	1	0	0	1	0	1	0	0
Nitrite reductase NirS (NO2 acceptor)	K15864	0	0	0	0	0	0	0	0	0	0	0	0	0	0	0	0	0	0	0	0	0	0	0	0	0	0	0	0	0	0	0	0	0	0	0	0	1	0	0	0	1	0	1	0	0	0	0	0
Nitric oxide reductase NorB	K04561	0	0	0	0	0	0	0	0	0	0	0	0	0	0	0	0	0	0	1	0	0	0	0	0	0	0	0	0	0	0	0	0	0	0	0	0	0	0	0	0	0	0	0	0	0	0	0	0
Nitric oxide reductase NorC	K02305	0	0	0	1	0	0	0	0	0	0	0	0	0	1	1	0	0	1	1	0	0	0	0	0	0	0	0	0	0	0	0	0	0	0	0	0	0	0	0	0	0	0	0	0	0	0	0	0
Nitrous-oxide reductase NosZ (N2O acceptor)	K00376	1	1	0	0	1	1	0	0	1	1	0	1	0	0	0	1	0	0	0	0	1	0	0	0	1	1	0	0	1	1	1	0	0	1	0	0	0	1	0	1	0	1	0	0	1	1	0	1
formate transporter FocA	K06212	0	0	0	0	0	1	0	0	1	0	0	0	1	0	0	1	0	0	0	1	1	0	0	1	0	1	1	0	1	1	1	1	1	0	1	1	1	0	1	0	1	0	0	0	0	0	0	1
narK, nrtP, nrt K02575	K02575	0	0	0	0	0	0	0	0	0	0	0	0	0	0	0	0	0	0	0	0	0	0	0	0	0	0	0	0	0	0	0	0	0	0	0	1	0	0	0	0	0	0	0	0	0	0	1	0
Oxidative stress
Superoxide dismutase	K04564	1	1	1	1	1	1	1	1	1	1	1	0	1	1	1	1	1	1	1	1	1	1	0	1	0	1	1	1	1	0	1	1	1	0	1	1	1	1	1	1	1	0	1	0	1	1	1	1
Superoxide reductase	K05919	0	0	0	0	0	0	0	0	0	0	0	0	0	0	0	0	0	0	0	0	0	0	0	0	0	0	0	0	0	0	0	0	0	0	0	0	0	0	0	0	0	0	0	0	0	0	0	0
Catalase	K03781	0	0	0	0	0	0	0	1	0	0	0	1	0	1	0	0	0	0	0	0	0	0	0	0	1	0	1	0	0	1	0	0	0	0	0	0	0	1	0	0	0	0	0	0	0	0	0	0
Nitrosative stress
putative hydroxylamine reductase (hcp)	K05601	0	0	0	0	0	0	0	0	0	0	0	0	0	0	0	0	0	0	0	0	0	0	0	0	0	0	0	0	0	0	0	0	0	0	0	0	0	0	0	0	0	0	0	0	0	0	0	0
Nitric oxide reductase NorB	K04561	0	0	0	0	0	0	0	0	0	0	0	0	0	0	0	0	0	0	1	0	0	0	0	0	0	0	0	0	0	0	0	0	0	0	0	0	0	0	0	0	0	0	0	0	0	0	0	0
Nitrite reductase, NrfA	K03385	1	0	1	0	1	0	1	1	1	0	0	0	0	0	1	0	1	0	1	0	0	0	0	1	0	1	0	0	1	1	0	1	0	1	0	1	1	0	1	1	0	1	1	0	1	1	1	0
Respiration
NADH:quinone oxidoreductase, prokaryotes		0	0	0	0	0	0	0	0	0	0	0	0	0	0	0	0	0	0	0	1	0	1	0	0	0	0	0	0	0	0	0	0	0	0	0	0	0	0	0	0	0	0	0	0	0	0	0	0
NADH-quinone oxidoreductase subunit A nuoA 1.6.5.3	K00330	1	1	1	1	1	1	1	1	1	1	1	1	1	1	1	1	1	1	1	1	1	1	1	1	1	1	1	1	1	1	1	1	1	1	1	1	1	1	1	1	1	1	1	1	1	1	1	1
NADH-quinone oxidoreductase subunit B nuoB 1.6.5.3	K00331	1	1	1	1	1	1	1	1	1	1	1	1	1	1	1	1	1	1	1	1	1	1	1	1	1	1	1	1	1	1	1	1	1	1	1	1	1	1	1	1	1	1	1	1	1	1	1	1
NADH-quinone oxidoreductase subunit C nuoC 1.6.5.3	K00332	0	0	1	1	0	0	0	0	0	1	1	0	0	1	1	0	0	1	0	0	1	1	0	1	0	0	0	0	0	0	0	1	0	0	0	0	0	0	0	0	1	0	0	0	0	1	0	0
NADH-quinone oxidoreductase subunit D nuoD 1.6.5.3	K00333	1	1	1	1	1	0	1	1	0	1	1	0	1	1	1	1	1	1	1	0	1	1	1	1	1	1	1	0	0	0	1	1	1	0	1	1	1	1	1	1	1	1	1	1	0	1	1	1
NADH-quinone oxidoreductase subunit E nuoE 1.6.5.3	K00334	1	1	1	1	1	0	1	1	1	0	1	0	1	1	1	1	1	1	1	1	0	1	0	1	0	1	0	0	0	0	1	1	0	1	0	1	1	1	1	1	1	0	1	1	1	1	1	1
NADH-quinone oxidoreductase subunit F nuoF 1.6.5.3	K00335	0	1	1	0	1	1	0	1	1	0	1	1	1	0	1	0	1	1	0	1	1	1	0	1	1	1	1	1	1	1	1	1	1	1	1	1	1	0	1	1	0	1	1	1	1	0	1	0
NADH-quinone oxidoreductase subunit G nuoG 1.6.5.3	K00336	0	0	0	0	0	1	0	0	0	0	0	0	0	0	0	0	0	0	0	1	0	1	0	0	0	0	0	0	0	0	0	0	0	0	0	0	0	0	0	0	0	0	0	0	0	0	0	0
NADH-quinone oxidoreductase subunit H nuoH 1.6.5.3	K00337	1	1	0	1	1	1	1	1	1	1	1	1	1	1	1	1	1	1	1	1	1	1	1	1	1	1	1	1	1	1	1	1	1	1	1	0	1	1	1	1	1	1	1	1	1	1	1	1
NADH-quinone oxidoreductase subunit I nuoI 1.6.5.3	K00338	1	1	0	1	1	1	1	1	1	1	1	0	1	1	1	1	1	1	1	1	1	1	0	1	0	1	0	1	1	1	1	1	1	1	1	1	1	1	1	1	1	1	1	1	1	1	1	1
NADH-quinone oxidoreductase subunit J nuoJ 1.6.5.3	K00339	1	1	1	1	1	1	1	1	1	1	1	1	1	1	1	1	1	1	1	1	1	1	1	1	1	1	1	1	0	1	1	1	1	1	1	1	1	1	1	1	1	1	1	1	1	1	1	1
NADH-quinone oxidoreductase subunit K nuoK 1.6.5.3	K00340	1	1	1	1	1	1	1	1	1	1	1	1	1	1	1	1	1	1	1	1	1	1	1	1	1	1	1	1	1	1	1	1	1	1	1	1	1	1	1	1	1	1	1	1	1	1	1	1
NADH-quinone oxidoreductase subunit L nuoL 1.6.5.3	K00341	1	1	1	1	1	1	1	1	1	1	1	1	1	1	1	1	1	1	1	1	1	1	1	1	1	1	1	1	1	1	1	1	1	1	1	1	1	1	1	1	1	1	1	1	1	1	1	1
NADH-quinone oxidoreductase subunit M nuoM 1.6.5.3	K00342	1	1	1	1	1	1	1	1	1	1	1	1	1	1	1	1	1	1	1	1	1	1	1	1	1	1	1	1	1	1	1	1	1	1	1	1	1	1	1	1	1	1	1	1	1	1	1	1
NADH-quinone oxidoreductase subunit N nuoN 1.6.5.3	K00343	1	1	1	1	1	1	1	1	1	1	1	1	1	1	1	1	1	1	1	1	1	1	1	1	1	1	1	1	1	1	1	1	1	1	1	1	1	1	1	1	1	1	1	0	1	1	1	1
Cytochrome c oxidase subunit 1 ctaD	K02274	0	0	0	1	0	0	1	0	1	1	0	0	0	0	1	0	0	1	1	0	1	1	1	0	1	0	1	0	0	0	0	0	0	0	0	0	0	1	0	0	0	0	0	0	0	0	0	0
Cytochrome c oxidase subunit 2 ctaC	K02275	1	1	1	1	1	1	1	1	1	1	1	1	1	1	1	1	1	1	1	1	1	1	1	1	1	1	1	1	1	1	1	1	1	1	1	1	1	1	1	1	0	1	1	0	1	1	0	1
Cytochrome c oxidase subunit 3 ctaE	K02276	0	0	1	1	0	0	1	0	1	1	0	1	0	1	1	0	0	1	1	1	1	1	1	1	1	0	1	0	0	0	0	0	0	0	0	0	0	1	0	0	0	0	0	0	0	1	0	0
cytochrome c oxidase subunit 4 ctaF	K02277	0	0	0	1	0	0	1	0	1	1	0	0	0	1	1	0	0	1	1	1	1	0	1	1	0	0	0	0	0	0	0	0	0	0	0	0	0	1	0	0	0	0	0	0	0	1	0	0
Succinate dehydrogenase, prokaryotes		0	0	0	0	1	1	0	0	1	1	0	0	0	0	0	0	0	0	1	0	1	0	0	1	0	1	0	0	0	0	1	0	1	0	1	0	0	1	0	1	0	0	0	0	0	0	0	0
Succinate dehydrogenase, prokaryotes	K00239	1	1	1	1	1	1	1	1	1	1	1	1	1	1	1	1	0	1	1	1	1	1	1	1	1	1	1	1	1	1	1	1	1	1	1	1	1	1	0	1	1	1	1	0	1	0	1	1
Succinate dehydrogenase, prokaryotes	K00240	1	1	0	1	1	1	1	1	1	1	1	1	1	1	1	1	1	1	1	1	1	1	1	1	1	1	1	1	1	1	1	1	1	1	1	1	1	1	0	1	1	1	1	0	1	1	1	1
Succinate dehydrogenase, prokaryotes	K00241	0	1	1	1	1	1	1	0	1	1	0	1	1	1	1	1	1	1	1	1	1	1	0	1	1	1	0	1	1	1	1	1	1	1	1	1	0	1	0	1	1	1	1	0	1	1	0	1
Succinate dehydrogenase, prokaryotes	K00242	0	0	0	0	1	1	0	0	1	1	1	0	0	0	0	0	0	0	1	0	1	0	0	1	0	1	0	0	0	0	1	0	1	0	1	0	0	1	0	1	0	0	0	0	0	0	0	0
F-type ATPase prokaryotes and chloroplasts		1	1	1	0	0	1	0	0	1	1	0	1	0	1	0	1	0	0	0	1	0	1	1	0	1	0	1	1	0	0	0	0	0	1	0	0	0	1	0	0	0	0	0	0	0	0	0	1
F-type ATPase, prokaryotes and chloroplasts	K02108	1	1	1	1	1	1	1	1	1	1	1	1	1	1	1	1	1	1	0	1	1	1	1	1	1	1	1	1	1	1	1	1	1	1	1	1	1	1	1	1	1	1	1	0	1	0	0	1
F-type ATPase, prokaryotes and chloroplasts	K02109	1	1	1	1	1	1	1	1	1	1	1	1	1	1	1	1	1	1	1	1	1	1	1	1	1	1	1	1	0	1	1	1	1	1	1	1	1	1	1	1	1	1	1	0	1	1	0	1
F-type ATPase, prokaryotes and chloroplasts	K02110	1	1	1	1	1	1	1	1	1	1	1	1	1	1	1	1	1	1	1	1	1	1	1	1	1	1	1	1	0	1	1	1	1	1	1	1	1	1	1	1	1	1	1	0	1	1	0	1
F-type ATPase, prokaryotes and chloroplasts	K02111	1	1	1	1	0	1	1	1	1	1	1	1	1	1	1	1	1	1	1	1	1	1	1	1	1	1	1	1	1	1	1	1	1	1	1	1	1	1	1	1	1	1	1	1	1	1	1	1
F-type ATPase, prokaryotes and chloroplasts	K02112	1	1	1	1	1	1	1	1	1	1	1	1	1	1	1	1	1	1	1	1	1	1	1	1	1	1	1	1	1	1	1	1	1	1	1	1	1	1	1	1	1	1	1	1	1	1	0	1
F-type ATPase, prokaryotes and chloroplasts	K02113	1	1	1	0	0	1	0	0	1	1	0	1	0	1	0	1	0	0	1	1	0	1	1	0	1	0	1	1	1	1	0	0	0	1	0	0	0	1	0	0	0	1	0	0	1	0	0	1
F-type ATPase, prokaryotes and chloroplasts	K02114	1	1	1	1	1	1	1	1	1	1	1	1	1	1	1	1	1	1	1	1	1	1	1	1	1	1	1	1	1	1	1	1	1	1	1	1	1	1	1	1	1	0	1	1	1	1	1	1
F-type ATPase, prokaryotes and chloroplasts	K02115	1	1	1	1	0	1	1	1	1	1	1	1	1	1	1	1	1	1	1	1	1	1	1	1	1	1	1	1	1	0	1	1	1	1	1	1	1	1	1	1	1	0	1	1	0	1	1	1
Citrate cycle, first carbon oxidation, oxaloacetate => 2-oxoglutarate	K00030	0	0	0	0	0	0	0	0	0	1	0	0	0	0	0	0	0	0	0	1	0	0	0	0	0	0	0	0	0	0	0	0	0	0	0	0	0	0	0	0	0	0	0	0	0	0	0	0
Citrate cycle, first carbon oxidation, oxaloacetate => 2-oxoglutarate	K00031	1	1	1	1	1	1	1	1	1	0	1	1	0	1	1	1	0	1	1	1	1	1	1	0	1	1	0	1	1	1	1	0	1	1	1	0	0	0	0	1	0	1	0	0	1	0	0	1
Citrate cycle, first carbon oxidation, oxaloacetate => 2-oxoglutarate	K01647	1	0	1	1	1	1	1	1	1	1	1	1	1	1	1	0	1	1	1	1	1	1	1	1	1	1	1	1	1	1	1	1	1	1	1	1	1	1	1	1	1	0	1	1	1	1	0	0
Citrate cycle, first carbon oxidation, oxaloacetate => 2-oxoglutarate	K01681	1	1	0	1	1	1	1	1	1	1	1	0	1	1	1	1	1	1	1	1	1	1	1	0	1	1	1	1	1	0	1	1	1	1	1	1	1	1	1	1	1	1	0	1	0	1	0	1
Citrate cycle, second carbon oxidation, 2-oxoglutarate => oxaloacetate	K00024	1	1	1	1	0	1	1	1	1	1	1	1	1	1	1	1	1	1	1	1	1	1	1	1	1	1	1	1	1	1	1	1	1	1	0	1	1	1	1	1	1	0	1	1	1	1	1	1
Citrate cycle, second carbon oxidation, 2-oxoglutarate => oxaloacetate	K00164	0	0	0	0	1	0	0	0	1	1	0	0	0	0	0	0	0	1	0	1	0	1	0	0	0	0	0	0	0	0	1	0	0	0	0	0	0	0	0	1	0	0	0	1	0	1	0	0
Citrate cycle, second carbon oxidation, 2-oxoglutarate => oxaloacetate	K00174	1	1	1	1	1	1	1	1	1	0	1	0	1	1	1	1	1	1	1	1	1	1	1	1	1	1	1	1	1	1	1	1	1	1	1	1	1	1	1	1	1	1	1	1	1	1	1	1
Citrate cycle, second carbon oxidation, 2-oxoglutarate => oxaloacetate	K00175	1	1	1	1	1	1	1	1	1	0	1	1	1	1	1	1	1	1	1	1	1	1	1	1	1	1	1	1	0	1	1	1	1	1	1	1	1	1	1	1	0	1	1	1	1	1	0	1
Citrate cycle, second carbon oxidation, 2-oxoglutarate => oxaloacetate	K00658	0	0	0	0	1	0	0	1	1	0	0	0	0	0	0	0	0	1	0	1	0	1	0	0	0	0	0	0	0	0	1	0	0	0	0	0	0	0	0	1	0	0	0	0	0	1	0	0
Citrate cycle, second carbon oxidation, 2-oxoglutarate => oxaloacetate	K01679	1	1	0	0	0	1	0	0	0	1	0	1	0	0	0	1	0	0	0	1	0	0	1	0	0	0	1	1	0	1	0	0	0	1	0	0	0	1	0	0	0	0	0	0	1	0	0	1
Citrate cycle, second carbon oxidation, 2-oxoglutarate => oxaloacetate	K01902	1	1	1	1	1	1	1	1	1	1	1	1	1	0	1	1	1	1	1	1	1	1	1	1	1	1	1	1	1	1	1	1	1	1	1	1	1	1	1	1	1	1	1	1	1	1	1	1
Citrate cycle, second carbon oxidation, 2-oxoglutarate => oxaloacetate	K01903	1	1	1	0	1	1	1	1	1	1	1	1	1	0	1	1	1	1	1	1	1	1	1	1	1	1	1	1	1	1	1	1	1	1	1	1	1	1	1	1	1	1	1	1	0	1	0	1
Citrate cycle, second carbon oxidation, 2-oxoglutarate => oxaloacetate	K00382	1	1	1	1	1	1	1	1	1	1	1	1	1	1	1	1	1	1	1	1	1	1	1	1	1	1	1	1	1	1	1	1	0	1	1	1	1	1	0	0	1	1	1	1	0	1	1	1
Citrate cycle, second carbon oxidation, 2-oxoglutarate => oxaloacetate	K00239	1	1	1	1	1	1	1	1	1	1	1	1	1	1	1	1	0	1	1	1	1	1	1	1	1	1	1	1	1	1	1	1	1	1	1	1	1	1	0	1	1	1	1	0	1	0	1	1
Citrate cycle, second carbon oxidation, 2-oxoglutarate => oxaloacetate	K00240	1	1	0	1	1	1	1	1	1	1	1	1	1	1	1	1	1	1	1	1	1	1	1	1	1	1	1	1	1	1	1	1	1	1	1	1	1	1	0	1	1	1	1	0	1	1	1	1
Citrate cycle, second carbon oxidation, 2-oxoglutarate => oxaloacetate	K00241	0	1	1	1	1	1	1	0	1	1	0	1	1	1	1	1	1	1	1	1	1	1	0	1	1	1	0	1	1	1	1	1	1	1	1	1	0	1	0	1	1	1	1	0	1	1	0	1
Glyoxylate cycle
Glyoxylate cycle		1	0	0	1	0	0	0	0	0	0	1	0	1	0	1	0	0	0	1	1	1	0	0	0	0	1	0	0	1	0	1	0	1	1	0	0	1	0	0	1	0	0	0	1	0	0	0	0
	K01647	1	0	1	1	1	1	1	1	1	1	1	1	1	1	1	0	1	1	1	1	1	1	1	1	1	1	1	1	1	1	1	1	1	1	1	1	1	1	1	1	1	0	1	1	1	1	0	0
	K01681	1	1	0	1	1	1	1	1	1	1	1	0	1	1	1	1	1	1	1	1	1	1	1	0	1	1	1	1	1	0	1	1	1	1	1	1	1	1	1	1	1	1	0	1	0	1	0	1
	K01637	1	0	1	1	1	0	0	0	0	0	1	0	1	0	1	0	0	0	1	1	1	1	0	1	0	1	0	0	1	1	1	0	1	1	1	0	1	0	0	1	0	1	1	1	1	0	0	0
	K01638	1	0	1	1	1	1	1	0	0	1	1	0	1	0	1	0	0	0	1	1	1	0	0	1	0	1	1	1	1	1	1	0	1	1	1	0	1	0	0	1	0	0	1	1	1	1	0	0
	K00024	1	1	1	1	0	1	1	1	1	1	1	1	1	1	1	1	1	1	1	1	1	1	1	1	1	1	1	1	1	1	1	1	1	1	0	1	1	1	1	1	1	0	1	1	1	1	1	1
Transporters
Putative simple sugar transport system		0	0	0	1	0	1	0	1	0	1	0	0	0	0	0	0	1	0	0	0	0	0	0	1	0	0	0	0	1	1	0	0	0	0	0	1	0	0	0	0	0	0	0	0	1	1	1	0
Glucose/mannose transport system		0	0	0	0	1	1	0	0	0	1	0	0	0	1	1	0	0	1	0	0	0	0	0	0	0	1	0	0	0	0	1	0	1	1	1	0	1	0	0	0	0	0	0	0	0	1	0	0
Glucose/mannose transport system	K17315	1	0	0	1	1	1	0	0	0	1	0	0	0	1	1	0	0	1	0	0	1	0	0	0	0	1	0	0	0	0	1	0	1	1	1	0	1	0	0	0	0	0	0	1	0	1	0	0
Glucose/mannose transport system	K17316	1	0	0	0	1	1	0	0	0	1	0	0	0	1	1	0	0	1	0	0	1	0	0	0	0	1	0	0	0	0	1	0	1	1	1	0	1	0	0	0	0	0	0	1	0	1	0	0
Glucose/mannose transport system	K17317	1	0	0	1	1	1	0	0	0	1	0	0	0	1	1	0	0	1	0	0	1	0	0	0	0	1	0	0	0	0	1	0	1	1	1	0	1	0	0	0	0	0	0	1	1	1	0	0
Glucose/mannose transport system	K10112	0	0	1	1	1	1	1	1	1	1	1	0	1	1	1	0	1	1	1	1	0	1	0	1	0	1	0	1	1	0	1	1	1	1	1	1	1	0	0	1	1	1	1	0	1	1	0	0
Fructose transport system	K10552	0	0	0	0	0	0	0	0	1	0	0	0	0	0	0	0	0	0	0	1	0	1	0	0	0	0	0	0	0	0	0	0	0	0	0	0	0	0	0	0	0	1	0	0	0	0	0	0
Fructose transport system	K10553	0	0	1	0	0	0	0	0	1	0	0	0	0	0	0	0	0	0	0	1	0	1	0	0	0	0	0	0	0	1	0	0	0	0	0	0	0	0	0	0	0	1	0	0	0	0	0	0
Fructose transport system	K10554	0	0	0	0	0	0	0	0	0	0	0	0	0	0	0	0	0	0	0	0	0	0	0	0	0	0	0	0	0	1	0	0	0	0	0	0	0	0	0	0	0	1	0	0	0	0	0	0
Ribose transport system		1	0	1	1	0	1	0	0	0	1	0	0	0	1	1	0	0	0	1	1	0	0	0	1	0	0	0	1	1	1	0	0	1	1	1	0	0	0	0	0	0	1	0	1	1	0	0	0
Ribose transport system	K10439	1	0	1	1	0	1	0	0	0	1	0	0	0	1	1	0	0	1	1	1	0	1	0	1	0	0	1	1	1	1	0	0	1	1	1	1	0	0	0	0	0	1	0	1	1	0	0	0
Ribose transport system	K10440	1	0	1	1	0	1	0	0	0	1	0	0	0	1	1	0	0	1	1	1	0	0	0	1	0	0	0	1	1	1	0	0	1	1	1	0	0	0	0	0	0	1	0	1	1	0	0	0
Ribose transport system	K10441	1	0	1	1	1	1	0	0	1	1	0	0	0	1	1	0	1	0	1	1	1	1	0	1	0	1	0	1	1	1	0	0	1	1	1	0	1	0	1	1	0	1	0	1	1	1	0	0
D-Xylose transport system		0	0	0	0	0	0	0	0	0	0	0	0	0	0	0	0	0	0	0	0	0	0	0	0	0	0	0	0	0	0	0	0	0	1	0	0	0	0	0	0	0	1	0	0	1	1	0	0
D-Xylose transport system	K10543	1	0	0	1	0	0	0	1	0	0	0	0	0	0	0	0	1	0	0	0	1	0	0	1	0	0	0	0	1	1	0	0	0	1	0	1	0	0	0	0	0	1	0	0	1	1	0	0
D-Xylose transport system	K10544	0	0	0	0	0	0	0	1	0	0	0	0	0	1	0	0	1	0	0	0	1	0	0	1	0	0	0	0	1	0	0	0	0	1	0	1	0	0	0	0	0	1	0	0	1	1	0	0
D-Xylose transport system	K10545	0	0	0	0	0	0	0	0	0	0	0	0	0	0	1	0	0	0	0	0	0	0	0	0	0	0	0	0	0	0	0	0	0	1	0	0	0	0	0	0	0	1	0	0	1	1	0	0
ugpB; sn-glycerol 3-phosphate transport system substrate-binding protein	K05813	1	0	0	1	0	0	1	0	1	1	0	0	0	1	1	0	0	0	1	1	0	0	0	0	0	0	0	1	1	1	0	0	0	1	0	0	0	0	0	0	0	1	0	0	0	1	0	0
ugpA; sn-glycerol 3-phosphate transport system permease protein	K05814	0	0	0	1	0	0	1	0	0	1	0	0	0	1	1	0	0	0	1	1	0	0	0	0	0	0	0	1	1	1	0	0	0	0	0	0	0	0	0	0	0	1	0	0	0	1	0	0
ugpE; sn-glycerol 3-phosphate transport system permease protein	K05815	1	0	0	0	0	0	1	0	0	1	0	0	0	1	1	0	0	0	1	1	0	0	0	0	0	0	0	0	1	1	0	0	0	1	0	0	0	0	0	0	0	1	0	1	0	0	0	0
ugpC; sn-glycerol 3-phosphate transport system ATP-binding protein [EC:7.6.2.10]	K05816	0	0	0	0	0	0	0	0	0	0	0	0	0	0	0	0	0	0	0	0	0	0	0	0	0	0	0	0	0	0	0	0	0	0	0	0	0	0	0	0	0	0	0	0	0	0	0	0
msmX, msmK, malK, sugC, ggtA, msiK	K10112	0	0	1	1	1	1	1	1	1	1	1	0	1	1	1	0	1	1	1	1	0	1	0	1	0	1	0	1	1	0	1	1	1	1	1	1	1	0	0	1	1	1	1	0	1	1	0	0
ABC-2 type transport system		1	1	0	1	0	1	1	1	1	1	1	1	1	1	1	1	1	1	1	1	1	1	1	1	1	1	0	1	1	1	1	1	1	0	1	1	1	1	1	1	1	1	1	1	1	1	1	1
Putative multiple sugar transport system		0	0	1	1	1	1	1	1	1	1	1	0	1	1	1	0	1	1	1	1	0	1	0	1	0	1	0	1	1	0	1	0	1	1	1	1	1	0	0	1	0	1	1	0	1	1	0	0
Multiple sugar transport system		0	0	1	0	1	1	1	1	1	0	1	0	1	0	0	0	1	0	0	1	1	1	0	1	0	1	0	1	1	0	1	0	1	0	1	1	1	0	1	0	0	0	1	0	1	0	0	0
Multiple sugar transport system	K10546	1	0	1	0	1	1	1	1	1	0	1	0	1	0	0	0	1	0	0	1	1	1	0	1	0	1	0	1	1	0	1	0	1	0	1	1	1	0	1	1	0	1	1	0	1	0	0	0
Multiple sugar transport system	K10547	0	0	1	0	1	1	1	1	1	0	1	0	1	0	0	0	1	0	1	1	1	1	0	1	0	1	0	1	1	1	1	0	1	0	1	1	1	0	1	0	0	1	1	0	1	0	1	0
Multiple sugar transport system	K10548	0	0	1	0	1	1	1	1	1	0	1	0	1	0	0	0	1	0	1	1	1	1	0	1	0	1	0	1	1	1	1	0	1	0	1	1	1	0	1	1	0	0	1	0	1	0	1	0
Putative ABC transport system		1	1	1	1	1	1	1	1	1	0	1	1	1	1	1	1	1	1	1	1	1	1	1	1	1	1	1	1	1	1	1	1	1	1	1	1	1	1	1	1	1	1	1	1	1	1	1	1
Putative ABC transport system	K02068	0	0	0	0	0	0	0	0	0	0	0	0	0	1	0	0	0	0	0	0	0	0	0	0	0	0	0	0	0	0	0	0	1	0	1	0	0	0	0	0	0	0	0	0	0	0	0	0
Putative ABC transport system	K02069	0	0	0	0	0	0	0	0	0	0	0	0	0	1	0	0	0	0	0	0	0	0	0	0	0	0	0	0	0	0	0	0	1	0	1	0	0	0	0	0	0	0	0	0	0	0	0	0
Branched-chain amino acid transport system		1	1	0	1	1	1	1	1	1	1	1	0	1	1	1	1	1	1	1	1	1	1	0	1	0	1	0	1	0	1	1	0	1	1	1	1	1	1	1	1	0	1	1	1	1	1	0	1
General L-amino acid transport system		0	0	0	0	1	0	0	0	1	0	0	0	0	1	1	0	0	1	0	0	0	0	0	0	0	0	0	1	1	1	1	0	1	1	1	0	0	0	0	1	0	1	0	1	1	1	0	0
Putative polar amino acid transport system		1	0	0	1	1	1	0	1	1	1	1	0	1	0	0	1	1	1	0	0	1	1	0	1	0	1	0	0	1	1	1	1	1	0	1	1	1	1	0	0	1	0	1	1	1	0	0	1
Lipopolysaccharide transport system		0	1	1	0	1	1	1	1	0	0	1	0	1	1	0	1	1	1	1	1	1	1	0	1	1	1	0	0	0	1	1	1	0	1	1	1	1	1	1	1	1	1	1	1	1	1	1	1
Oligopeptide transport system		0	0	1	0	0	0	0	0	0	1	0	0	0	1	0	0	0	1	0	1	0	0	0	0	0	0	0	0	1	1	0	0	0	0	0	0	0	0	0	0	0	1	0	0	0	0	0	0
Peptides/nickel transport system		1	1	1	1	1	1	1	1	0	1	1	0	0	1	1	1	1	1	0	0	1	0	0	1	0	1	1	1	1	1	1	1	0	1	0	1	1	1	1	1	1	1	1	1	1	1	1	1
Peptides/nickel transport system	K02031	1	1	1	1	1	1	1	1	1	1	1	1	1	1	1	1	1	1	1	1	1	1	1	1	1	1	1	1	1	1	1	1	1	1	1	1	1	1	1	1	1	1	1	1	1	1	1	1
Peptides/nickel transport system	K02032	1	1	1	1	1	1	1	1	0	1	1	0	0	1	1	1	1	1	0	0	1	0	0	1	0	1	1	1	1	1	1	1	0	1	0	1	1	1	1	1	1	1	1	1	1	1	1	1
Peptides/nickel transport system	K02033	1	1	1	1	1	1	1	1	1	1	1	1	1	1	1	1	1	1	1	1	1	1	1	1	1	1	1	1	1	1	1	1	1	1	1	1	1	1	1	1	1	1	1	1	1	1	1	1
Peptides/nickel transport system	K02034	1	1	1	1	1	1	1	1	1	1	1	1	1	1	1	1	1	1	1	1	1	1	1	1	1	1	1	1	1	1	1	1	1	1	1	1	1	1	1	1	1	1	1	1	1	1	1	1
Peptides/nickel transport system	K02035	1	1	1	1	1	1	1	1	1	1	1	1	1	1	1	1	1	1	1	1	1	1	1	1	1	1	1	1	1	1	1	1	1	1	1	1	1	1	1	1	1	1	1	1	1	1	1	1
Degradation of different sugars
Galactose degradation, Leloir pathway, galactose => alpha-D-glucose-1P		0	0	1	0	0	0	0	0	0	0	0	0	0	1	1	0	0	1	1	0	0	1	0	0	0	0	0	0	0	1	0	0	0	0	0	0	0	0	0	0	0	0	0	0	1	1	0	0
galactose degradation	K01785	0	0	1	0	0	0	0	0	0	1	0	0	0	1	1	0	0	1	1	0	0	1	0	0	1	0	0	0	0	1	0	0	0	0	0	0	0	0	0	0	0	0	0	0	1	1	0	0
galactose degradation	K00849	1	0	1	1	1	1	1	1	1	0	1	0	1	1	1	0	1	1	1	1	1	1	0	1	0	1	0	1	1	1	1	1	1	1	1	1	1	0	1	1	1	1	0	1	1	1	1	0
galactose degradation	K00965	1	0	1	1	1	0	1	1	1	0	1	0	0	1	1	0	1	1	1	1	1	1	0	1	0	1	1	1	1	1	1	0	1	1	1	1	0	0	0	1	0	1	1	1	1	1	1	0
galactose degradation	K01784	1	1	1	1	1	1	1	1	1	1	1	1	1	1	1	1	1	1	1	1	1	1	0	1	1	1	1	1	1	1	1	1	1	1	1	1	1	1	1	1	1	1	1	1	1	1	1	1
Lactose degradation	K01190	1	0	1	1	0	0	0	0	0	0	0	0	0	1	1	0	1	1	0	0	0	0	0	0	0	0	0	1	1	1	0	0	1	0	1	0	0	0	0	0	0	1	0	0	1	1	0	0
sucrose degradation malZ	K00690	0	0	0	0	0	0	0	0	0	0	0	0	0	0	0	0	0	0	0	0	0	0	0	0	0	0	0	0	0	0	0	0	0	0	0	0	0	0	0	0	0	0	0	0	0	0	1	0
sucrose degradation malZ	K01187	0	0	0	0	0	1	0	0	0	0	0	0	0	1	0	0	0	0	0	0	1	1	0	0	0	0	0	0	1	0	0	0	0	0	0	0	0	0	0	0	0	0	0	0	0	0	0	0
Fructose degradation	K00847	0	0	0	1	1	1	1	0	1	1	0	0	0	1	1	0	0	1	1	1	1	1	0	0	0	0	0	0	0	0	0	0	0	0	1	0	0	0	0	1	0	0	0	0	0	1	0	0
xylose degradation (isomerase pathway)	K01805	0	0	1	1	0	1	0	1	0	1	1	0	0	0	1	0	1	1	0	1	1	1	0	1	0	0	0	0	0	0	0	0	1	1	0	1	1	0	1	1	1	1	0	1	1	1	1	0
xylose degradation (isomerase pathway)	K00854	1	0	1	1	0	1	0	1	0	1	1	0	0	1	1	0	1	1	0	1	1	1	0	1	0	0	0	1	1	1	0	0	1	1	0	1	0	0	1	1	1	1	0	1	1	1	1	0
lactate permease lctP	K03303	0	0	1	0	0	0	0	0	0	0	0	0	0	0	0	1	0	0	0	1	0	1	0	0	0	0	0	0	0	0	0	0	0	0	0	0	0	0	0	0	0	0	0	0	0	0	0	1
lactate utilization lldG	K00782	1	0	1	1	0	1	0	1	0	1	1	0	1	1	1	0	1	1	1	1	1	1	0	1	0	0	0	1	0	1	0	1	1	1	1	0	1	0	1	0	1	1	1	0	1	1	0	0
lactate utilization lldE	K18928	1	0	1	1	0	1	0	1	1	0	1	0	1	1	1	0	1	1	1	1	1	1	0	1	0	0	0	1	1	1	1	1	1	1	1	1	1	0	1	0	1	1	1	0	1	1	1	0
lactate utilization lldF	K18929	0	0	0	0	0	1	0	1	0	1	1	0	1	1	1	0	1	1	0	1	1	1	0	1	0	0	0	1	1	1	0	1	1	1	1	1	1	0	1	0	1	1	1	0	0	1	1	0
lactate utilization ldhA	K03778	0	0	1	0	0	0	0	0	0	0	0	0	0	0	0	0	0	0	0	0	0	0	0	0	0	0	0	0	0	0	0	0	0	0	0	0	0	0	0	0	0	0	0	0	0	1	0	0
lactate utilization dld	K00102	0	0	0	1	0	0	0	0	0	0	0	0	1	1	0	0	0	1	0	1	0	0	0	0	0	0	0	0	1	0	1	0	0	0	0	1	0	0	0	0	0	0	0	0	0	1	0	0
acetate utilization actP	K14393	1	0	1	0	0	0	0	0	0	0	0	0	0	0	0	0	0	0	1	1	0	1	0	0	0	0	0	0	0	0	0	0	0	1	0	0	0	0	0	0	0	0	0	0	0	0	0	0
acetate utilization acs	K01895	0	1	1	0	1	1	1	1	1	1	1	1	1	1	1	1	1	1	1	1	1	1	0	0	1	1	0	1	1	1	1	1	1	1	1	1	1	1	1	1	1	0	1	1	1	1	1	1
acetate utilization pta	K00625	0	0	0	0	0	0	0	0	0	0	0	0	0	0	0	0	0	0	0	0	0	0	0	0	0	0	0	0	0	0	0	0	0	0	0	0	0	0	0	0	0	0	0	0	0	0	0	0
acetate utilization ackA	K00925	0	0	1	0	0	0	0	0	0	0	0	0	0	0	0	0	0	0	0	0	0	0	1	0	0	0	1	0	0	0	0	0	1	1	1	0	0	0	0	0	0	0	0	0	0	0	1	0
acetate utilization aceE	K00163	0	0	0	0	0	0	0	0	0	0	0	0	0	0	0	0	0	0	0	0	0	0	0	0	0	0	0	0	0	0	0	0	0	0	0	0	0	0	0	0	0	0	0	0	0	0	0	0
acetate utilization aceF	K00627	0	0	1	1	0	0	0	1	0	1	1	1	1	0	0	0	1	1	0	1	1	1	1	1	1	1	0	0	0	0	1	1	0	0	0	1	1	1	0	1	1	0	0	1	0	0	1	1
beta-Oxidation, acyl-CoA synthesis		1	0	0	1	1	1	1	1	0	0	1	1	1	0	0	0	1	0	1	1	1	0	0	1	1	1	1	1	0	0	1	1	1	1	1	1	1	0	0	1	1	0	1	1	1	1	1	0
acd	K00249	1	0	0	1	1	1	0	0	0	0	0	0	0	0	0	0	0	0	0	1	1	0	0	0	0	1	0	0	0	1	1	0	1	1	1	0	0	0	0	1	0	0	0	0	1	0	0	0
fadJ	K01782	0	0	0	0	0	1	0	0	0	0	0	0	0	0	0	0	0	0	0	0	0	0	0	0	0	0	0	0	0	0	1	0	1	0	1	0	0	0	0	0	0	0	0	1	0	0	0	0
fadA	K00632	0	1	0	1	1	1	1	1	1	0	1	0	1	1	1	1	1	1	1	1	1	1	0	1	0	1	0	1	0	1	1	1	1	1	1	1	1	1	1	1	1	1	1	1	1	1	0	1
paaF	K01692	1	1	1	1	1	1	1	1	1	1	1	1	1	1	1	1	1	1	1	1	1	1	1	1	1	1	1	0	1	1	1	1	1	1	1	1	1	1	0	1	1	1	1	1	1	1	1	1
Thiamin (vitamin B1) biosynthesis
rsgA, engC; ribosome biogenesis GTPase / thiamine phosphate phosphatase [EC:3.6.1.- 3.1.3.100]	K02064	0	0	1	1	1	1	1	1	1	0	1	0	1	1	1	0	1	1	1	0	1	1	1	1	0	1	0	1	1	0	1	1	1	1	1	1	1	0	1	1	1	1	1	1	1	1	1	0
thiB, tbpA; thiamine transport system substrate-binding protein	K00788	0	1	0	0	0	0	0	0	0	1	0	0	0	0	0	0	0	0	0	1	0	0	0	0	0	0	1	0	0	0	0	0	0	0	0	0	0	1	0	0	0	0	0	0	0	0	0	0
thiE; thiamine-phosphate pyrophosphorylase [EC:2.5.1.3]	K00946	0	1	0	0	0	0	0	0	0	1	0	0	0	0	0	0	0	0	0	0	0	0	1	0	0	0	1	0	0	0	0	0	0	0	0	0	0	0	0	0	0	0	0	0	0	0	0	0
thiL; thiamine-monophosphate kinase [EC:2.7.4.16]	K00949	1	0	1	1	1	1	1	1	1	0	1	0	1	1	1	1	1	1	1	1	1	1	0	1	1	1	0	1	1	1	1	1	1	0	1	1	1	0	1	1	1	1	1	1	1	1	1	1
thiN, TPK1, THI80; thiamine pyrophosphokinase [EC:2.7.6.2]	K02063	0	0	0	1	1	1	1	1	1	0	1	0	1	1	1	0	1	1	1	0	1	1	1	0	0	1	0	1	1	0	1	1	1	1	1	0	1	0	1	1	0	1	1	0	1	1	1	0
thiP; thiamine transport system permease protein	K02062	0	0	0	0	0	0	0	0	0	0	0	0	0	0	0	0	0	0	0	0	1	0	0	0	0	0	0	0	0	0	0	0	0	1	0	0	0	0	1	0	0	0	0	0	0	0	0	0
thiQ; thiamine transport system ATP-binding protein [EC:7.6.2.15]
Biotin (vitamin B7) biosynthesis K00833
adenosylmethionine-8-amino-7-oxononanoate aminotrans- ferase K01012
biotin synthase
	K00003	0	0	0	1	1	1	0	0	1	0	1	1	1	1	1	0	1	1	1	1	1	1	1	1	1	1	1	0	1	1	0	1	0	1	0	1	0	0	1	1	1	1	1	0	0	1	0	0
	K00012	1	1	1	1	1	1	1	1	1	1	1	1	1	1	1	1	1	1	1	1	1	1	1	1	1	1	0	1	1	1	1	1	1	0	1	1	1	1	1	0	1	1	1	0	1	1	1	1
	K00013	0	0	0	1	1	1	1	1	1	1	1	1	1	1	1	0	1	1	1	1	1	1	1	0	1	1	1	1	1	1	1	1	1	1	1	1	1	0	0	1	1	1	0	0	1	1	1	0
	K00014	1	1	1	1	1	1	1	0	1	1	1	1	1	1	1	1	0	1	1	1	1	1	1	1	0	1	1	1	1	1	1	1	1	1	1	1	1	1	0	1	0	1	1	1	1	1	1	1
	K00020	1	1	1	1	0	1	0	1	0	1	1	0	1	1	0	1	0	0	0	1	1	1	0	1	0	1	1	0	0	0	0	1	0	1	0	0	1	1	1	1	1	1	1	0	0	0	1	1
	K00029	1	1	0	1	1	0	1	1	1	0	1	0	1	1	0	1	0	0	1	0	1	1	0	1	0	1	0	0	0	1	1	1	0	1	0	1	1	0	1	1	1	0	1	1	0	1	0	1
	K00052	1	0	1	1	1	1	1	1	1	1	1	1	1	1	1	0	1	1	1	1	1	0	1	0	1	1	1	1	1	0	1	1	1	1	1	1	1	0	0	1	0	1	1	1	0	1	1	0
	K00053	1	0	1	1	1	1	1	1	1	1	1	1	1	1	1	0	1	1	1	1	1	1	1	1	1	1	1	1	1	0	1	1	1	1	1	1	1	0	0	1	0	1	1	1	1	1	1	0
	K00054	1	1	1	1	1	1	1	1	1	0	1	0	1	0	1	1	1	1	1	1	1	1	0	1	0	1	0	1	1	1	1	1	1	1	1	1	1	1	1	1	0	1	1	1	1	1	1	1
	K00058	1	0	0	1	1	1	1	1	1	1	1	1	1	1	1	0	1	1	1	1	1	1	1	1	1	1	1	1	1	1	1	1	1	1	1	1	1	0	1	1	1	1	1	1	1	1	1	0
	K00059	1	1	1	1	1	1	1	1	1	1	1	1	1	1	1	1	1	1	1	1	1	1	1	1	1	1	1	1	1	1	1	1	1	1	1	1	1	1	1	1	1	1	1	1	1	1	1	1
	K00067	1	1	1	1	1	1	1	1	1	1	1	0	1	1	1	1	1	1	1	1	1	1	0	1	0	1	0	1	1	1	1	1	1	1	1	1	1	1	1	1	1	1	1	1	1	1	1	1
	K00074	0	1	1	0	1	1	0	1	1	1	1	0	1	0	0	1	1	0	1	0	1	0	1	1	0	0	0	0	0	0	1	1	0	0	0	1	1	1	1	1	1	0	1	0	0	0	1	1
	K00075	1	1	0	1	1	1	1	1	1	1	1	1	1	1	1	1	1	1	1	1	1	1	1	1	1	1	1	1	1	1	1	1	1	1	1	1	1	1	1	1	1	1	1	1	1	1	1	1
	K00077	1	1	1	1	1	1	1	1	1	1	1	1	1	1	0	1	1	0	1	1	1	1	0	1	1	1	1	0	1	1	1	1	1	1	1	1	1	1	1	1	1	1	1	1	1	0	1	1
	K00088	1	1	1	1	1	1	0	1	1	1	1	0	1	1	0	1	1	0	0	1	1	1	0	1	0	1	0	1	0	1	1	1	1	1	1	1	1	1	1	1	1	1	1	1	1	1	1	1
	K00091	0	0	1	1	1	1	1	1	1	0	1	0	1	1	1	1	1	1	1	1	1	1	0	1	0	1	0	1	1	1	1	1	1	1	1	1	1	0	1	1	1	0	0	1	0	1	1	1
	K00093	1	0	1	1	1	1	1	0	1	0	1	0	1	1	1	0	1	1	1	1	1	1	0	1	0	0	0	1	1	1	1	1	1	1	1	0	0	0	1	1	1	1	1	1	1	1	0	0
	K00111	1	0	1	1	1	1	1	1	1	1	1	1	1	1	1	0	1	1	1	1	1	1	0	1	1	1	1	1	1	1	1	1	1	1	1	1	1	0	1	1	1	1	1	1	1	1	1	0
	K00127	1	0	1	0	1	1	0	1	1	0	0	0	1	1	0	0	1	0	0	0	1	0	1	1	0	1	0	1	1	1	1	1	1	1	1	1	0	0	1	1	1	1	1	1	1	0	1	0
	K00133	1	0	0	1	0	1	1	1	1	1	1	1	1	1	1	1	1	1	1	1	1	1	1	1	1	0	1	1	1	1	1	1	1	1	1	1	1	0	0	1	1	0	0	1	1	1	1	0
	K00145	1	1	1	1	1	1	1	0	1	0	0	1	0	1	1	1	0	1	1	1	1	1	1	0	1	1	1	1	1	1	1	0	1	1	1	1	0	1	0	1	0	0	1	0	1	0	0	1
	K00147	1	0	0	1	0	1	1	0	0	0	1	1	1	1	1	0	0	1	1	1	0	1	1	0	1	0	0	1	1	1	1	0	0	1	1	0	0	0	0	1	0	1	1	1	1	1	1	0
	K00176	1	0	0	1	1	1	1	1	1	0	1	0	1	0	1	0	1	0	0	1	1	0	0	1	0	1	0	0	0	1	1	1	1	1	1	1	1	0	0	1	1	1	1	0	1	0	1	0
	K00177	0	0	0	1	1	1	1	1	1	0	1	0	1	0	1	0	1	0	0	1	1	0	0	1	0	1	0	0	0	1	1	1	1	1	1	1	1	0	0	1	1	1	1	0	1	0	1	0
	K00184	1	1	1	1	1	1	0	1	0	0	1	0	1	1	1	0	1	0	0	1	1	0	0	1	0	1	0	1	1	1	1	1	1	0	1	1	1	0	1	1	1	1	1	1	1	1	1	0
	K00185	0	1	1	0	1	0	0	1	0	0	1	0	1	1	1	0	1	0	0	1	1	0	0	1	0	1	0	1	1	1	1	1	1	0	1	1	1	0	0	1	1	0	0	1	1	1	1	0
	K00208	1	0	1	1	1	0	0	1	0	1	1	1	1	1	1	0	1	1	1	0	1	1	0	1	1	1	0	0	0	1	1	1	1	1	0	1	1	0	1	1	0	0	1	1	1	1	1	0
	K00226	1	0	0	1	1	1	1	0	0	0	0	1	1	1	1	0	0	1	1	1	1	1	0	0	1	1	0	0	1	1	1	0	1	1	1	0	0	0	0	1	0	1	0	1	1	1	0	0
	K00254	0	0	0	0	1	0	1	1	0	0	1	0	1	1	0	0	1	0	1	1	1	1	0	1	0	1	0	0	0	0	1	1	1	0	1	1	1	0	0	1	1	0	1	1	0	0	1	0
	K00259	1	0	0	1	1	1	0	1	1	1	1	1	1	0	1	0	0	1	0	1	1	1	1	1	1	1	1	1	1	1	0	1	1	1	1	1	1	0	1	1	1	1	1	0	1	1	1	0
	K00266	1	0	0	0	1	1	0	1	0	0	1	1	1	0	0	0	1	0	0	0	0	0	1	0	1	1	1	0	1	1	1	1	1	0	1	1	1	0	0	1	1	1	1	1	0	0	1	0
	K00282	0	0	1	1	0	1	1	1	1	1	1	0	1	1	1	0	1	1	1	1	0	1	1	1	0	0	0	0	1	0	0	1	0	1	0	1	1	0	1	0	1	0	1	0	0	1	1	0
	K00283	0	0	1	0	0	1	1	1	1	1	1	0	1	1	1	0	1	1	1	1	1	1	1	1	0	0	0	0	1	0	0	1	0	1	0	1	1	0	1	0	1	0	1	0	0	1	1	0
	K00286	1	0	0	1	1	1	1	1	1	1	1	1	1	1	1	0	1	1	1	1	1	1	1	1	0	1	1	1	1	1	1	1	1	1	1	1	1	0	1	1	1	1	0	1	1	1	1	0
	K00297	1	1	1	1	1	1	1	1	1	1	1	1	1	1	1	1	1	1	1	1	1	1	1	1	1	1	1	1	1	1	1	1	1	1	1	1	1	0	1	1	1	1	1	1	1	1	1	1
	K00303	1	0	1	0	1	1	0	1	0	1	1	0	1	1	0	0	1	0	1	1	1	0	0	0	0	1	0	0	0	1	0	1	1	1	1	1	1	0	1	1	1	1	1	1	1	0	1	0
	K00318	1	1	0	1	1	0	1	1	1	0	1	0	1	1	1	1	1	0	0	1	1	1	0	1	0	1	0	1	1	1	1	1	1	1	0	0	1	1	1	0	1	1	0	1	0	1	1	1
	K00320	1	0	1	1	1	1	1	1	1	0	1	0	1	1	1	0	1	1	1	1	1	1	0	1	0	1	0	1	1	1	1	1	1	0	1	0	1	0	1	0	1	1	1	1	1	1	1	0
	K00344	1	0	0	1	1	1	1	1	1	1	1	1	1	1	1	0	1	1	1	1	1	1	1	1	1	1	0	1	0	1	1	1	1	1	1	1	1	0	1	1	1	1	1	1	1	1	1	1
	K00384	1	1	1	1	1	1	1	1	1	1	1	1	1	1	1	1	1	1	1	1	1	1	1	1	1	1	1	1	1	1	1	1	1	1	1	1	1	1	1	1	1	1	1	1	1	1	1	1
	K00428	1	1	1	1	1	1	0	0	1	0	1	0	1	1	1	1	1	1	1	0	1	1	0	1	0	1	0	0	1	1	1	0	1	1	1	1	1	1	0	1	0	1	1	1	1	0	1	1
	K00436	1	0	0	1	1	0	1	1	1	0	1	0	0	1	1	0	1	1	1	0	1	0	0	1	0	1	0	1	1	1	1	0	1	1	1	0	0	0	1	1	0	0	1	0	1	1	1	0
	K00525	1	1	1	1	1	1	1	0	0	1	1	0	1	1	1	1	1	1	1	1	1	1	1	1	1	1	1	1	1	1	0	1	0	1	0	1	1	1	1	1	1	1	1	0	1	1	1	1
	K00526	1	1	0	1	1	1	0	0	1	1	0	0	0	0	1	1	0	0	1	1	1	0	0	1	0	0	0	0	0	1	1	1	1	1	0	1	1	0	1	1	1	1	1	1	0	0	0	1
	K00528	0	0	1	1	1	1	0	1	1	0	1	1	1	1	1	0	1	1	0	1	1	1	0	1	1	1	0	1	1	1	1	1	1	1	1	1	1	0	0	1	1	0	1	1	1	1	1	0
	K00547	1	0	1	1	1	0	0	1	1	0	1	0	0	1	0	0	1	0	0	0	0	1	0	0	0	1	0	1	1	1	1	1	1	1	1	1	1	0	1	1	1	1	1	0	1	1	1	0
	K00548	0	1	1	1	1	0	1	1	1	1	1	0	1	1	1	1	1	1	1	1	0	1	0	1	1	1	1	0	1	0	1	0	1	1	1	1	0	1	0	1	1	1	1	0	0	1	1	1
	K00554	1	1	1	1	1	1	1	1	1	1	1	0	1	1	1	1	1	1	1	1	1	1	1	1	1	1	1	1	1	1	1	1	1	1	1	1	1	1	1	1	1	1	1	1	1	1	1	1
	K00566	0	1	0	0	1	1	1	1	1	1	1	1	1	0	1	0	1	1	1	1	1	1	1	1	1	1	1	0	1	1	1	1	1	1	1	1	1	0	0	1	1	0	0	1	1	0	0	0
	K00567	0	1	1	0	1	0	1	1	0	1	1	1	1	0	0	1	1	0	1	1	0	1	1	1	1	1	1	0	0	0	1	1	1	0	1	0	1	1	1	1	1	0	1	0	0	1	1	1
	K00571	1	1	1	1	0	1	1	1	1	0	1	0	1	1	1	1	1	1	1	1	1	1	0	0	0	1	0	1	1	1	1	1	0	1	0	1	1	1	0	1	1	0	1	0	1	1	1	1
	K00573	1	1	0	1	1	1	0	0	1	0	0	0	0	1	1	0	0	1	0	0	0	1	1	0	0	1	1	0	0	1	0	0	1	1	1	0	0	0	0	1	0	1	0	1	1	1	0	0
	K00600	1	1	1	1	1	1	1	1	1	1	1	1	1	1	1	1	1	1	1	1	1	1	1	1	1	1	1	1	1	1	1	1	1	1	1	1	1	1	0	1	1	1	1	0	1	1	1	1
	K00602	1	0	1	1	1	1	1	1	1	1	1	0	0	1	1	0	0	1	1	1	1	1	1	1	1	1	1	1	1	1	1	1	1	1	1	1	0	0	1	1	0	1	1	0	1	1	1	0
	K00604	1	1	0	1	1	1	1	1	1	1	1	0	1	1	1	1	1	1	1	1	1	1	1	1	1	1	0	1	1	1	1	1	1	1	1	1	1	1	1	1	0	0	1	0	1	1	1	1
	K00605	1	1	1	0	1	1	1	1	1	1	1	0	1	1	1	1	1	1	1	1	1	1	1	1	0	1	0	1	1	1	1	1	1	1	1	0	1	1	1	1	1	1	1	0	1	1	1	1
	K00606	1	1	1	0	1	1	0	1	1	1	1	1	1	1	1	1	1	1	0	0	1	1	1	1	1	1	1	0	0	0	1	1	1	1	1	1	1	1	1	1	1	0	1	1	0	1	1	1
	K00609	1	1	1	0	1	1	1	1	1	1	1	1	1	1	1	1	1	1	1	1	1	1	1	1	1	1	1	1	1	1	1	1	1	1	1	1	1	1	0	1	1	0	1	1	1	1	1	1
	K00611	0	1	0	1	1	1	1	1	1	1	1	1	1	0	1	1	0	1	1	1	1	1	1	1	1	1	1	1	0	0	1	1	0	1	0	1	1	1	1	1	1	1	1	1	1	1	1	1
	K00620	1	1	1	1	1	1	1	0	1	0	0	1	0	1	1	1	0	1	1	1	0	1	1	0	1	1	1	1	1	1	1	0	1	1	1	0	0	1	0	1	0	1	0	0	1	0	0	1
	K00632	0	1	0	1	1	1	1	1	1	0	1	0	1	1	1	1	1	1	1	1	1	1	0	1	0	1	0	1	0	1	1	1	1	1	1	1	1	1	1	1	1	1	1	1	1	1	0	1
	K00635	1	0	1	1	1	1	0	0	1	0	0	0	0	0	1	0	0	0	0	1	0	1	0	1	0	1	0	1	1	1	1	0	1	1	1	0	0	0	0	1	0	1	0	1	1	0	0	0
	K00639	1	1	0	1	1	1	1	1	1	0	1	0	1	0	1	1	1	0	0	1	1	1	0	0	0	1	0	1	0	0	1	1	1	1	1	1	1	1	1	1	1	1	0	1	0	1	1	1
	K00640	1	0	1	1	1	1	0	0	1	1	1	1	1	0	1	0	1	0	1	1	1	1	1	1	1	0	1	0	1	0	1	0	1	0	1	0	0	0	1	1	1	1	0	1	1	0	1	0
	K00641	1	0	1	1	1	1	1	0	1	1	0	1	0	1	1	0	0	1	1	1	0	1	1	0	1	1	0	1	1	1	0	0	1	0	1	0	0	0	0	1	0	1	0	0	1	1	0	0
	K00645	1	1	1	0	0	1	1	1	1	1	1	1	1	1	1	1	1	1	1	1	1	1	1	1	1	1	0	0	1	1	1	1	1	1	1	1	1	1	1	1	1	0	1	1	1	1	0	1
	K00648	1	1	1	1	1	1	1	1	1	1	1	0	1	1	1	1	1	1	1	1	1	1	0	1	0	1	1	1	1	1	1	1	1	1	1	1	1	1	1	1	1	1	1	1	1	1	1	1
	K00655	1	1	1	1	1	1	1	1	1	1	1	0	1	1	1	1	1	1	1	1	1	1	1	1	1	1	1	1	1	1	1	1	1	1	1	1	1	1	1	1	1	1	1	1	1	1	1	1
	K00662	0	0	1	1	1	1	0	1	0	0	1	0	1	1	1	0	1	1	1	0	1	1	0	1	0	1	0	1	0	1	1	1	1	1	1	1	1	0	0	1	1	1	1	1	0	1	1	0
	K00666	1	0	1	0	1	1	1	0	1	1	0	1	0	1	1	0	0	1	1	1	1	1	0	1	1	1	0	0	1	1	1	0	1	1	1	1	1	0	1	1	0	1	0	1	0	1	0	0
	K00681	1	1	1	1	1	0	1	0	0	1	1	0	1	1	1	1	0	0	0	1	1	1	0	0	0	0	1	0	1	1	0	0	1	1	1	1	0	1	0	1	0	0	1	0	0	1	0	1
	K00688	1	1	1	1	1	1	1	1	1	1	1	1	1	1	1	0	1	1	1	1	1	1	1	1	1	1	1	1	1	1	1	1	1	1	1	1	1	0	1	1	1	1	1	1	1	1	1	0
	K00700	1	1	1	1	1	0	0	0	1	0	0	0	0	1	1	0	0	0	0	1	1	1	1	0	0	1	1	1	1	1	0	0	1	1	1	0	0	0	0	1	0	1	0	1	1	1	0	0
	K00703	1	0	0	1	1	1	0	1	1	0	1	1	1	1	1	0	1	1	0	1	1	1	0	1	1	1	0	1	0	1	1	1	1	0	1	1	1	0	1	1	1	1	1	0	1	1	0	0
	K00705	1	0	1	1	1	1	1	1	1	1	1	1	1	1	1	0	1	1	1	1	1	1	0	1	1	1	1	1	1	1	1	1	1	1	1	1	1	0	1	1	1	1	1	0	1	1	1	0
	K00721	1	1	1	1	1	1	1	1	1	1	1	0	1	1	1	1	1	1	1	1	1	1	0	1	0	1	0	1	1	1	1	1	1	1	1	1	1	1	1	1	1	1	1	1	1	1	1	0
	K00745	1	1	1	1	1	1	1	1	1	1	1	1	1	1	1	1	1	1	1	1	1	1	1	1	1	1	1	1	1	1	1	1	1	1	1	1	1	1	1	1	1	1	1	1	1	1	1	1
	K00756	0	1	1	1	1	1	0	1	1	0	1	0	1	1	1	1	1	1	0	1	1	0	0	0	0	1	0	1	1	1	1	1	1	1	1	1	1	1	1	1	1	1	1	0	1	1	1	1
	K00760	1	1	1	1	1	1	0	1	1	1	1	0	1	1	1	1	1	1	1	0	1	1	0	1	1	1	0	1	1	1	1	1	1	1	1	1	1	0	0	1	1	1	1	1	0	1	1	1
	K00761	0	1	1	1	1	1	1	0	1	1	1	0	1	0	1	1	1	1	1	1	1	1	0	1	0	1	0	0	1	0	1	1	1	1	1	1	1	1	1	1	1	1	0	1	1	1	1	1
	K00762	0	1	1	0	1	1	1	1	1	1	1	1	1	1	1	1	1	1	1	1	1	1	1	1	1	1	1	1	1	1	1	1	1	0	1	0	1	1	0	1	1	0	1	0	0	1	1	1
	K00763	0	0	1	0	0	0	0	0	0	1	1	0	1	1	1	0	1	0	0	1	0	1	1	0	0	0	1	1	1	1	1	1	1	0	1	1	1	0	0	0	1	1	1	0	1	1	1	0
	K00764	1	1	1	0	0	1	0	1	1	1	0	1	0	1	0	1	0	0	0	0	1	1	1	0	0	0	1	1	1	1	1	0	1	1	1	1	0	1	1	0	0	1	0	1	1	1	1	1
	K00765	1	0	1	1	1	1	1	1	1	1	1	1	1	1	1	0	1	1	1	1	1	1	1	1	1	1	1	0	1	1	1	1	1	1	1	1	1	0	0	1	1	1	1	0	1	1	1	0
	K00766	1	0	1	1	1	1	1	0	1	1	0	1	0	1	1	0	0	1	1	1	1	1	1	1	1	1	1	1	1	0	1	0	1	1	1	1	0	0	0	1	0	1	0	1	0	1	0	0
	K00772	1	0	1	1	1	1	1	1	1	1	1	1	1	1	1	0	1	1	1	1	1	1	1	1	1	1	0	0	1	1	1	1	1	0	1	0	0	0	1	1	1	1	0	1	1	1	1	0
	K00773	1	1	1	1	1	1	1	1	1	1	1	1	1	1	1	1	1	1	1	1	1	1	0	1	1	1	0	1	1	1	1	1	1	1	1	0	1	1	1	1	1	1	1	1	1	1	1	1
	K00784	1	1	1	1	1	1	1	1	1	1	1	1	1	1	1	1	1	1	1	1	1	1	0	1	1	1	1	1	1	1	1	1	1	1	1	1	1	1	1	1	1	1	1	1	1	1	1	1
	K00789	1	1	1	1	1	1	1	1	1	1	1	1	1	1	1	1	1	1	1	1	1	1	1	1	0	1	1	1	1	0	1	1	1	1	0	0	1	1	1	1	1	1	1	1	1	1	1	1
	K00790	1	1	0	1	1	1	1	1	1	1	1	1	1	1	1	1	0	1	1	1	1	1	1	1	1	1	1	1	1	1	1	1	1	1	1	1	1	1	1	1	1	1	1	1	1	1	1	1
	K00791	1	1	1	1	1	1	1	1	1	1	1	1	1	0	1	1	1	1	1	1	1	1	1	1	1	1	1	1	1	1	1	1	1	1	1	1	1	1	1	1	1	0	0	1	1	1	1	1
	K00796	0	1	0	0	1	0	0	1	1	1	1	1	1	0	0	1	1	0	0	0	1	1	1	1	1	1	1	0	0	0	1	1	1	0	1	1	1	1	1	1	0	0	1	1	0	0	1	1
	K00798	1	1	1	1	1	1	1	1	1	1	1	1	1	1	1	1	1	1	1	0	1	1	0	1	1	1	0	1	1	1	1	1	1	1	1	1	1	1	1	1	1	1	1	1	1	1	1	1
	K00800	1	1	1	1	1	1	1	0	1	1	1	1	1	1	1	1	0	1	1	1	1	1	1	1	1	1	1	1	1	0	1	1	1	1	1	1	1	1	0	1	1	1	1	0	1	1	1	1
	K00803	1	0	1	1	1	1	0	0	1	0	0	1	0	0	1	0	0	1	0	1	1	0	0	1	1	1	0	1	1	0	1	0	1	0	1	0	0	0	1	1	0	0	0	1	1	0	0	0
	K00806	1	1	0	0	1	1	1	1	1	1	1	1	1	1	1	1	1	1	1	1	1	1	1	1	1	1	1	1	1	1	1	1	1	1	1	1	1	1	1	1	0	0	1	1	1	1	1	1
	K00817	1	0	1	0	1	1	1	1	1	1	1	1	1	0	0	0	1	0	0	1	0	1	1	0	1	1	1	1	1	1	1	1	1	1	1	0	1	0	0	1	1	1	1	1	0	0	1	0
	K00819	0	1	0	0	1	1	0	1	1	0	1	0	1	0	1	1	0	0	1	0	1	0	0	1	0	1	0	0	0	0	1	1	1	1	1	1	1	1	1	0	1	0	1	1	0	1	1	1
	K00820	1	1	1	1	1	1	1	1	1	1	1	1	1	1	1	1	1	1	1	1	1	1	1	1	1	1	1	1	1	1	1	1	1	1	1	1	1	1	1	1	1	1	1	0	1	1	1	1
	K00826	1	1	0	1	1	1	1	1	1	1	1	1	1	1	1	1	1	1	1	1	1	1	1	1	0	1	1	1	1	1	1	1	1	1	1	1	1	1	1	1	1	1	1	1	1	1	0	1
	K00852	1	0	0	1	0	1	1	1	0	1	1	1	1	1	1	0	1	1	1	1	1	1	0	1	1	0	0	1	1	1	0	1	1	1	1	1	1	0	1	0	0	0	1	1	1	1	1	0
	K00857	1	0	1	1	1	1	1	1	0	0	1	0	1	0	1	0	1	1	1	1	1	1	0	1	0	1	0	1	1	0	1	1	1	1	1	1	1	0	0	1	1	1	1	1	1	1	1	0
	K00858	1	1	1	1	1	1	1	1	1	1	1	1	1	1	1	1	1	1	1	1	1	1	1	1	1	1	1	1	1	1	1	1	1	1	1	1	1	1	1	1	1	1	1	1	1	1	1	1
	K00859	1	1	1	1	1	1	1	1	1	1	1	1	1	1	1	1	1	1	1	1	1	1	1	1	1	1	0	1	1	1	0	1	1	1	1	1	1	1	1	1	1	0	1	1	1	1	0	1
	K00864	1	0	1	1	1	1	1	1	1	1	1	1	1	1	1	0	1	1	0	1	1	1	0	1	1	1	1	1	1	1	1	1	1	1	1	1	1	0	1	1	1	1	1	1	1	1	1	0
	K00869	1	1	0	1	1	1	1	1	1	0	1	0	1	1	1	1	1	1	1	1	1	1	0	1	0	1	0	1	1	1	1	1	1	1	1	1	1	1	0	1	1	1	1	1	1	1	1	1
	K00870	1	1	1	1	1	0	1	1	0	1	1	1	1	1	1	1	1	1	0	1	1	1	1	1	1	1	0	1	1	1	1	1	1	0	1	1	1	1	1	1	1	1	1	1	1	1	1	1
	K00872	0	0	0	1	1	0	1	0	0	1	1	1	1	1	1	0	1	1	1	1	1	0	1	1	1	1	1	0	0	0	1	1	1	0	1	1	1	0	1	1	1	0	1	1	0	1	1	0
	K00876	0	0	0	1	1	1	0	1	1	0	1	0	1	1	1	0	1	1	0	1	1	1	0	1	0	1	0	1	1	0	1	1	1	0	1	1	1	0	1	1	1	1	1	1	1	1	1	0
	K00926	1	1	0	1	1	1	1	1	1	0	1	0	1	1	1	1	1	1	1	1	1	0	0	1	0	1	0	1	1	1	1	1	1	1	1	1	1	1	1	1	1	1	1	1	1	0	1	1
	K00928	1	0	0	0	1	1	0	1	1	0	1	1	1	1	1	1	1	1	0	1	1	1	0	1	1	1	1	1	1	1	1	1	1	1	1	0	1	0	0	1	0	0	1	1	0	1	1	0
	K00930	1	1	1	1	1	1	1	0	1	0	0	1	0	1	1	1	0	1	0	1	0	1	1	0	1	1	1	1	1	1	1	0	1	1	0	0	0	1	0	1	0	0	0	0	0	0	0	1
	K00931	1	0	1	1	0	1	1	0	0	0	1	1	1	1	1	0	0	1	1	1	1	1	1	0	1	0	1	1	1	0	1	0	1	1	1	0	0	0	0	1	0	1	1	1	0	1	1	0
	K00939	1	1	1	1	1	1	1	0	1	1	1	1	1	1	1	1	1	1	0	1	1	1	1	1	1	1	1	1	0	1	1	1	0	0	1	1	1	1	1	1	1	1	1	1	1	1	1	1
	K00940	1	1	1	0	1	1	1	1	1	1	1	0	1	1	1	1	1	1	1	1	1	1	1	1	1	1	1	1	1	0	1	1	1	1	1	1	1	1	1	1	1	0	1	1	1	1	1	1
	K00942	1	1	1	0	1	1	1	1	1	1	1	0	1	0	0	1	1	0	1	1	1	1	1	1	1	1	1	1	1	1	1	1	1	1	1	1	1	1	0	1	1	1	0	0	0	0	1	1
	K00943	1	1	1	1	1	1	1	1	1	1	1	1	1	1	1	1	1	1	1	1	1	1	1	1	1	1	1	1	1	1	1	1	1	1	1	1	1	1	0	1	1	1	1	1	1	1	1	1
	K00945	1	1	1	0	1	1	1	1	1	1	1	1	1	0	0	1	1	0	1	1	1	1	1	1	1	1	1	1	1	0	1	1	1	1	1	1	1	1	1	1	1	1	1	1	1	0	1	1
	K00948	1	1	1	1	1	1	1	1	1	1	1	0	1	1	1	1	1	1	1	1	1	1	1	1	1	1	1	1	1	1	1	1	1	1	1	1	1	1	1	1	1	1	1	1	1	1	1	1
	K00950	1	1	0	0	1	0	0	1	1	1	1	1	1	1	1	1	1	0	0	0	1	1	1	1	1	1	1	0	1	1	1	1	1	0	1	1	1	1	0	1	1	1	1	1	0	1	1	0
	K00951	1	1	1	1	1	1	1	1	1	1	1	1	1	1	1	1	1	1	1	1	1	1	1	0	1	1	1	1	1	1	1	1	1	1	1	1	1	1	1	1	1	1	1	1	1	1	1	1
	K00954	0	1	1	1	1	1	1	1	1	1	1	1	1	1	1	1	1	1	1	1	1	1	1	1	1	1	1	1	1	0	1	1	1	1	1	1	1	1	1	1	1	0	1	1	1	1	1	1
	K00958	0	1	1	1	1	1	0	1	1	1	1	0	1	1	1	1	1	1	0	1	1	1	1	1	0	1	1	0	0	0	1	1	0	0	0	1	1	0	1	1	1	1	1	1	0	1	0	1
	K00962	1	1	1	1	1	1	1	0	1	1	1	1	1	1	1	1	1	1	1	1	1	1	1	1	1	1	1	1	1	1	1	1	1	1	1	1	1	1	1	1	1	1	1	1	1	1	1	1
	K00969	1	1	1	1	0	1	1	1	1	1	1	1	1	1	1	1	1	1	1	1	1	1	1	1	1	0	1	1	1	0	1	1	1	1	1	1	1	0	0	0	1	0	1	1	1	1	1	1
	K00971	1	1	0	0	0	1	1	1	1	1	1	0	1	1	1	1	1	1	0	1	1	0	0	1	0	0	0	1	1	1	0	1	0	1	0	1	1	1	0	0	1	1	1	0	1	1	0	1
	K00973	1	1	1	1	0	1	1	1	1	1	1	0	1	1	1	1	1	1	1	1	1	1	0	1	0	1	1	1	1	0	1	1	1	1	1	1	1	1	1	1	1	1	0	0	1	1	1	1
	K00975	1	0	1	1	1	1	1	1	1	0	1	1	1	1	1	0	1	1	1	1	1	1	1	1	1	1	0	1	1	1	1	1	1	1	1	1	1	0	1	0	1	1	1	1	1	1	1	0
	K00981	1	1	1	1	1	1	1	1	1	1	1	1	1	1	1	1	1	1	1	1	1	1	1	1	1	1	1	1	1	1	1	1	1	1	1	1	1	1	1	1	0	1	1	1	1	1	1	1
	K00997	1	0	1	1	1	1	1	1	1	1	1	1	1	1	1	0	1	1	1	1	1	0	1	1	1	1	1	1	1	1	1	1	1	0	1	1	0	0	0	1	1	1	1	0	1	1	1	0
	K01000	1	1	1	1	1	1	1	1	1	1	1	1	1	1	1	1	1	1	1	1	1	1	1	1	1	1	1	1	1	1	1	1	1	0	1	1	1	1	1	1	1	1	1	1	1	1	1	1
	K01008	1	1	1	1	1	1	1	1	1	1	1	0	1	0	1	1	1	0	1	1	1	1	0	1	0	1	0	0	1	1	1	1	1	1	1	1	1	1	0	1	1	1	1	1	1	0	1	1
	K01011	1	1	1	1	1	1	1	1	1	1	1	1	1	1	1	1	1	1	1	1	1	1	1	1	1	1	1	1	1	1	1	1	1	1	1	1	1	1	1	1	1	1	1	1	1	1	1	1
	K01039	0	0	1	1	1	0	0	1	0	1	1	1	1	1	1	0	1	1	0	1	1	0	0	1	1	1	0	0	0	0	1	1	1	0	1	1	1	0	1	1	1	0	1	1	1	1	1	0
	K01040	0	0	1	1	1	0	0	1	0	1	1	1	1	1	1	0	1	1	0	1	1	0	0	1	1	1	0	0	0	0	1	1	1	0	1	1	1	0	1	1	1	0	1	1	1	1	0	0
	K01042	1	1	1	1	1	1	1	1	1	1	1	0	1	0	1	0	1	0	1	1	1	1	0	1	0	1	1	0	1	1	1	1	1	1	1	1	1	1	1	1	1	1	1	1	1	0	1	1
	K01056	0	1	1	1	1	1	1	1	1	1	1	1	1	1	1	1	1	1	0	1	1	1	1	1	1	1	1	1	1	1	1	1	1	1	1	1	1	1	1	1	1	1	1	1	1	1	1	1
	K01060	1	0	1	1	1	1	1	1	0	0	1	0	0	1	1	0	1	1	1	1	1	1	0	1	0	1	0	1	1	1	0	1	1	1	1	1	0	0	1	1	0	1	1	1	1	1	1	0
	K01061	1	1	1	0	1	1	1	1	1	1	1	1	1	1	1	1	1	0	1	1	1	1	1	1	1	1	1	0	1	1	1	1	1	0	1	1	1	1	1	1	1	1	1	1	1	1	1	1
	K01069	1	1	1	1	1	1	0	1	1	1	1	1	1	1	1	1	1	1	0	1	1	1	1	1	1	1	1	1	1	1	1	1	1	1	1	1	1	1	1	1	1	1	1	1	1	1	0	1
	K01091	1	0	1	0	0	1	1	1	0	1	1	0	1	0	0	1	1	0	1	1	1	0	1	1	1	0	1	0	0	0	1	1	0	0	1	1	1	0	1	0	1	1	1	1	1	0	1	1
	K01092	1	1	1	0	1	1	1	1	0	1	1	1	1	1	1	1	1	1	1	1	1	1	1	1	1	1	1	1	1	1	1	1	1	0	1	1	1	1	1	1	1	1	1	1	1	1	1	1
	K01104	0	1	0	1	1	0	1	1	0	1	1	1	0	1	1	0	1	1	1	0	1	1	0	1	0	1	1	0	0	0	1	0	1	1	1	1	1	0	0	1	0	0	1	0	1	1	1	0
	K01126	1	0	0	1	1	1	1	1	1	1	1	0	1	1	1	1	1	1	1	1	1	1	0	1	1	1	0	1	1	1	1	1	1	1	1	1	1	0	1	1	1	1	1	1	0	1	0	0
	K01129	1	1	1	1	1	1	1	1	1	1	1	1	1	1	1	1	1	1	1	1	1	1	1	1	0	1	0	1	1	1	1	1	0	1	0	1	1	1	0	1	1	1	1	1	1	1	1	1
	K01142	0	1	1	0	1	1	1	1	0	1	1	1	1	0	0	1	1	0	0	0	1	1	0	1	0	1	0	0	0	0	1	1	1	0	1	1	1	1	1	1	1	0	1	1	0	0	1	1
	K01151	1	1	0	1	1	0	1	1	1	1	1	1	1	1	1	0	1	1	1	1	1	1	1	1	1	1	1	1	1	1	1	1	1	1	1	1	1	1	1	1	1	1	1	0	1	1	1	0
	K01153	1	1	1	1	1	1	0	1	1	1	1	1	0	0	1	1	1	0	0	0	1	0	0	1	0	1	0	1	1	1	1	1	1	1	0	1	1	1	0	0	1	1	1	1	1	1	1	1
	K01154	1	1	0	1	1	1	0	1	1	1	1	0	0	1	1	1	0	0	1	0	1	0	0	1	0	1	0	0	1	1	1	1	1	1	0	0	1	1	0	0	1	1	0	1	1	1	1	1
	K01159	1	1	1	1	1	1	1	1	1	1	1	1	1	0	1	1	1	1	1	1	1	1	1	1	1	1	1	1	1	1	1	1	1	0	1	1	1	1	1	1	1	1	1	1	1	1	1	1
	K01174	1	1	0	1	1	1	0	0	1	1	0	1	0	1	1	1	0	1	0	0	1	0	1	0	1	1	1	1	0	1	1	1	1	0	1	0	0	1	0	1	1	0	0	1	0	1	0	1
	K01176	0	0	0	1	0	1	0	1	1	0	1	0	1	1	1	0	1	1	0	0	1	0	0	1	0	0	0	0	1	0	1	1	1	0	1	1	1	0	1	0	1	0	1	1	0	1	1	0
	K01207	1	1	1	1	1	1	0	1	1	1	1	0	1	1	1	0	1	1	0	1	1	0	1	1	0	0	1	1	1	1	0	1	1	1	1	1	1	1	1	0	1	1	1	1	1	1	1	0
	K01208	1	0	0	1	1	1	1	1	0	0	1	0	1	1	1	0	1	1	1	1	0	1	0	1	0	1	0	0	1	1	1	1	1	1	1	1	1	0	1	1	1	1	1	1	1	0	0	0
	K01239	1	0	1	1	1	1	1	1	0	1	1	0	1	1	1	0	1	1	1	1	1	1	0	0	0	0	0	0	1	1	0	1	0	0	0	1	1	0	1	1	1	1	1	1	1	1	1	0
	K01246	1	1	0	0	1	1	1	1	1	1	1	0	1	1	1	1	1	1	1	0	1	1	1	1	1	0	1	0	1	1	1	1	1	1	1	1	1	1	0	1	0	1	1	1	1	1	1	1
	K01251	1	1	1	1	1	1	1	1	1	1	1	1	1	1	1	1	1	1	1	1	1	1	1	1	1	1	1	1	1	1	1	1	1	1	1	1	1	1	1	1	1	1	1	0	1	1	0	1
	K01255	1	1	1	0	1	1	1	0	1	1	0	1	0	0	1	1	0	0	1	1	1	0	1	1	1	1	1	1	1	1	1	0	1	1	1	1	0	1	0	1	0	0	0	0	1	1	0	1
	K01265	1	1	0	1	1	1	1	1	1	1	1	1	1	1	1	1	1	1	0	1	1	1	1	0	1	1	1	1	0	1	1	1	1	0	1	1	1	1	1	1	1	1	1	0	1	1	0	1
	K01266	0	0	1	1	1	1	1	1	0	1	1	0	1	1	1	0	1	0	1	0	1	1	1	1	1	1	0	0	1	1	1	1	1	1	1	1	1	0	1	1	1	1	1	1	1	1	1	0
	K01273	0	0	1	1	1	1	1	1	0	1	1	0	1	1	1	0	1	1	1	1	1	1	0	1	0	1	0	1	1	1	1	1	1	1	1	1	1	0	1	1	0	1	1	1	1	1	1	0
	K01286	1	1	1	1	1	1	1	1	1	1	1	1	1	1	1	1	1	0	1	1	1	1	0	1	1	1	1	1	1	1	1	1	1	1	1	1	0	1	0	1	1	1	1	1	0	1	1	1
	K01295	1	1	1	1	1	0	1	1	1	1	1	0	1	1	1	0	1	1	1	1	1	1	0	1	0	1	0	1	1	0	1	1	1	1	1	1	1	1	1	1	1	1	1	1	1	1	1	0
	K01299	1	1	0	1	1	1	1	1	1	0	1	0	1	1	1	1	1	1	1	1	1	1	0	1	0	1	0	1	1	1	1	1	1	1	1	1	1	1	1	1	1	1	1	1	1	1	1	1
	K01303	0	1	1	1	1	1	1	1	0	1	1	1	1	1	1	1	1	0	1	1	1	0	0	1	0	1	0	1	1	0	1	0	1	1	1	0	0	0	0	1	0	0	1	1	0	1	0	1
	K01338	1	1	1	1	1	1	1	1	1	1	1	0	1	1	1	1	1	1	1	1	1	1	0	1	0	1	0	1	0	1	1	1	1	0	1	1	1	1	1	1	1	1	1	1	1	1	1	1
	K01356	1	1	1	1	1	1	1	1	1	1	1	1	1	1	1	1	1	1	1	1	1	1	1	1	1	1	1	1	1	1	1	1	1	1	1	1	1	1	1	1	1	0	1	1	1	1	0	1
	K01358	1	1	1	1	1	1	1	1	1	1	1	1	1	1	1	1	1	1	1	1	1	1	1	1	1	1	1	1	1	1	1	1	1	1	1	1	1	1	1	1	0	1	1	1	1	1	1	1
	K01409	0	1	1	1	1	1	1	1	1	1	1	1	1	1	1	1	1	1	1	1	1	1	1	1	1	1	1	1	1	1	1	1	1	1	1	1	1	1	1	1	1	1	1	1	1	1	1	1
	K01426	1	0	1	1	1	1	1	1	1	1	0	1	0	0	1	1	1	1	1	1	1	1	1	1	1	0	1	1	1	1	1	1	1	1	1	1	1	0	0	1	1	1	1	1	1	1	1	1
	K01434	1	1	1	1	1	1	1	1	1	0	1	0	0	1	1	1	1	1	1	1	1	1	1	1	0	1	1	1	1	1	1	1	1	1	1	1	1	1	0	1	1	1	1	1	1	1	0	1
	K01443	1	0	0	1	1	1	0	0	1	0	0	1	0	1	1	0	0	1	1	1	1	0	0	0	1	1	0	1	1	0	1	0	1	1	1	0	0	0	0	1	0	1	0	0	1	1	0	0
	K01448	1	1	1	1	1	1	1	1	1	1	1	0	1	1	1	0	1	1	1	1	1	1	1	1	0	1	0	1	1	1	1	1	1	0	1	1	1	0	1	0	1	0	1	0	1	1	1	0
	K01462	1	1	1	1	1	1	1	1	1	1	1	1	1	1	1	1	1	1	1	1	1	0	1	1	1	1	1	1	1	1	1	1	1	0	1	1	1	1	1	1	1	1	1	1	1	1	1	1
	K01464	1	0	1	1	1	1	1	1	1	1	1	0	1	1	1	0	1	1	1	1	1	1	0	1	0	1	0	1	0	1	1	1	1	1	1	1	1	0	1	1	1	1	1	1	1	1	1	0
	K01468	0	1	0	1	1	1	1	1	1	0	1	0	1	1	1	1	1	1	1	1	0	1	0	1	0	1	0	0	1	1	1	1	1	1	1	1	1	1	1	1	1	1	1	1	1	1	1	1
	K01470	1	0	1	1	1	1	0	1	0	1	1	0	1	1	1	0	0	1	1	1	1	1	0	1	0	1	0	1	1	1	1	1	1	1	1	1	0	0	1	1	1	1	1	0	1	1	0	0
	K01473	0	1	0	1	1	1	0	0	0	1	0	0	1	1	1	1	0	1	1	1	1	1	0	0	0	1	1	1	1	0	0	0	1	1	1	0	0	1	0	0	0	1	0	1	0	1	0	1
	K01474	1	1	1	1	1	1	0	0	0	1	0	0	1	1	1	1	0	1	1	0	1	1	0	0	0	1	1	0	1	1	0	0	1	0	1	0	0	1	0	0	0	1	0	1	0	0	0	1
	K01476	0	1	1	1	1	1	1	1	1	1	1	0	1	1	1	0	1	1	1	1	1	1	0	1	0	0	0	1	1	1	1	1	1	0	1	1	1	0	1	1	1	1	1	1	0	1	1	0
	K01480	1	1	0	0	1	0	0	1	1	1	1	0	1	0	1	1	1	0	0	1	1	1	0	1	0	1	1	1	1	1	1	1	0	1	0	1	1	0	1	1	1	1	1	0	1	0	0	1
	K01482	0	0	1	0	0	0	0	1	0	1	1	0	1	1	1	0	1	0	1	1	1	0	0	1	0	1	0	0	1	1	1	1	1	0	0	1	1	0	0	0	1	0	1	1	1	1	1	0
	K01486	1	0	0	1	1	1	1	1	1	1	1	0	1	1	1	0	1	1	1	1	1	0	0	1	0	1	0	1	1	1	1	1	1	1	1	1	1	0	1	1	1	1	1	0	1	0	0	0
	K01489	1	1	1	1	1	1	1	1	1	1	1	0	1	1	1	1	1	1	1	1	1	1	0	1	0	1	0	1	1	1	1	1	1	1	1	1	1	1	1	1	1	1	1	1	0	1	1	1
	K01491	0	1	0	1	1	1	1	1	1	0	1	1	1	1	1	1	1	1	1	1	1	0	1	1	1	1	0	0	0	0	1	1	1	0	1	1	1	0	1	1	1	0	1	1	0	1	1	1
	K01494	1	1	1	1	1	0	1	1	0	1	1	1	1	1	1	1	1	1	1	1	1	1	1	1	1	1	1	1	1	1	1	1	1	0	1	1	1	1	1	1	1	0	1	1	1	1	1	1
	K01495	0	1	1	0	1	0	0	1	1	1	1	1	1	1	1	1	1	1	0	0	1	1	1	1	0	1	1	0	0	0	1	1	1	0	1	1	1	1	1	1	1	0	1	1	0	1	1	1
	K01497	1	0	1	0	1	1	1	1	0	0	1	0	1	0	0	0	1	0	1	1	1	0	0	0	0	0	0	1	1	1	0	1	1	1	1	1	1	1	1	0	1	1	1	1	1	0	1	0
	K01512	1	0	0	0	1	1	1	1	1	0	1	1	1	1	1	0	1	0	0	1	1	1	1	1	1	1	0	0	0	1	0	1	1	1	1	1	1	0	1	1	1	1	1	1	1	0	1	0
	K01515	0	0	1	1	1	1	0	1	1	1	1	1	1	1	1	0	1	1	0	1	1	1	1	1	1	1	1	1	1	1	1	1	1	0	1	1	1	0	1	1	1	0	1	1	1	1	1	1
	K01524	0	1	1	0	0	1	0	0	1	1	0	1	0	0	1	1	0	0	0	1	0	1	1	1	1	0	1	0	1	1	0	0	0	1	0	1	1	1	0	0	1	0	1	1	0	0	0	1
	K01534	1	1	1	1	1	1	1	0	1	1	0	0	1	1	1	1	0	1	1	0	1	1	0	0	0	1	0	1	1	1	1	0	1	1	1	0	0	0	0	1	0	1	1	1	0	1	0	1
	K01537	1	1	1	1	1	1	0	1	1	0	1	0	1	1	1	0	1	1	0	1	1	0	0	1	0	1	0	0	1	1	1	1	1	0	1	1	1	0	1	1	1	0	1	1	1	1	1	1
	K01541	1	1	1	1	1	0	1	1	1	0	1	1	1	1	1	1	0	1	0	1	1	0	1	1	1	1	1	1	1	1	1	0	1	1	1	1	1	1	0	1	1	1	1	0	1	1	1	1
	K01546	1	1	1	1	1	0	0	1	1	1	1	0	1	1	1	1	0	0	0	1	1	1	1	1	0	1	0	0	1	1	1	1	0	0	0	1	1	1	1	0	1	1	0	1	1	1	1	1
	K01547	1	1	1	1	1	0	0	1	1	1	1	0	1	1	1	1	0	0	0	1	1	1	1	1	0	1	0	0	1	1	1	1	0	0	0	1	1	1	0	0	1	1	1	1	1	1	1	1
	K01548	1	1	1	1	1	0	0	1	1	1	1	0	1	1	1	1	0	0	0	1	1	1	1	0	0	1	0	0	1	1	1	0	0	0	0	1	1	1	0	0	1	1	1	1	1	1	1	1
	K01551	1	0	1	1	1	1	0	0	1	0	0	0	0	1	1	0	0	1	0	1	0	1	0	0	0	1	0	1	1	1	1	0	1	1	1	0	0	0	0	1	0	1	0	1	1	1	0	0
	K01556	1	1	0	1	1	1	1	1	0	1	0	0	1	1	1	1	1	1	1	1	1	1	0	0	0	1	0	0	1	0	0	0	1	1	1	0	1	1	0	1	0	1	1	1	1	1	0	1
	K01586	0	0	0	1	1	0	1	1	0	1	1	1	1	1	1	1	1	1	1	1	1	1	1	1	0	1	0	1	1	1	1	0	1	1	1	1	1	0	1	1	1	1	1	1	0	1	1	0
	K01588	0	1	1	0	0	1	0	1	1	1	0	1	0	0	0	1	0	1	0	0	1	1	1	0	0	0	1	1	1	1	1	0	1	1	1	0	0	1	1	0	0	1	0	1	0	1	1	1
	K01591	0	1	0	0	1	1	1	1	1	1	1	1	1	1	1	1	1	1	0	1	1	1	1	1	1	1	0	1	1	1	1	1	1	0	1	0	1	1	0	1	1	0	0	1	1	1	1	1
	K01595	1	0	1	1	1	0	1	1	1	1	1	0	1	1	1	0	1	1	1	1	1	1	0	0	0	1	1	1	1	1	1	1	1	1	1	1	0	0	1	1	1	1	1	1	1	1	1	0
	K01597	1	1	0	1	0	0	1	1	0	0	1	0	1	1	1	1	1	1	1	1	1	0	0	1	0	0	0	0	1	1	0	1	0	1	0	1	1	1	1	0	1	1	1	0	0	1	1	1
	K01609	1	0	0	1	1	1	1	0	1	1	1	1	1	1	1	0	0	1	0	1	1	1	0	1	1	1	1	1	1	1	1	1	1	1	1	0	1	0	0	1	0	1	0	1	0	1	1	0
	K01619	1	1	1	1	1	1	1	0	1	0	1	0	1	1	1	1	1	1	1	1	1	1	0	1	0	1	0	1	1	1	1	1	1	1	1	1	1	1	0	1	1	1	1	1	1	1	1	1
	K01620	1	1	1	1	1	1	1	1	1	1	1	1	1	1	1	1	1	1	1	1	1	1	0	1	1	1	1	1	1	1	1	1	1	1	1	1	1	1	0	1	1	0	1	1	1	1	1	1
	K01633	1	1	0	0	1	0	0	1	1	1	1	0	1	0	1	0	1	1	0	0	0	0	0	0	0	1	0	0	1	1	1	1	1	0	1	1	1	1	1	1	1	1	1	1	0	1	0	0
	K01637	1	0	1	1	1	0	0	0	0	0	1	0	1	0	1	0	0	0	1	1	1	1	0	1	0	1	0	0	1	1	1	0	1	1	1	0	1	0	0	1	0	1	1	1	1	0	0	0
	K01638	1	0	1	1	1	1	1	0	0	1	1	0	1	0	1	0	0	0	1	1	1	0	0	1	0	1	1	1	1	1	1	0	1	1	1	0	1	0	0	1	0	0	1	1	1	1	0	0
	K01641	0	0	1	1	1	1	1	1	1	0	1	0	1	0	1	0	1	1	1	1	1	1	0	1	0	1	0	1	0	0	1	1	1	1	1	1	1	0	1	1	0	1	1	1	0	1	1	0
	K01649	1	0	1	1	1	1	1	1	1	1	1	1	1	1	1	0	1	1	0	1	1	1	1	1	0	1	1	1	1	1	1	1	1	1	1	1	1	0	0	1	0	1	1	1	1	1	1	0
	K01657	1	0	1	1	1	1	1	0	1	1	1	0	1	1	1	0	0	1	1	1	1	1	1	1	1	1	1	1	1	1	1	1	1	1	1	1	1	0	0	1	1	1	0	1	0	1	0	0
	K01658	1	0	0	1	1	1	1	0	1	1	0	1	0	1	1	1	0	1	1	1	1	1	1	1	1	1	1	1	1	1	1	0	1	1	1	0	0	0	0	1	0	0	0	1	0	1	0	1
	K01667	1	1	0	1	1	1	1	1	1	0	1	0	1	1	1	0	0	0	0	1	1	0	0	1	0	1	0	0	0	0	1	1	1	0	1	0	1	1	0	1	1	1	1	1	1	0	1	0
	K01669	0	1	1	1	1	1	0	1	1	0	1	0	1	1	1	0	1	0	1	0	1	1	0	1	0	1	1	0	1	1	1	1	1	1	1	0	1	0	0	0	1	0	0	1	1	1	1	0
	K01673	1	0	1	1	1	1	0	0	1	1	0	0	0	1	0	1	0	1	1	1	1	1	0	1	1	0	0	1	1	1	1	0	1	1	1	1	0	1	0	1	0	1	0	1	1	1	1	1
	K01687	1	0	1	1	1	1	1	1	1	1	1	1	1	1	1	0	0	1	1	1	1	1	1	0	1	1	1	1	1	1	1	1	1	1	1	0	1	0	0	1	0	0	1	1	0	1	1	0
	K01693	1	0	1	0	1	1	1	1	1	0	1	1	1	0	0	0	1	0	1	1	1	1	1	0	1	1	1	0	1	1	1	1	1	1	1	1	1	0	0	1	0	0	0	0	1	0	1	0
	K01695	1	0	1	1	1	1	1	0	1	1	1	1	1	1	1	0	0	1	1	1	1	1	1	1	1	1	1	1	1	1	1	1	1	1	1	1	1	0	0	1	1	1	1	1	1	1	1	0
	K01696	1	0	0	1	1	1	1	0	1	1	1	1	1	1	1	0	0	1	0	1	1	1	1	1	1	1	1	0	1	0	1	1	1	1	1	1	1	0	0	1	1	0	1	1	1	1	1	0
	K01697	0	1	1	0	1	0	0	1	0	1	1	0	1	0	0	1	1	0	0	0	1	1	0	1	0	1	0	0	0	0	1	1	1	0	1	1	1	1	1	1	1	0	1	1	0	1	0	1
	K01703	1	0	0	1	1	1	1	1	1	1	1	1	1	1	1	0	1	1	1	1	1	1	1	1	1	1	1	1	1	1	1	1	1	1	1	1	1	0	0	1	0	1	1	1	1	1	1	0
	K01704	1	0	1	1	1	1	1	1	1	1	1	1	1	1	1	0	1	1	1	1	1	1	1	1	1	1	1	1	1	1	1	1	1	1	1	1	1	0	0	1	0	1	1	1	1	1	1	0
	K01710	1	1	0	1	1	1	1	1	1	0	1	0	1	1	1	1	1	1	1	0	1	1	0	0	0	1	0	1	1	1	1	1	1	1	1	0	1	1	1	1	1	1	1	1	1	0	1	1
	K01711	1	1	1	1	1	1	1	1	1	1	1	1	1	1	1	1	1	1	0	1	1	1	1	1	0	1	0	1	1	1	1	1	1	1	1	1	1	1	1	1	1	1	0	1	1	1	1	1
	K01712	1	1	0	1	1	1	1	1	1	0	1	0	1	1	1	1	1	1	1	1	1	1	0	1	0	1	0	0	1	1	1	1	0	1	1	1	1	1	1	1	1	0	1	1	1	1	1	1
	K01724	1	1	1	1	1	1	0	1	0	1	1	1	1	1	1	1	1	1	0	0	1	0	1	1	1	1	1	0	1	1	0	1	1	0	0	1	1	1	1	1	1	1	0	1	1	1	1	1
	K01733	1	1	1	1	1	1	1	1	1	1	1	1	1	1	1	0	1	1	1	1	1	1	1	1	1	1	1	1	1	1	1	1	1	1	1	1	1	1	1	1	1	1	1	1	1	1	1	0
	K01734	0	0	0	1	1	0	0	1	1	0	1	1	0	1	1	0	1	1	0	0	0	1	0	1	1	1	0	0	1	1	1	0	1	1	1	0	0	0	0	1	0	0	0	1	1	1	1	0
	K01736	1	1	1	1	1	1	1	0	1	1	1	1	1	1	1	1	0	1	1	1	1	1	1	1	1	1	1	0	1	0	1	1	1	1	1	1	1	1	0	1	1	1	1	1	1	1	1	1
	K01737	1	0	1	0	1	1	1	1	0	0	1	1	1	0	0	0	1	0	1	0	1	1	1	1	1	0	1	1	1	1	0	1	1	1	1	1	1	0	1	0	0	1	1	1	1	0	1	0
	K01740	1	0	1	1	1	1	1	1	1	1	1	1	1	1	1	0	1	1	1	1	0	1	0	0	1	1	0	1	1	1	1	1	1	0	1	1	1	0	0	1	1	1	1	1	1	1	1	0
	K01745	0	1	0	1	1	1	1	1	1	0	1	0	1	1	1	1	0	1	1	1	1	1	0	1	0	1	0	0	1	1	1	1	1	1	1	1	1	1	0	1	1	1	1	1	1	1	0	1
	K01754	1	0	1	1	0	1	1	0	1	1	1	1	1	1	1	0	1	1	1	1	1	1	1	1	0	0	0	1	1	1	1	0	1	0	1	1	0	0	1	1	1	1	0	1	1	1	0	0
	K01755	1	1	0	1	1	1	1	1	1	1	1	1	1	1	1	1	1	1	1	1	1	1	1	1	1	1	1	1	1	1	1	0	1	1	1	1	1	1	0	1	1	1	1	1	1	1	1	1
	K01756	1	0	1	1	0	1	0	1	1	1	1	1	1	1	1	1	0	1	1	1	1	1	1	1	1	1	1	0	1	1	1	1	1	0	1	1	1	1	1	1	0	1	1	1	1	1	1	1
	K01768	0	1	1	1	1	1	0	1	1	0	1	1	1	1	1	1	1	1	0	0	1	1	0	1	1	1	0	0	0	1	1	1	1	0	1	1	1	1	1	1	1	1	1	1	1	1	1	1
	K01775	1	1	0	1	1	1	1	1	1	0	1	1	1	1	1	1	1	1	1	0	1	1	0	1	1	1	1	1	1	1	1	1	1	1	1	1	1	1	0	1	1	1	1	1	1	1	1	1
	K01776	0	0	0	1	1	1	1	1	1	0	1	1	1	0	1	0	1	1	1	1	0	1	1	1	1	1	1	0	0	1	1	1	1	1	1	0	1	0	1	1	1	0	1	0	1	0	1	0
	K01784	1	1	1	1	1	1	1	1	1	1	1	1	1	1	1	1	1	1	1	1	1	1	0	1	1	1	1	1	1	1	1	1	1	1	1	1	1	1	1	1	1	1	1	1	1	1	1	1
	K01790	1	1	1	1	1	1	1	1	1	1	1	0	1	1	1	1	1	1	1	1	1	1	0	1	0	1	0	0	1	1	1	1	1	1	0	1	1	1	1	1	1	1	1	1	1	1	1	1
	K01791	1	1	0	1	0	1	0	1	1	0	1	0	1	1	1	0	1	0	0	1	1	0	0	1	0	0	1	1	0	0	1	1	0	0	0	1	1	1	1	0	1	1	1	1	1	0	1	0
	K01809	1	1	1	1	1	1	1	0	1	1	1	0	1	1	1	1	0	1	1	1	1	1	0	0	0	1	0	1	1	1	1	1	1	1	1	1	1	0	1	1	1	1	1	0	1	1	1	1
	K01814	1	0	1	1	1	1	1	1	1	1	1	1	1	1	1	0	1	1	1	1	1	0	1	0	1	1	1	1	0	1	1	1	1	0	1	1	1	0	0	1	1	1	1	0	1	1	1	0
	K01817	1	0	1	1	1	1	1	0	1	1	1	1	1	1	0	0	0	1	0	1	1	1	1	1	1	1	1	1	1	1	1	1	1	1	1	1	1	0	0	1	1	1	0	0	1	1	1	0
	K01823	1	0	0	0	1	1	0	0	0	1	1	0	1	1	1	0	0	1	1	0	1	0	0	0	0	1	0	1	1	1	1	1	1	1	1	0	1	1	1	1	1	1	1	1	0	1	1	0
	K01843	0	0	0	0	1	0	1	1	0	0	1	0	1	1	1	0	1	0	1	0	1	0	0	1	0	1	0	0	0	0	1	1	1	0	1	1	1	0	1	1	1	1	1	1	0	0	1	0
	K01845	1	1	1	0	1	1	1	1	0	1	1	1	1	1	0	1	1	0	0	1	1	1	1	1	1	1	1	1	1	1	1	1	1	1	1	1	1	1	1	1	1	1	1	1	1	0	1	1
	K01858	0	1	1	0	1	1	0	1	1	0	1	1	1	0	0	1	1	0	0	1	1	1	1	1	1	1	1	0	0	0	1	1	1	0	1	1	1	1	1	1	1	1	1	1	0	0	1	1
	K01866	1	1	1	1	0	1	1	1	1	1	1	1	1	1	1	1	1	1	1	1	1	1	1	1	1	1	1	0	1	1	1	1	1	1	1	1	1	0	1	1	1	1	1	1	1	1	1	1
	K01867	1	1	1	1	1	1	1	1	1	1	1	1	1	1	1	1	1	1	1	1	1	1	1	1	1	1	1	1	1	1	1	1	1	1	1	1	1	1	1	1	1	1	1	1	0	1	1	1
	K01868	1	1	1	1	1	1	1	0	1	1	1	1	1	1	1	1	1	1	1	1	1	1	1	1	0	1	1	1	1	1	1	1	1	1	1	1	1	1	1	1	1	1	1	0	1	1	1	1
	K01869	1	1	1	1	1	1	1	1	1	1	1	1	1	1	1	1	1	1	1	1	1	1	1	1	1	1	1	1	1	1	1	1	1	1	1	1	1	1	1	1	1	1	1	1	1	1	1	1
	K01870	1	1	1	1	1	1	1	1	1	1	1	1	1	1	1	1	1	1	1	1	1	1	1	1	1	1	1	1	1	1	1	1	1	1	1	1	1	1	1	1	1	1	1	1	1	1	1	0
	K01872	1	1	1	1	1	1	1	1	1	1	1	1	1	1	1	1	1	1	1	1	1	1	1	1	1	1	1	1	1	1	1	1	1	1	1	1	1	1	1	1	1	1	1	1	1	1	1	1
	K01873	1	1	1	1	1	1	1	1	1	1	1	1	1	1	1	0	1	1	1	1	1	1	1	1	1	1	1	0	1	1	1	1	1	1	1	1	1	1	1	1	1	0	1	1	1	1	1	1
	K01874	1	1	1	0	1	1	1	1	1	1	1	1	1	1	1	1	1	1	1	1	1	1	1	1	1	1	1	1	1	1	1	1	1	1	1	1	1	1	0	1	1	1	1	0	1	1	1	1
	K01875	1	1	1	1	1	1	1	1	1	1	1	1	1	1	1	1	1	1	1	1	1	1	1	1	1	1	1	1	1	1	1	1	1	1	1	1	1	1	1	1	0	0	1	1	1	1	1	1
	K01876	1	1	1	1	1	1	1	1	1	1	1	1	1	1	1	1	1	1	1	1	1	1	1	1	1	1	1	1	1	1	1	0	1	1	1	1	1	1	1	1	1	1	1	1	1	1	1	1
	K01881	1	1	1	1	1	1	1	1	1	1	1	1	1	1	1	1	1	1	1	1	1	1	1	1	1	1	1	1	1	1	1	1	1	1	1	1	1	1	1	1	1	1	1	1	1	1	1	1
	K01883	0	1	1	1	1	1	1	1	1	1	1	1	1	1	1	1	1	1	1	1	1	1	1	1	1	1	1	1	1	1	1	1	1	1	0	1	1	1	0	1	1	0	1	1	1	1	1	1
	K01885	1	1	1	1	1	1	1	1	1	1	1	1	1	0	1	1	0	1	1	1	1	1	1	1	0	1	1	1	1	1	1	1	1	1	1	1	1	1	1	1	1	1	1	1	1	1	1	1
	K01886	1	1	0	1	1	1	1	1	0	0	1	0	1	0	1	1	0	0	1	1	1	0	0	1	0	1	0	1	1	1	1	1	1	1	1	1	1	0	1	1	1	1	1	1	1	0	1	1
	K01887	1	1	1	1	1	1	1	1	1	1	1	1	1	1	1	1	1	1	1	1	1	1	1	0	1	1	1	1	1	1	1	1	1	1	1	1	1	1	0	1	1	1	1	1	1	1	1	0
	K01889	1	1	1	1	1	1	1	1	1	1	1	0	1	1	1	1	1	1	1	1	1	1	1	0	1	1	1	1	1	0	1	1	1	0	1	1	1	1	1	1	1	0	1	1	1	1	1	1
	K01890	1	1	1	1	1	1	1	1	1	1	1	1	1	1	1	1	1	1	1	1	1	1	1	1	1	1	1	1	0	1	1	1	1	1	1	1	1	1	1	1	1	1	1	1	1	1	1	1
	K01892	1	1	1	1	1	1	1	1	1	1	1	1	1	1	1	1	1	1	1	1	1	1	1	0	1	1	1	1	1	0	1	1	1	1	1	1	1	1	1	1	1	1	1	1	0	1	0	1
	K01893	1	1	1	1	1	1	1	1	1	0	1	0	1	1	1	1	1	1	0	1	1	0	0	1	0	1	0	1	0	1	1	0	1	1	1	1	1	1	1	1	0	0	0	0	1	1	1	1
	K01897	1	0	0	1	1	1	1	1	0	0	1	1	1	0	0	0	1	0	1	1	1	0	0	1	1	1	1	1	0	0	1	1	1	1	1	1	1	0	0	1	1	0	1	1	1	1	1	0
	K01912	1	1	0	1	1	1	1	0	0	0	1	0	1	0	1	1	1	1	1	1	1	0	0	1	0	1	0	0	1	1	1	1	0	1	0	0	0	1	0	1	1	0	1	0	1	1	1	0
	K01915	1	1	1	1	1	1	1	1	1	1	1	1	1	1	1	1	1	1	1	1	1	1	1	1	1	1	1	1	1	1	1	1	1	1	1	1	1	0	1	1	1	1	1	1	1	1	1	1
	K01918	1	1	0	1	1	1	0	1	1	1	1	1	1	1	1	1	1	1	0	0	1	0	1	1	1	1	1	0	0	0	1	1	1	1	1	1	1	1	0	1	1	0	1	1	0	1	1	1
	K01921	1	1	0	1	1	1	1	1	1	1	1	1	1	1	1	1	1	1	1	1	1	1	1	1	1	1	1	1	1	1	1	1	1	1	1	1	1	1	1	1	1	1	1	1	1	1	1	1
	K01923	1	1	0	0	0	1	0	1	0	0	0	1	0	1	0	1	0	1	0	0	0	0	1	0	1	0	1	1	1	1	1	0	1	1	1	1	0	1	1	0	0	1	0	1	1	1	1	1
	K01924	1	1	1	1	1	1	1	1	1	1	1	1	1	1	1	1	1	1	1	1	1	1	1	1	1	1	1	1	1	1	1	1	1	1	1	1	1	1	1	1	0	1	1	1	1	1	0	1
	K01925	1	0	0	1	1	1	1	1	1	1	1	1	1	1	1	0	1	1	1	1	1	1	1	1	1	1	1	1	1	1	1	1	1	1	1	1	1	0	1	1	1	1	1	1	0	0	0	0
	K01926	1	0	1	1	1	1	0	1	1	0	1	1	1	1	1	0	1	1	0	0	0	1	1	1	1	1	1	1	1	0	1	1	1	1	1	1	1	0	1	0	1	1	1	1	1	1	1	0
	K01928	1	1	1	1	1	1	1	1	1	1	1	1	1	1	1	1	1	1	1	1	1	1	1	1	1	1	1	1	1	0	0	1	1	1	1	1	1	1	1	1	1	1	1	1	1	1	0	1
	K01929	1	1	1	0	1	1	1	1	1	1	1	1	1	0	0	1	1	0	1	1	1	1	1	1	1	1	0	1	1	1	1	1	1	0	1	0	1	1	1	1	1	0	1	0	1	0	1	1
	K01933	1	1	1	0	0	1	0	1	1	1	0	1	0	1	0	1	0	0	0	0	1	1	1	0	1	0	1	1	1	1	1	1	1	0	1	1	0	1	1	0	0	1	0	1	1	1	1	1
	K01937	1	1	1	1	1	1	1	1	1	1	1	1	1	0	1	1	1	1	1	1	1	1	1	1	1	1	1	1	1	1	1	1	1	0	1	1	1	1	1	1	1	1	1	1	1	1	1	1
	K01938	0	1	1	1	1	1	1	1	1	0	1	0	1	1	1	1	1	0	1	1	1	1	0	1	0	1	1	1	1	0	1	1	1	1	1	1	1	1	1	1	1	0	1	1	1	0	0	1
	K01939	1	1	1	1	0	1	0	1	1	1	1	1	1	1	1	1	1	1	1	1	1	1	1	1	1	1	1	1	1	1	1	1	1	0	1	1	1	1	1	0	1	1	1	0	1	1	1	1
	K01940	1	1	1	1	1	1	1	1	1	1	1	0	1	1	1	1	1	1	1	1	0	0	1	1	1	1	1	1	1	1	1	1	1	1	1	1	1	1	0	1	1	1	1	0	1	1	1	1
	K01945	0	1	1	0	0	1	0	1	1	1	0	1	0	1	0	1	0	0	0	0	1	1	1	0	1	0	1	1	1	1	1	0	1	1	1	1	0	1	1	0	0	1	0	1	1	1	1	1
	K01951	1	1	1	1	1	1	1	1	1	1	1	1	1	1	1	1	1	1	1	1	1	1	1	1	1	1	1	1	1	1	1	1	1	1	1	1	1	1	0	1	1	1	1	1	1	1	1	1
	K01953	1	1	1	1	1	1	0	1	1	1	0	1	1	1	1	1	1	1	0	1	1	0	0	1	1	1	0	0	1	1	1	1	0	0	0	1	1	1	0	1	1	1	1	1	1	1	1	1
	K01955	1	1	1	1	0	1	0	1	1	1	1	1	0	1	1	1	0	1	0	1	0	1	0	0	1	0	1	1	1	0	0	0	1	1	1	0	0	0	0	0	1	0	1	1	0	1	0	1
	K01956	0	1	0	1	0	1	0	1	1	1	1	1	0	1	1	1	0	1	0	1	1	1	1	0	1	0	1	1	1	1	0	0	1	1	1	0	0	0	1	0	1	0	1	1	1	1	1	1
	K01961	1	1	1	1	1	1	1	1	1	1	1	0	1	1	1	1	1	1	1	1	1	1	0	0	0	1	1	1	1	0	1	1	1	1	1	1	1	1	1	1	1	1	1	1	0	1	0	1
	K01969	1	1	0	1	1	1	1	0	1	0	1	1	1	1	1	1	0	1	1	1	1	0	0	1	1	1	0	0	1	1	1	1	1	1	1	1	1	1	0	1	1	0	1	1	1	1	0	1
	K01972	1	1	1	1	1	1	1	1	1	1	1	0	1	1	1	1	1	1	1	1	1	1	1	1	1	1	1	1	1	1	1	1	1	1	1	1	1	1	1	1	1	1	1	0	1	1	1	1
	K01975	1	1	1	1	0	1	0	1	1	1	1	1	1	1	1	1	1	1	1	1	1	1	1	1	1	1	1	1	1	1	1	1	1	1	1	1	1	1	1	1	1	1	1	1	1	1	0	0
	K01990	1	1	1	1	1	1	1	1	1	1	1	1	1	1	1	1	1	1	1	1	1	1	1	1	1	1	1	1	1	1	1	1	1	1	1	1	1	1	1	1	1	1	1	1	1	1	1	1
	K01992	1	1	0	1	0	1	1	1	1	1	1	1	1	1	1	1	1	1	1	1	1	1	1	1	1	1	0	1	1	1	1	1	1	0	1	1	1	1	1	1	1	1	1	1	1	1	1	1
	K01995	1	1	0	1	1	1	1	1	1	1	1	0	1	1	1	1	1	1	1	1	1	1	0	1	0	1	0	1	1	1	1	1	1	1	1	1	1	1	1	1	1	1	1	1	1	1	1	1
	K01996	1	1	1	1	1	1	1	1	1	1	1	0	1	1	1	1	1	1	1	1	1	1	0	1	0	1	0	1	1	1	1	1	1	1	1	1	1	1	1	1	1	1	1	1	1	1	1	1
	K01997	1	1	1	1	1	1	1	1	1	1	1	0	1	1	1	1	1	1	1	1	1	1	0	1	0	1	0	1	0	1	1	1	1	1	1	1	1	1	1	1	1	1	1	1	1	1	1	1
	K01998	1	1	0	1	1	1	1	1	1	1	1	0	1	1	1	1	1	1	1	1	1	1	0	1	0	1	0	1	0	1	1	0	1	1	1	1	1	1	1	1	0	1	1	1	1	1	0	1
	K01999	1	1	1	1	1	1	1	1	1	1	1	0	1	1	1	1	1	1	1	1	1	1	1	1	0	1	1	1	1	1	1	1	1	1	1	1	1	1	1	1	1	1	1	1	1	1	1	1
	K02003	1	1	1	1	1	1	1	1	1	0	1	1	1	1	1	1	1	1	1	1	1	1	1	1	1	1	1	1	1	1	1	1	1	1	1	1	1	1	1	1	1	1	1	1	1	1	1	1
	K02004	1	1	1	1	1	1	1	1	1	1	1	1	1	1	1	1	1	1	1	1	1	1	1	1	1	1	1	1	1	1	1	1	1	1	1	1	1	1	1	1	1	1	1	1	1	1	1	1
	K02005	1	1	1	1	1	1	1	1	1	0	1	0	1	1	1	0	1	1	1	1	1	1	0	1	0	1	0	1	1	1	1	1	1	1	1	1	1	0	1	1	1	1	1	1	1	1	1	1
	K02006	0	0	1	1	1	1	1	1	1	0	1	1	1	1	0	0	0	0	1	0	1	1	0	1	1	1	0	0	0	0	1	1	1	1	1	0	1	0	0	1	1	0	1	1	1	0	1	0
	K02007	0	0	1	1	1	1	1	1	1	0	1	1	1	1	0	0	0	0	1	1	1	1	0	1	1	1	0	0	0	0	1	1	1	1	1	1	1	0	1	1	1	0	1	1	1	0	1	0
	K02008	0	0	1	1	1	1	1	1	1	0	1	1	1	1	0	0	0	0	1	1	1	1	0	0	1	1	0	0	0	0	1	1	1	1	1	0	1	0	1	1	1	0	1	1	0	0	0	0
	K02011	1	1	1	0	1	1	1	0	0	1	0	0	0	0	1	1	0	1	1	1	0	0	1	1	1	0	1	1	1	1	1	0	1	1	1	0	0	1	0	0	0	1	0	1	1	1	0	1
	K02012	1	1	1	0	1	1	1	0	0	1	0	0	0	0	1	1	0	1	1	1	0	0	1	0	1	0	1	0	1	1	1	0	1	1	1	0	0	1	0	0	0	1	0	1	1	1	0	1
	K02013	1	0	0	1	1	1	0	1	1	1	1	0	1	1	1	1	1	1	1	1	1	1	1	1	1	1	1	1	1	1	0	1	0	0	1	1	1	1	1	0	1	0	1	1	0	1	1	1
	K02015	0	0	1	1	1	1	0	1	0	1	1	0	1	1	1	0	1	1	1	0	1	1	1	1	1	1	0	1	1	1	0	1	0	0	1	1	1	0	0	0	1	0	1	1	0	1	1	0
	K02016	0	0	1	1	1	1	1	1	1	0	1	1	1	1	1	0	1	1	1	1	1	1	1	1	1	1	0	1	1	1	0	1	0	0	1	1	1	0	0	0	1	0	1	1	0	1	1	0
	K02018	1	1	1	1	1	1	0	1	1	1	1	1	1	1	1	1	1	1	0	1	1	1	1	1	1	1	1	1	1	1	1	0	1	1	1	0	0	1	1	1	1	1	1	1	1	1	1	1
	K02020	1	1	1	1	1	1	0	1	1	1	1	1	1	1	1	1	1	1	1	1	1	1	1	1	1	1	1	1	1	1	1	0	1	1	1	0	0	0	1	1	1	1	1	1	1	1	1	1
	K02025	1	0	1	1	1	1	1	1	1	1	1	0	1	1	1	0	1	1	1	1	1	1	0	1	0	1	0	1	1	1	1	1	1	1	1	1	1	0	1	1	0	1	1	1	1	1	1	0
	K02026	1	0	1	1	1	1	1	1	1	1	1	0	1	1	1	0	1	1	1	1	1	1	0	1	0	1	0	1	1	1	1	0	1	1	1	1	1	0	1	1	0	1	1	1	1	1	1	0
	K02027	1	1	1	1	1	1	1	1	1	1	1	0	1	1	1	0	1	1	1	1	1	1	0	1	0	1	0	1	1	1	1	1	1	1	1	1	1	0	1	1	0	1	1	1	1	1	1	0
	K02028	1	0	0	1	1	1	0	1	1	1	1	0	1	0	0	1	1	1	0	0	1	1	0	1	0	1	0	0	1	1	1	1	1	0	1	1	1	1	0	0	1	0	1	1	1	0	0	1
	K02029	1	1	1	1	1	1	0	1	1	1	1	0	1	1	1	1	1	1	0	0	1	1	0	1	0	1	0	1	1	1	1	1	1	1	1	1	1	1	0	1	1	1	1	1	1	1	1	1
	K02030	1	1	1	1	1	1	1	1	1	1	1	0	1	1	1	1	1	1	1	1	1	1	1	1	0	1	1	1	1	1	1	1	1	1	1	1	1	1	0	1	1	1	1	1	1	1	1	1
	K02031	1	1	1	1	1	1	1	1	1	1	1	1	1	1	1	1	1	1	1	1	1	1	1	1	1	1	1	1	1	1	1	1	1	1	1	1	1	1	1	1	1	1	1	1	1	1	1	1
	K02032	1	1	1	1	1	1	1	1	0	1	1	0	0	1	1	1	1	1	0	0	1	0	0	1	0	1	1	1	1	1	1	1	0	1	0	1	1	1	1	1	1	1	1	1	1	1	1	1
	K02033	1	1	1	1	1	1	1	1	1	1	1	1	1	1	1	1	1	1	1	1	1	1	1	1	1	1	1	1	1	1	1	1	1	1	1	1	1	1	1	1	1	1	1	1	1	1	1	1
	K02034	1	1	1	1	1	1	1	1	1	1	1	1	1	1	1	1	1	1	1	1	1	1	1	1	1	1	1	1	1	1	1	1	1	1	1	1	1	1	1	1	1	1	1	1	1	1	1	1
	K02035	1	1	1	1	1	1	1	1	1	1	1	1	1	1	1	1	1	1	1	1	1	1	1	1	1	1	1	1	1	1	1	1	1	1	1	1	1	1	1	1	1	1	1	1	1	1	1	1
	K02039	1	1	1	0	1	1	0	1	1	1	1	1	1	0	0	1	1	0	1	1	1	1	1	1	1	1	1	1	1	1	1	1	1	1	1	1	1	1	1	1	1	1	1	1	1	1	1	1
	K02041	0	1	0	1	0	0	0	1	1	0	1	0	1	1	0	1	1	1	1	1	1	0	0	1	0	1	0	0	1	0	0	1	0	0	0	0	1	1	1	0	1	0	1	1	0	1	1	1
	K02042	0	1	0	1	0	0	0	1	1	0	1	0	1	1	0	1	1	1	1	1	1	0	0	1	0	1	0	0	0	0	0	1	0	0	0	0	1	1	1	1	1	0	1	1	0	1	1	1
	K02044	1	1	0	1	1	1	0	1	1	0	1	0	1	1	1	1	1	1	1	1	1	0	0	1	0	1	0	0	1	0	1	1	1	1	1	1	1	1	1	1	1	1	1	1	0	1	1	1
	K02049	1	0	1	1	1	1	1	1	1	1	1	0	1	1	1	0	1	1	1	1	1	1	1	1	1	0	1	1	1	1	1	1	0	1	1	1	1	0	1	0	1	1	0	1	1	1	1	0
	K02050	1	0	1	1	1	1	1	1	1	1	1	1	1	1	1	1	1	1	1	1	1	1	1	1	1	1	1	1	1	1	1	1	1	1	1	1	1	0	1	1	1	1	1	1	1	1	1	1
	K02051	1	0	1	1	1	1	1	1	1	0	1	0	1	1	1	1	1	1	1	1	1	1	1	1	1	1	1	1	1	1	1	1	1	1	1	1	1	0	1	0	1	1	1	1	1	1	1	1
	K02056	1	0	0	1	1	1	1	1	1	1	1	0	1	1	1	0	1	1	1	1	1	1	0	1	0	1	0	1	1	1	1	1	1	1	1	1	1	0	1	1	1	1	1	1	1	1	1	0
	K02057	1	0	1	1	1	1	1	1	1	1	1	0	1	1	1	0	1	1	1	1	1	1	0	1	0	1	0	1	1	1	1	1	1	1	1	1	1	0	1	1	1	1	1	1	1	1	1	0
	K02078	1	1	1	1	1	1	1	1	0	1	1	1	1	0	1	1	1	1	1	1	1	1	1	1	1	1	1	1	1	1	1	1	1	1	1	1	1	1	1	1	1	1	1	1	1	1	1	1
	K02193	1	1	1	1	1	0	1	0	1	0	0	0	0	1	1	0	0	1	1	0	0	1	0	0	0	1	0	1	1	1	1	0	0	1	1	0	0	1	0	1	0	1	0	0	1	1	0	0
	K02194	1	1	1	1	1	1	1	1	1	0	1	0	1	1	1	1	1	1	0	1	1	1	1	1	0	1	0	1	1	1	1	1	1	1	1	1	1	1	0	1	1	1	1	1	1	1	1	1
	K02195	1	1	1	1	1	1	1	1	1	0	1	0	1	1	1	1	1	1	1	1	1	1	1	1	0	1	0	1	1	1	1	1	1	1	1	1	1	1	0	1	1	1	1	1	1	1	1	1
	K02197	1	1	1	1	0	1	1	1	1	0	1	0	1	1	1	1	1	1	1	1	1	1	1	1	0	1	0	1	1	1	1	1	1	1	1	1	1	1	1	1	1	1	1	0	1	1	1	1
	K02198	0	1	1	1	0	1	1	1	1	1	1	0	1	1	1	1	1	1	1	1	1	0	1	1	0	1	0	1	1	1	1	1	1	1	1	1	1	1	1	1	1	1	1	0	1	1	0	1
	K02199	1	0	1	0	1	1	1	0	1	1	1	0	0	0	1	0	1	1	1	1	1	0	0	1	0	1	1	1	1	1	1	1	1	1	1	0	0	1	0	1	1	1	0	0	1	1	1	0
	K02200	1	0	0	1	1	1	1	1	1	1	1	0	1	1	1	1	1	1	1	1	1	0	1	1	0	1	0	1	1	1	1	1	1	1	1	1	1	1	0	1	1	1	1	0	1	1	1	1
	K02221	1	1	1	1	1	1	0	1	1	1	1	1	1	1	1	1	1	1	0	1	1	1	1	1	0	1	1	1	1	1	1	1	1	1	1	1	1	1	1	1	1	1	1	1	1	1	0	1
	K02237	1	1	1	0	1	1	0	0	1	1	1	0	1	1	1	1	1	1	0	1	1	1	1	1	0	1	1	1	1	1	1	1	1	1	1	1	1	1	1	1	1	1	1	1	1	1	1	1
	K02238	1	1	1	1	1	1	1	1	1	1	1	1	1	1	1	1	1	1	1	1	1	1	1	1	1	1	1	1	1	1	1	1	1	1	1	1	1	1	0	1	1	1	1	0	1	1	1	1
	K02242	1	1	0	1	1	1	1	1	1	1	1	1	1	1	1	0	1	1	1	1	0	0	1	1	0	1	1	1	1	1	1	1	1	1	1	1	1	0	1	1	1	1	0	1	1	1	1	0
	K02257	1	1	1	1	1	1	1	1	1	1	1	1	1	1	1	1	1	1	1	1	1	1	1	1	1	1	1	1	1	1	1	1	1	1	0	1	1	1	1	1	1	1	1	1	1	1	1	1
	K02259	1	1	1	1	1	1	1	1	1	1	1	1	1	1	1	1	1	1	1	1	1	1	1	0	1	1	1	0	1	1	1	1	1	1	1	1	1	1	1	1	1	1	1	1	1	1	1	0
	K02279	1	1	1	1	0	0	1	1	0	1	1	1	1	1	1	1	1	1	0	0	1	1	0	1	1	0	1	0	1	1	1	1	1	1	1	1	1	1	1	0	1	0	1	1	1	1	0	1
	K02282	0	0	1	1	0	0	0	1	0	1	1	1	1	1	1	0	1	1	0	0	1	1	0	1	1	0	1	0	1	1	1	1	1	1	1	1	1	0	1	0	1	0	1	1	1	1	0	0
	K02283	1	0	1	1	0	0	1	1	0	1	1	1	1	1	1	0	1	1	0	0	1	1	0	1	1	0	1	0	1	1	1	1	1	1	1	1	1	0	1	0	1	0	1	1	1	1	1	0
	K02291	1	0	0	1	1	1	1	1	1	1	1	0	1	1	1	1	1	1	0	1	0	1	0	1	0	1	0	0	1	1	1	1	1	1	1	1	1	0	1	1	1	1	1	1	1	1	1	1
	K02313	1	1	1	1	1	1	1	1	1	1	1	1	1	1	1	1	1	1	1	1	1	1	1	1	1	1	1	1	1	1	1	1	1	1	1	1	1	1	1	0	0	1	1	1	1	1	1	1
	K02314	1	1	1	1	1	1	1	1	1	1	1	1	1	1	1	1	1	1	1	1	1	1	1	1	1	1	1	1	0	1	1	1	1	1	1	1	1	1	1	1	1	1	1	0	1	1	1	1
	K02315	1	1	1	1	1	1	1	1	1	1	1	1	1	1	1	1	1	1	1	1	1	1	1	1	1	1	1	1	0	1	1	1	1	0	1	1	1	1	1	1	1	0	1	0	1	1	1	1
	K02316	1	1	1	1	1	1	1	1	1	1	1	1	1	1	1	1	1	1	1	1	1	1	1	1	1	1	1	1	1	1	1	1	1	1	1	1	1	1	1	1	1	1	1	1	1	1	1	1
	K02335	1	1	1	1	1	1	1	1	1	1	1	1	1	0	1	1	1	1	1	1	1	1	1	1	0	1	1	1	1	1	1	1	0	1	1	1	1	1	1	1	0	1	1	1	1	1	1	1
	K02337	1	1	1	1	1	1	1	1	0	1	1	1	1	1	1	1	1	1	1	1	1	1	1	1	1	1	1	1	1	1	1	1	1	1	1	1	1	1	1	1	1	0	1	0	0	1	1	1
	K02338	1	1	1	1	1	1	1	1	1	1	1	1	1	1	1	1	1	1	1	1	1	1	1	1	1	1	1	1	1	1	1	1	1	1	1	1	1	1	1	1	1	1	1	0	1	1	1	1
	K02340	1	1	1	1	1	1	1	1	1	1	1	1	1	1	1	1	1	1	0	1	1	1	1	1	1	0	1	1	1	1	1	1	1	1	1	1	1	1	1	1	1	0	1	1	1	1	1	1
	K02341	1	1	0	1	1	1	1	1	1	0	1	0	1	1	1	1	1	1	1	1	1	1	1	1	0	1	1	1	1	0	1	1	1	1	1	0	1	1	0	1	0	0	1	1	1	1	1	1
	K02342	1	1	1	1	1	1	1	1	1	1	1	1	1	1	1	1	1	1	1	1	1	1	1	1	1	1	1	1	1	1	1	1	1	1	1	1	1	1	1	1	1	1	1	1	0	1	1	1
	K02343	1	1	0	1	1	1	1	1	1	1	1	1	1	1	1	1	1	1	1	1	1	1	1	1	1	1	1	1	0	1	1	1	1	1	1	1	1	1	1	1	1	1	1	1	1	1	1	1
	K02346	1	0	0	0	1	1	1	1	0	0	1	1	1	1	1	0	1	0	1	0	0	0	1	1	1	1	1	1	1	1	1	1	1	1	1	1	1	0	0	1	1	1	1	1	1	0	1	0
	K02347	1	0	1	1	1	1	0	1	1	1	1	0	1	1	1	1	1	1	1	1	1	1	0	1	0	1	0	1	1	1	1	1	1	1	1	1	1	0	1	1	1	1	1	1	1	1	0	1
	K02355	1	1	1	1	1	1	1	1	1	1	1	1	1	1	1	1	1	1	1	1	1	1	1	1	1	1	1	1	0	1	1	1	1	1	1	1	1	1	1	1	1	1	1	1	1	1	1	1
	K02356	1	1	1	1	1	1	1	1	1	1	1	1	1	1	1	1	1	1	1	1	1	1	1	1	1	1	1	1	1	1	1	1	1	0	1	1	1	1	1	1	1	1	1	1	1	1	1	1
	K02357	1	1	1	1	1	1	1	1	1	1	1	1	1	1	1	1	1	1	1	1	1	1	1	1	1	1	1	1	1	1	1	1	1	1	1	1	1	1	1	1	0	1	1	1	1	1	1	1
	K02358	0	0	1	1	0	0	0	0	0	0	0	0	0	1	1	0	0	1	1	1	0	0	0	0	1	1	1	0	0	0	0	0	0	1	1	1	1	1	1	1	1	1	1	1	1	1	1	1
	K02377	1	0	1	0	1	1	0	1	1	0	1	1	1	1	1	0	1	1	1	0	1	1	1	0	1	1	0	0	0	0	0	1	0	0	0	1	1	0	0	1	1	1	1	1	0	1	1	0
	K02379	0	1	1	0	0	1	1	1	1	0	1	1	1	0	1	1	1	0	1	1	0	1	0	0	1	1	1	0	1	0	1	1	0	1	0	1	1	1	1	1	0	0	1	0	0	0	1	1
	K02426	1	0	1	0	1	1	0	1	0	0	1	0	0	0	0	0	1	0	0	0	1	1	0	0	0	1	0	1	1	1	1	1	1	1	1	0	0	0	1	1	1	0	0	1	1	0	1	0
	K02428	1	1	1	1	1	1	1	1	1	0	1	1	1	1	1	1	1	1	0	1	1	1	1	1	1	1	1	1	1	1	1	1	1	1	1	1	1	1	1	0	1	1	1	1	1	1	0	1
	K02433	1	1	0	1	1	1	1	1	1	1	1	1	1	1	1	1	1	1	1	1	1	1	1	1	1	1	1	1	1	1	1	1	1	1	1	1	1	1	1	1	1	1	1	1	1	1	1	1
	K02434	1	1	1	1	1	1	1	1	1	1	1	1	1	1	1	1	1	1	1	1	1	1	1	1	1	1	1	1	1	1	1	0	1	1	1	1	1	1	1	1	1	1	1	1	1	1	1	1
	K02435	1	1	1	1	1	1	1	1	1	1	1	1	1	1	1	1	1	1	1	1	1	1	1	1	1	1	1	1	1	1	1	0	1	0	1	1	1	1	1	1	1	1	1	1	1	1	1	1
	K02437	1	1	1	1	1	1	1	1	1	1	1	0	1	1	1	1	1	1	1	1	0	1	1	1	0	1	0	1	1	1	1	1	1	1	1	1	1	1	1	1	1	1	1	1	1	1	1	1
	K02469	1	1	1	1	1	1	1	1	1	1	1	1	1	1	1	1	1	1	0	1	0	1	1	1	1	1	1	1	1	0	1	1	1	1	1	1	1	1	1	1	1	1	1	1	1	1	0	1
	K02470	0	1	0	0	1	1	1	0	1	0	1	0	1	0	0	1	1	0	0	1	1	1	1	1	1	0	0	1	1	0	1	1	1	1	1	1	1	1	1	1	1	0	1	1	1	0	0	1
	K02483	1	1	1	0	1	1	1	1	1	1	1	1	1	1	1	1	1	1	0	1	1	1	1	1	1	1	1	1	1	1	1	1	1	1	1	1	1	1	1	1	1	1	1	1	1	1	1	1
	K02484	1	1	1	1	1	1	1	1	1	1	1	1	1	1	1	1	1	1	1	1	1	1	1	1	1	1	1	1	1	1	1	1	1	1	1	1	1	1	1	1	0	1	1	1	1	0	0	1
	K02493	1	1	1	0	1	1	1	1	1	1	1	1	1	1	1	1	1	1	1	1	1	1	1	1	1	0	1	1	1	1	1	1	1	1	1	1	1	1	1	1	1	0	1	1	1	1	1	1
	K02499	1	0	0	1	1	1	1	1	1	1	1	0	1	1	1	0	1	1	0	0	1	1	0	1	1	1	0	0	1	1	1	1	1	1	1	0	1	1	1	1	1	1	1	1	0	1	1	0
	K02500	1	0	0	1	1	1	1	1	1	1	1	1	1	1	1	0	1	1	1	1	0	0	1	1	0	1	1	1	0	1	1	1	1	0	1	1	1	0	0	1	1	1	1	0	1	1	1	0
	K02501	1	0	1	1	1	1	1	1	1	1	1	0	1	1	1	0	1	1	1	1	1	0	1	1	1	1	1	0	1	1	1	1	1	0	1	1	1	0	0	1	0	1	1	0	1	1	0	0
	K02503	1	1	1	1	1	1	1	1	1	1	1	1	1	1	1	1	1	1	1	1	1	1	1	0	0	1	1	1	1	1	1	1	1	1	1	1	1	1	1	1	1	0	0	1	1	1	1	1
	K02518	1	1	1	1	1	1	0	1	1	0	1	1	1	1	1	1	1	1	1	1	1	1	1	0	1	1	1	1	1	1	1	1	1	1	1	0	1	1	0	1	1	1	1	1	1	1	0	1
	K02519	1	1	1	1	1	1	1	1	1	1	1	1	1	1	1	1	1	1	1	1	1	1	1	1	1	1	1	1	1	1	1	1	1	1	1	1	1	1	1	1	1	1	1	1	1	1	1	1
	K02520	1	1	1	1	1	1	1	0	1	1	1	1	1	1	1	1	1	1	1	1	1	1	1	1	1	1	1	1	1	1	1	1	0	1	1	1	1	1	1	1	1	1	1	1	1	1	1	1
	K02528	1	0	1	1	0	1	1	1	1	1	1	1	1	1	1	1	1	1	1	1	1	1	1	1	1	1	1	1	1	0	1	1	1	1	1	1	1	1	1	0	1	0	1	1	1	1	1	1
	K02529	1	0	1	1	1	1	1	1	1	1	1	0	1	1	1	0	1	1	1	1	1	1	0	1	0	1	0	1	1	1	1	1	1	1	1	1	1	0	1	1	1	1	1	1	1	1	1	0
	K02548	1	1	1	1	1	0	1	1	0	1	1	1	1	0	0	1	1	1	1	1	1	1	1	1	1	1	1	1	1	1	1	1	1	1	1	1	1	1	0	1	1	0	1	1	1	1	1	1
	K02549	1	1	1	1	1	0	1	1	1	0	1	0	1	1	1	1	1	1	0	1	1	0	1	1	0	1	1	1	1	1	1	1	1	1	1	1	1	1	1	1	1	1	1	1	1	1	1	1
	K02551	1	1	1	1	1	0	0	0	0	1	0	1	0	0	0	1	0	1	0	0	1	1	1	0	1	1	1	1	1	1	1	0	1	1	1	0	0	1	0	1	0	1	0	1	1	1	0	1
	K02563	1	1	1	1	1	1	1	1	1	1	1	1	1	1	1	1	1	1	1	1	1	1	1	1	1	1	1	1	1	1	1	1	1	1	1	1	1	1	1	1	1	1	1	1	1	1	1	1
	K02600	1	1	1	1	1	1	1	1	1	1	1	1	1	1	1	1	1	1	1	1	1	1	1	1	1	1	1	0	1	1	1	1	1	1	1	1	1	1	1	1	1	1	1	1	1	1	1	1
	K02601	1	1	1	1	1	1	1	1	1	1	1	0	1	1	1	1	1	1	1	1	1	1	1	1	1	1	1	1	0	1	1	1	1	0	1	1	1	1	1	1	1	1	1	1	1	1	1	1
	K02651	1	0	1	1	1	1	0	1	0	1	1	1	1	1	1	1	1	1	0	0	1	1	0	1	1	1	1	1	1	1	1	1	1	1	1	1	1	1	1	1	1	0	1	1	1	1	1	1
	K02687	1	1	1	1	1	1	1	1	1	1	1	1	1	1	1	1	1	1	1	1	1	1	1	0	1	1	1	1	1	1	1	1	1	1	1	1	1	1	1	1	1	1	1	1	1	1	0	1
	K02834	1	1	1	1	1	1	1	1	1	1	1	1	1	1	1	1	1	1	1	1	1	1	1	1	1	1	1	0	1	1	1	1	1	1	1	1	1	1	1	1	1	1	1	1	1	1	1	1
	K02835	1	1	1	0	1	1	1	1	1	1	1	1	1	1	1	1	1	1	1	1	1	1	1	1	1	1	1	1	1	1	1	1	1	1	1	1	1	1	1	0	1	0	1	1	1	1	1	1
	K02836	1	1	1	1	1	1	1	1	1	1	1	0	1	0	1	1	0	1	1	1	1	1	1	1	1	1	1	1	1	1	1	1	1	1	1	1	1	1	1	1	1	1	1	1	1	1	1	1
	K02838	1	1	1	1	1	1	1	1	1	1	1	1	1	1	1	1	1	1	1	1	1	1	1	1	1	1	1	1	1	1	1	1	1	1	1	1	1	1	1	1	0	1	1	1	1	1	1	1
	K02851	1	1	1	1	1	1	1	1	1	1	1	0	1	1	1	1	1	1	1	1	1	1	0	1	0	1	0	1	1	1	1	1	1	1	1	1	1	1	0	1	1	1	0	1	1	1	0	1
	K02860	1	1	1	1	1	1	1	1	1	1	1	1	1	1	1	1	1	1	1	1	1	1	1	1	1	1	1	1	1	0	1	1	1	1	0	1	1	1	0	1	1	1	1	1	1	1	1	1
	K02863	1	1	1	1	1	1	1	1	1	1	1	1	1	1	1	1	1	1	1	1	1	1	1	1	1	1	1	1	0	1	1	1	1	0	1	1	1	1	1	1	1	0	1	1	1	1	1	1
	K02864	1	1	1	1	1	1	1	1	1	1	1	1	1	1	1	1	1	1	1	1	1	1	1	1	1	1	1	1	1	1	1	1	1	0	1	1	1	1	0	1	1	1	1	1	1	1	1	1
	K02867	1	1	1	1	1	1	1	1	1	1	1	1	1	1	1	1	1	1	1	1	1	1	1	1	1	1	1	1	0	1	1	1	1	0	1	1	1	1	1	1	1	1	1	1	1	1	1	1
	K02871	1	1	1	1	1	1	1	1	1	1	1	1	1	1	1	1	1	1	1	1	1	1	1	1	1	1	1	1	1	1	1	1	1	0	1	1	1	1	1	1	1	1	0	1	1	1	1	1
	K02874	1	1	1	1	1	1	1	0	1	1	1	1	1	1	1	1	1	1	1	1	1	1	1	1	1	1	1	1	1	1	1	1	0	0	1	1	1	1	1	1	1	1	1	1	1	1	1	1
	K02876	1	1	1	1	1	1	1	0	1	1	1	1	1	1	1	1	1	1	1	1	1	1	1	1	1	1	1	1	0	1	1	1	0	0	1	1	1	1	1	1	1	1	1	0	1	1	1	1
	K02878	1	1	1	1	1	1	1	0	1	1	1	1	1	1	1	1	1	1	1	1	1	1	1	1	1	1	1	1	1	1	1	1	0	0	1	1	1	1	1	1	1	1	1	1	1	1	1	1
	K02879	1	1	1	1	1	1	1	1	1	1	1	1	1	1	1	1	1	1	1	1	1	1	1	1	1	1	1	1	0	1	1	1	0	0	1	1	1	1	1	1	1	1	0	1	1	1	1	1
	K02881	1	1	1	1	1	1	1	0	1	1	1	1	1	1	1	1	1	1	1	1	1	1	1	1	1	1	1	1	1	1	1	1	0	0	1	1	1	1	1	1	1	1	1	1	1	1	1	1
	K02884	1	1	1	1	1	1	1	1	1	1	1	1	1	0	1	1	1	1	1	1	0	1	1	1	1	1	1	1	1	1	1	1	1	1	1	1	1	1	1	1	1	1	1	0	1	1	1	1
	K02886	1	1	1	1	1	1	1	0	1	1	1	1	1	1	1	1	1	1	1	1	1	1	1	1	1	1	1	1	1	1	1	1	0	0	1	1	1	1	1	1	1	1	1	1	1	1	1	1
	K02887	1	1	1	1	1	1	1	0	1	1	1	1	1	1	1	1	1	1	1	1	1	1	1	1	1	1	1	1	1	1	1	1	0	1	1	1	1	1	1	1	1	1	1	1	1	1	1	1
	K02888	1	1	1	1	1	1	1	1	0	1	1	1	1	0	1	1	1	1	1	1	1	1	1	1	1	1	1	1	1	1	1	1	1	1	1	1	1	1	0	1	1	1	1	1	1	1	1	1
	K02890	1	1	1	1	1	1	1	0	1	1	1	1	1	1	1	1	1	1	1	1	1	1	1	1	1	1	1	1	1	1	1	1	0	0	1	1	1	1	1	1	1	1	1	1	1	1	1	1
	K02892	1	1	1	1	1	1	1	0	1	1	1	1	1	1	1	1	1	1	1	1	1	1	1	1	1	1	1	1	1	1	1	1	0	0	1	1	1	1	1	1	1	0	1	1	1	1	1	1
	K02895	1	1	1	1	1	1	1	0	1	1	1	1	1	1	1	1	1	1	1	1	1	1	1	1	1	1	1	1	1	1	1	1	0	0	1	1	1	1	1	1	1	1	1	1	1	1	1	1
	K02897	1	1	1	1	1	1	1	1	1	1	1	1	1	1	1	1	1	1	1	1	1	1	1	1	1	1	1	0	1	1	1	1	1	1	0	1	1	1	0	1	1	1	1	1	0	1	0	1
	K02899	1	1	1	1	1	1	1	1	0	1	1	1	1	0	1	1	1	1	1	1	1	1	1	1	1	1	1	1	0	0	1	1	1	1	1	1	1	1	0	1	1	1	1	1	0	1	1	1
	K02902	0	1	1	1	1	1	1	1	1	1	0	0	1	1	1	1	0	0	1	1	1	1	1	1	0	1	0	1	1	0	1	1	1	1	1	1	1	1	1	1	1	1	1	1	1	1	0	1
	K02904	1	1	1	1	1	1	1	0	1	1	1	1	1	1	1	1	1	1	1	1	1	1	1	1	1	1	1	1	1	1	1	1	0	0	1	1	1	1	1	1	1	1	1	1	1	0	1	1
	K02906	1	1	0	1	1	1	1	0	1	1	1	1	1	1	1	1	1	1	0	1	1	1	1	1	1	1	1	1	1	1	1	1	0	0	0	1	1	1	1	1	1	1	1	0	1	1	1	1
	K02907	1	1	1	1	1	1	1	0	1	1	1	1	1	1	1	1	1	1	1	1	1	1	1	1	1	1	1	1	0	1	1	1	0	0	1	1	1	1	1	1	1	1	0	1	1	1	1	1
	K02909	1	1	1	1	1	1	1	1	0	1	1	1	1	0	1	1	1	1	1	1	1	1	1	1	1	1	1	1	1	0	1	1	1	1	1	1	1	1	0	1	1	1	1	1	1	1	0	1
	K02911	1	1	1	1	1	0	1	1	1	0	1	1	1	1	1	1	1	1	1	1	1	0	1	0	1	1	0	0	1	1	1	1	0	1	0	1	1	1	1	1	1	0	1	0	1	1	1	1
	K02913	1	1	1	1	1	1	1	0	1	1	0	0	1	0	1	0	1	0	1	1	0	1	0	1	1	1	0	0	1	1	1	1	0	1	1	0	1	1	1	1	1	1	1	1	1	1	0	0
	K02914	1	1	1	1	1	1	1	1	1	1	1	1	1	1	1	0	1	1	0	1	1	1	0	1	0	1	0	1	0	1	1	1	1	0	1	1	1	1	1	1	1	0	1	1	1	1	1	0
	K02916	1	1	1	0	1	1	1	0	1	1	1	1	1	1	1	1	1	1	1	1	1	1	1	1	1	1	1	1	1	1	1	1	0	1	1	1	1	1	1	1	1	1	1	1	1	1	1	1
	K02926	1	1	1	1	1	1	1	0	1	1	1	1	1	1	1	1	1	1	0	1	1	1	1	1	1	1	1	1	1	1	1	1	0	0	1	1	1	1	1	1	1	1	1	1	1	1	1	1
	K02931	1	1	1	1	1	1	1	0	1	1	1	1	1	1	1	1	1	1	1	1	1	1	1	1	1	1	1	1	1	1	1	1	0	0	1	1	1	1	1	1	1	1	1	1	1	1	1	1
	K02933	1	1	1	1	1	1	1	0	1	1	1	1	1	1	1	1	1	1	1	1	1	1	1	1	1	1	1	1	1	1	1	1	0	0	1	1	1	1	1	1	1	1	1	1	1	1	1	1
	K02935	1	1	1	1	1	1	1	1	1	1	1	1	1	1	1	1	1	1	1	1	1	1	1	1	1	1	1	1	1	1	1	1	1	0	1	1	1	1	1	1	1	1	1	1	1	1	1	1
	K02939	1	1	0	1	1	1	1	1	1	1	1	1	1	1	1	1	1	1	1	1	1	1	1	1	1	1	1	1	1	1	1	1	1	1	1	1	1	1	1	1	1	1	1	0	0	1	1	1
	K02945	1	1	1	1	1	1	1	1	1	1	1	1	1	1	1	1	1	1	1	1	1	1	1	1	1	1	1	1	0	1	1	1	1	1	1	1	1	1	1	1	1	1	1	1	1	1	1	1
	K02946	0	1	0	1	1	1	1	0	1	1	1	1	1	1	1	1	1	1	0	1	1	1	1	1	1	1	1	1	1	1	1	1	0	0	1	1	1	1	1	1	1	1	1	1	1	1	1	1
	K02948	1	1	1	1	1	1	1	0	1	1	1	1	1	1	1	1	1	1	1	1	1	1	1	1	1	1	1	1	0	1	1	1	0	0	1	1	1	1	1	1	1	1	1	1	1	1	1	1
	K02950	1	1	1	1	1	1	0	1	1	1	0	1	1	1	1	1	1	1	1	1	1	1	1	1	1	1	1	1	1	1	1	1	0	1	1	1	1	1	1	1	1	1	1	1	1	1	1	1
	K02952	1	1	0	1	1	1	1	0	1	1	1	1	1	1	1	1	1	1	1	1	1	1	1	1	1	1	1	1	0	1	1	1	0	0	1	1	1	1	1	1	1	1	1	1	1	1	1	1
	K02954	1	1	1	1	1	1	1	0	1	1	1	1	1	1	1	1	1	1	0	1	1	0	1	1	1	1	1	1	1	1	1	1	0	0	1	1	1	1	1	1	1	0	1	1	1	1	1	1
	K02956	1	1	1	1	1	1	1	0	1	1	1	1	1	1	1	1	1	1	1	1	1	1	1	1	1	1	1	1	0	0	1	1	1	1	1	1	1	1	1	1	1	1	1	1	1	1	1	1
	K02959	1	1	1	1	1	1	1	1	1	1	1	1	1	1	1	1	1	1	1	1	1	1	1	1	1	1	1	1	1	0	1	1	0	1	0	1	1	1	0	1	1	1	1	1	1	1	1	1
	K02961	1	1	1	1	1	1	1	0	1	1	1	1	1	1	1	1	1	1	1	1	1	1	1	1	1	1	1	1	1	1	1	1	0	0	1	1	1	1	1	1	1	0	1	1	1	1	1	1
	K02963	1	0	1	1	1	1	1	1	1	1	1	1	1	1	1	0	1	1	1	1	0	1	1	1	1	1	1	1	1	1	1	1	1	1	1	1	1	0	1	1	1	1	1	1	0	1	0	0
	K02965	1	1	0	1	1	1	1	0	1	1	1	1	1	1	1	1	1	1	1	1	1	1	1	1	1	1	1	1	1	1	1	1	0	0	1	1	1	1	1	1	1	1	1	1	1	1	1	1
	K02967	1	1	1	1	1	1	1	1	1	1	1	1	1	1	1	1	1	1	1	1	1	1	1	1	1	1	1	1	1	0	1	1	1	1	1	1	1	1	1	1	0	1	1	1	1	1	1	1
	K02968	1	1	1	1	1	1	1	1	1	1	1	1	1	1	1	1	1	1	1	1	1	1	1	0	0	1	1	1	0	1	1	1	1	1	1	0	1	1	1	1	1	1	1	1	1	1	1	1
	K02970	0	1	1	1	0	1	1	0	1	1	1	0	1	1	1	1	1	1	0	1	1	1	1	1	0	1	1	1	0	1	1	1	0	0	1	0	1	1	0	1	1	0	1	0	0	1	0	1
	K02982	1	1	1	0	1	1	1	0	1	1	1	1	1	1	1	1	1	1	1	1	1	1	1	1	1	1	1	1	1	1	1	1	0	0	1	1	1	1	1	1	1	1	1	1	1	1	1	1
	K02986	1	1	1	1	1	1	1	1	1	1	1	1	1	1	1	1	1	1	1	1	1	1	1	1	1	1	1	1	0	1	1	1	0	0	1	1	1	1	1	1	1	1	1	1	1	1	1	1
	K02988	1	1	1	1	1	1	1	0	1	1	1	1	1	1	1	1	1	1	1	1	1	1	1	1	1	1	1	1	1	1	1	1	0	0	1	1	1	1	1	1	1	1	1	1	1	1	1	1
	K02990	1	1	1	1	1	1	1	1	1	1	1	1	1	1	1	1	1	1	1	1	0	1	1	1	1	1	1	1	1	1	1	1	1	1	1	1	1	0	1	1	1	1	1	1	1	1	0	1
	K02992	1	1	1	1	1	1	0	1	1	1	0	1	1	1	1	1	1	1	1	1	1	1	1	1	1	1	1	1	1	1	1	1	0	1	1	1	1	1	1	1	1	1	1	1	0	1	1	1
	K02994	1	1	1	1	1	1	1	0	1	1	1	1	1	1	1	1	1	1	1	1	1	1	1	1	1	1	1	0	1	1	1	1	0	0	1	1	1	1	1	1	1	1	1	1	1	1	1	1
	K02996	1	1	1	1	1	1	1	1	1	1	1	1	1	1	1	1	1	1	1	1	1	1	1	1	1	1	1	1	1	1	1	1	1	0	1	1	1	1	1	1	1	1	1	1	1	1	1	1
	K03040	1	1	1	1	1	1	1	1	1	1	1	1	1	1	1	1	1	1	1	1	1	1	1	1	1	1	1	1	0	1	1	1	0	0	1	1	1	1	1	1	1	1	1	1	1	1	1	1
	K03043	1	1	1	1	1	1	1	1	1	1	1	1	1	1	1	1	1	1	1	1	1	1	1	1	1	1	1	1	1	1	1	1	0	1	1	1	1	1	1	1	1	1	1	1	1	1	1	1
	K03046	1	1	1	1	1	1	1	1	1	1	1	1	1	1	1	1	1	1	1	1	1	1	1	1	1	1	1	1	1	1	1	1	1	1	1	1	1	1	1	1	1	1	1	1	1	1	1	1
	K03070	1	1	1	1	1	1	1	1	1	1	1	1	1	1	1	1	1	1	1	1	1	1	1	1	1	1	1	1	1	0	1	1	1	1	1	1	1	1	1	1	1	1	1	1	1	1	1	1
	K03073	1	1	1	1	1	1	1	1	1	1	1	0	1	1	1	1	1	1	1	1	1	1	1	1	1	1	1	1	0	1	1	1	0	0	0	1	1	1	1	1	1	1	1	0	0	1	1	1
	K03075	1	1	1	1	1	1	1	1	1	1	1	1	1	1	1	1	1	1	1	1	1	1	1	1	1	1	1	1	0	1	1	1	1	1	1	1	1	1	0	1	1	1	1	1	1	1	0	1
	K03076	1	1	1	1	1	1	1	0	1	1	1	1	1	1	1	1	1	1	1	1	1	1	1	1	1	1	1	1	0	1	1	1	0	0	1	1	1	1	1	1	1	1	1	1	0	1	0	1
	K03086	1	1	1	1	1	1	1	1	1	1	1	1	1	1	1	1	1	1	1	1	1	1	1	1	1	1	1	1	1	1	1	1	1	1	1	1	1	1	1	1	1	0	1	1	1	1	1	1
	K03088	1	1	1	1	1	1	1	1	1	1	1	1	1	1	1	1	1	1	1	1	1	1	1	1	1	1	1	1	1	1	1	1	1	1	1	1	1	1	1	1	1	1	1	1	1	1	1	1
	K03100	1	1	0	1	1	1	1	1	1	1	1	1	1	0	1	1	1	1	1	1	1	1	1	1	1	0	1	1	1	1	1	1	1	1	1	1	1	1	1	1	0	1	1	1	1	1	1	1
	K03101	1	1	1	1	1	1	1	1	1	1	1	1	1	1	1	1	1	1	1	1	1	1	1	1	1	1	1	0	1	1	1	1	1	1	1	1	1	1	0	1	1	1	1	1	1	1	1	1
	K03106	1	1	0	1	1	1	1	1	1	1	1	1	1	1	1	1	1	1	0	1	1	1	1	1	1	1	1	1	1	1	1	1	1	1	0	1	1	1	0	1	1	0	1	1	1	1	1	1
	K03110	0	1	0	1	1	1	1	1	1	1	1	1	1	0	1	1	0	1	1	1	1	1	1	1	1	1	1	0	1	1	1	1	1	1	1	1	1	1	1	1	1	1	1	1	0	1	1	1
	K03111	1	1	1	1	1	1	1	1	1	1	1	1	1	1	1	1	1	1	1	1	1	1	1	1	1	1	1	1	1	1	1	1	1	1	1	1	1	1	1	1	1	1	1	1	1	1	1	1
	K03113	1	1	0	0	0	1	0	0	1	0	1	0	1	0	0	1	1	0	0	1	1	1	1	0	1	0	1	1	0	1	1	1	1	1	1	1	1	1	1	0	1	1	1	0	1	0	0	1
	K03116	0	1	1	0	1	1	1	1	1	1	1	1	1	1	1	1	1	1	1	1	1	1	1	1	1	1	1	1	0	1	1	1	1	1	1	0	1	1	1	1	1	1	1	1	1	1	1	1
	K03118	1	1	1	1	1	1	1	1	1	1	1	1	1	1	1	1	1	1	1	1	1	1	1	1	1	1	1	1	1	1	1	1	1	1	1	1	1	1	1	1	1	0	1	1	1	1	0	1
	K03168	1	1	1	1	1	1	1	1	1	1	1	1	1	1	1	1	1	1	1	1	1	1	1	1	0	1	1	1	0	0	1	1	1	1	0	1	1	0	0	1	1	1	1	1	1	1	1	1
	K03177	1	1	0	1	1	1	1	1	1	1	1	1	1	1	1	1	1	1	1	1	1	1	1	1	1	1	1	1	1	1	1	1	1	1	1	1	1	1	1	1	1	1	1	1	1	1	1	1
	K03183	1	1	1	1	1	1	1	0	1	1	1	0	1	1	1	1	0	1	1	1	1	1	1	1	0	1	1	1	1	1	1	1	0	0	1	0	1	1	0	1	1	1	1	1	1	1	0	1
	K03215	1	1	1	0	0	1	1	0	1	1	1	1	1	1	1	1	1	0	1	1	1	1	1	1	1	0	1	0	1	1	1	1	1	0	1	0	1	1	0	0	1	0	1	1	0	1	0	1
	K03217	1	1	1	1	1	1	1	1	1	1	1	1	1	1	1	1	1	1	1	1	1	1	1	1	1	1	1	1	1	1	1	1	1	0	1	1	1	1	1	1	1	1	1	1	1	1	1	1
	K03218	1	0	1	1	1	1	1	1	1	1	1	1	1	1	1	1	1	1	1	1	1	1	0	1	1	1	0	1	1	1	1	1	1	1	0	0	1	1	0	1	1	1	1	1	1	1	1	1
	K03271	0	1	1	0	1	0	1	1	1	1	1	0	0	1	1	1	1	0	0	1	1	1	0	0	1	0	0	1	0	1	1	1	0	0	0	1	0	0	0	0	1	1	0	1	1	0	1	1
	K03273	0	1	0	0	1	0	1	1	1	1	0	0	0	1	1	1	1	0	0	1	1	0	0	0	1	0	0	1	0	1	1	0	0	0	0	1	1	0	0	0	0	0	0	1	1	0	1	1
	K03282	0	1	1	1	1	1	1	1	1	1	1	1	1	1	1	1	1	1	1	1	1	1	1	0	1	1	1	1	1	1	1	1	1	1	1	1	1	1	1	1	1	1	1	1	1	1	1	1
	K03284	1	1	1	1	1	1	1	1	1	1	1	1	1	1	1	1	1	1	1	1	1	1	1	1	1	1	0	1	1	1	1	1	1	1	1	1	1	1	1	1	1	1	1	1	1	0	1	1
	K03292	0	0	1	0	1	0	0	1	1	0	1	0	1	0	0	0	1	0	0	0	1	0	0	1	0	1	0	1	0	0	0	1	1	1	1	1	1	0	1	0	1	0	1	1	0	0	1	0
	K03298	1	0	1	1	0	1	0	1	1	1	1	0	0	1	1	0	0	1	0	1	1	1	0	1	0	0	0	1	1	1	0	1	1	0	1	1	1	0	0	0	1	0	1	1	0	1	1	0
	K03320	1	0	1	1	1	1	0	1	1	1	1	1	0	1	1	1	1	1	1	1	1	1	1	1	1	1	1	1	1	1	1	0	1	1	1	1	0	0	1	1	0	1	1	1	1	1	1	1
	K03321	1	1	1	0	1	1	1	1	1	1	1	1	1	1	0	1	1	1	1	1	1	1	0	1	1	1	1	1	1	1	1	1	1	1	1	0	1	1	1	1	1	1	1	1	1	0	1	1
	K03405	1	0	1	1	1	1	1	1	1	1	1	1	1	1	1	0	1	1	1	0	1	1	1	1	1	1	1	1	1	1	1	1	1	1	1	1	0	1	1	1	0	1	1	1	1	1	1	0
	K03424	1	1	1	1	0	1	1	1	1	0	1	1	1	1	1	1	1	1	1	1	1	1	1	1	1	1	1	1	1	1	1	1	1	1	1	1	1	1	1	0	1	1	1	1	1	1	1	1
	K03427	1	1	1	0	1	1	0	1	1	1	1	0	0	1	1	1	0	0	0	0	1	0	0	1	0	1	0	0	1	1	1	1	1	1	0	1	1	1	0	0	1	1	1	1	1	1	1	1
	K03437	1	1	1	1	1	1	1	1	1	1	1	0	1	1	1	1	1	1	1	1	1	1	0	1	0	1	1	1	1	1	1	1	1	1	1	1	1	1	1	1	1	1	1	1	1	1	1	1
	K03438	0	1	1	1	1	1	1	1	1	1	1	1	1	1	1	1	0	1	1	1	1	1	1	1	1	1	1	1	1	1	1	1	1	0	1	1	1	1	1	1	1	1	1	1	1	1	1	1
	K03455	1	1	1	0	1	1	0	1	1	1	1	1	1	1	1	1	1	1	0	1	1	1	0	1	1	1	1	1	1	1	1	1	1	1	1	1	1	1	1	1	1	1	1	1	1	1	1	0
	K03465	1	1	0	1	0	1	1	1	1	1	1	1	1	0	1	1	1	1	1	1	1	1	1	1	1	0	1	1	1	1	0	1	0	1	0	1	1	1	1	0	1	1	1	0	1	0	1	1
	K03466	1	1	1	1	1	1	1	1	1	1	1	1	1	1	1	1	1	1	1	1	1	1	1	1	1	1	1	1	1	1	1	1	1	1	1	1	1	1	1	1	1	1	1	1	1	1	1	1
	K03469	1	0	0	0	1	1	1	0	0	0	0	0	0	1	1	0	0	1	1	0	0	1	1	1	0	1	1	1	1	1	1	0	1	1	1	0	0	0	0	1	0	1	0	1	0	1	1	0
	K03470	1	1	1	1	1	1	1	1	1	1	1	1	1	1	1	1	1	1	1	1	1	1	1	1	1	1	1	1	1	1	1	1	1	1	1	1	1	1	1	1	1	1	1	1	1	1	1	1
	K03496	1	1	1	1	1	1	1	1	1	1	1	0	1	1	1	1	1	0	1	1	1	1	1	1	1	1	1	1	1	1	1	1	1	1	1	1	1	1	1	1	1	1	1	1	1	1	1	1
	K03497	1	1	1	1	1	1	1	1	1	1	1	1	1	1	1	1	1	0	1	1	1	1	1	1	1	1	1	1	1	1	1	1	1	0	1	1	1	1	1	1	1	1	1	1	1	1	1	1
	K03499	1	1	1	0	0	1	0	1	1	1	1	1	1	1	1	1	1	0	0	0	1	1	1	1	1	0	1	1	1	1	1	0	1	1	1	1	1	0	0	0	1	1	1	1	1	1	1	1
	K03501	1	1	1	1	1	1	1	1	1	1	1	1	1	1	1	1	1	1	1	1	1	1	1	1	1	1	1	1	1	0	1	1	1	1	1	1	1	1	1	1	1	1	1	1	1	1	1	1
	K03518	1	0	1	1	1	1	1	1	1	1	0	1	1	1	0	0	1	1	1	1	1	1	1	1	1	0	1	1	1	1	1	0	0	1	0	0	1	0	1	0	0	1	1	1	0	0	1	0
	K03519	1	0	1	1	1	1	1	1	1	1	0	0	0	0	0	0	0	0	1	1	1	1	0	1	0	0	1	1	1	1	1	0	0	1	0	0	0	0	0	0	0	0	0	1	1	0	1	0
	K03521	1	1	1	1	0	1	1	1	1	1	1	1	1	1	1	1	1	1	1	1	1	1	1	1	1	1	1	1	1	1	1	1	1	1	1	1	1	1	1	1	1	1	1	1	1	1	1	1
	K03522	1	1	1	1	1	1	1	1	1	1	1	1	1	1	1	1	1	1	1	1	1	1	1	1	1	1	1	1	1	1	1	1	1	1	1	1	1	1	1	1	1	1	1	1	1	1	1	1
	K03524	1	1	0	1	1	1	1	1	1	1	1	1	1	1	1	1	1	1	1	1	1	1	1	0	1	1	1	1	1	1	1	1	1	1	1	1	1	1	0	1	1	1	1	1	0	1	1	1
	K03525	0	1	0	1	0	1	0	1	1	1	1	1	1	0	1	1	1	1	0	1	1	1	1	0	1	0	1	0	0	0	1	1	1	1	1	1	1	1	0	0	1	0	1	1	0	1	1	1
	K03529	1	0	0	0	1	1	0	1	1	1	1	1	1	0	0	0	1	0	1	1	0	1	1	1	0	0	1	0	1	1	0	1	1	1	1	1	0	1	1	1	1	0	1	1	1	0	0	1
	K03531	1	1	1	1	1	1	1	1	1	1	1	1	1	1	1	1	1	1	1	1	1	1	1	1	1	1	1	1	1	1	1	1	1	1	1	1	1	1	0	1	1	1	1	1	1	1	1	1
	K03536	1	1	1	1	0	1	0	1	1	1	1	1	0	1	0	0	1	1	1	1	0	1	0	1	1	0	0	1	0	1	1	1	1	0	1	1	1	1	1	1	1	1	1	0	0	1	1	1
	K03545	1	1	1	1	1	1	1	1	1	1	1	1	1	1	1	1	0	1	1	1	1	1	1	1	1	1	1	1	1	1	1	1	1	1	1	1	1	1	1	1	0	1	1	1	1	1	1	1
	K03546	1	0	0	1	1	1	1	1	1	1	1	1	1	1	1	0	1	1	0	1	0	0	0	0	1	1	1	0	1	0	1	1	1	1	1	1	1	0	1	1	0	0	1	1	0	1	0	0
	K03547	1	1	1	1	1	1	1	1	0	1	1	1	1	1	1	1	1	1	1	1	1	1	1	1	1	1	1	1	1	1	1	1	1	1	1	1	1	1	1	1	1	1	1	1	1	1	1	1
	K03550	1	1	1	1	1	1	1	1	1	1	1	1	1	0	1	1	0	1	1	1	1	1	1	1	1	1	1	1	1	0	1	1	1	0	1	1	1	1	1	1	1	1	1	0	1	1	1	1
	K03551	1	1	1	1	1	1	1	1	1	1	1	1	1	0	1	1	1	1	1	1	1	1	1	1	0	1	1	0	1	1	1	1	1	1	1	1	1	1	1	1	1	1	1	1	1	1	1	1
	K03553	1	1	1	1	1	1	1	1	1	1	1	1	1	1	1	1	1	1	1	1	1	1	1	1	1	1	1	1	1	1	1	1	1	1	1	1	1	1	1	1	1	1	1	1	1	1	1	1
	K03555	0	1	1	1	1	1	1	1	1	1	1	1	1	1	1	1	1	1	1	0	1	0	1	1	1	1	1	1	1	1	1	1	1	1	1	0	1	1	1	1	1	1	1	1	0	1	1	1
	K03556	1	1	1	1	1	1	1	1	1	1	1	1	1	1	1	1	1	1	0	1	1	1	1	1	1	1	1	1	1	1	1	0	1	1	1	1	1	1	1	1	0	1	1	1	1	1	1	1
	K03558	0	0	1	1	1	0	1	1	0	1	1	1	1	1	1	0	1	0	1	1	1	1	1	1	1	1	1	0	1	0	1	1	1	0	1	1	1	0	1	1	1	0	1	1	1	1	0	0
	K03564	1	1	1	1	1	1	1	1	1	1	1	1	1	1	1	1	1	1	0	1	1	1	1	1	1	1	1	1	0	1	1	1	1	1	1	1	1	1	1	0	1	1	1	0	0	1	0	1
	K03565	1	1	1	1	1	1	1	0	1	1	1	1	1	1	1	1	0	1	1	1	1	1	0	1	1	1	1	1	1	1	1	1	1	1	0	1	1	1	1	1	1	0	1	1	1	1	1	1
	K03569	1	1	1	1	1	1	1	1	1	1	1	1	1	1	1	1	1	1	1	1	1	1	1	1	1	1	1	1	1	1	1	1	1	1	1	1	1	1	1	1	1	1	1	1	1	1	1	1
	K03570	1	1	1	1	1	1	1	1	1	1	1	0	1	1	1	1	1	1	1	1	1	1	1	1	1	1	1	1	0	1	1	1	1	1	1	1	1	1	1	1	1	1	1	0	1	1	1	1
	K03571	1	1	1	1	1	1	1	1	1	1	0	0	0	1	1	1	1	1	1	1	1	1	0	1	0	1	1	1	1	1	1	0	1	1	1	0	0	1	0	1	0	1	0	0	1	1	0	1
	K03572	1	1	0	1	1	1	1	1	1	1	1	1	1	1	1	1	0	1	1	1	1	0	1	1	1	1	1	1	0	1	1	1	1	1	1	1	1	1	1	1	1	0	1	0	0	1	1	1
	K03574	1	1	1	1	1	1	1	1	1	1	1	1	1	1	1	1	1	0	0	1	1	1	1	1	1	1	1	1	1	1	1	1	1	1	1	1	1	1	1	1	0	1	1	1	1	1	1	1
	K03575	1	1	1	1	1	1	1	1	1	1	1	1	1	1	1	1	1	1	1	1	1	1	1	0	1	1	1	1	1	1	1	1	1	1	1	1	1	0	0	1	1	1	1	1	1	1	1	1
	K03581	1	1	1	1	0	1	0	0	1	0	0	0	0	1	1	1	0	1	0	1	1	1	0	1	0	1	0	0	1	1	1	0	1	1	1	0	0	1	1	1	0	1	0	0	0	1	1	1
	K03584	1	1	1	1	0	1	1	1	1	1	1	1	1	1	1	1	1	1	1	1	1	1	1	1	1	1	1	1	1	1	1	1	1	1	1	1	1	1	1	1	1	1	1	1	1	1	1	1
	K03587	1	1	0	1	1	1	1	1	1	0	1	1	1	1	1	1	0	1	0	1	1	1	1	1	1	1	1	1	1	1	1	1	1	0	1	0	1	1	1	1	1	1	1	1	1	1	0	1
	K03588	1	1	1	0	1	1	0	0	1	0	0	1	0	1	1	1	0	1	0	1	1	1	0	0	1	1	1	1	0	1	1	0	1	1	1	0	0	0	0	1	0	1	0	1	1	0	0	1
	K03589	1	1	1	1	1	1	1	1	1	0	1	1	1	1	1	1	1	1	1	1	1	1	1	1	1	1	1	1	1	1	1	1	1	1	1	1	1	1	1	1	1	1	1	1	1	1	1	1
	K03590	1	1	1	1	1	1	1	0	1	0	1	1	1	1	1	1	1	1	1	1	1	1	1	1	1	1	1	1	1	1	1	1	1	1	1	1	1	1	0	1	1	1	1	1	1	1	1	1
	K03593	1	1	1	0	1	1	1	1	1	1	1	0	1	0	1	1	1	1	1	1	1	1	1	0	1	1	1	1	1	1	1	1	1	1	1	1	1	1	1	1	1	1	1	1	1	1	1	1
	K03595	1	1	1	1	1	1	1	1	1	0	1	0	1	1	1	1	1	1	1	1	1	1	0	1	0	1	0	1	1	1	1	1	1	1	1	1	1	1	1	1	1	0	1	1	1	1	1	1
	K03596	0	1	0	1	1	1	0	1	1	1	1	1	1	1	1	1	1	1	1	1	1	1	0	0	1	1	1	1	1	0	1	1	1	1	1	1	1	1	1	1	0	0	0	1	1	0	1	1
	K03601	1	1	1	1	1	1	1	1	1	1	1	1	1	1	1	1	1	1	1	1	1	1	1	0	1	1	1	1	1	1	1	1	1	1	1	1	1	1	1	1	1	1	1	1	1	1	1	1
	K03602	1	1	1	1	1	1	1	1	1	1	1	1	1	1	1	1	1	1	1	1	1	1	1	0	1	1	1	1	1	1	1	1	1	1	1	1	1	0	1	1	1	1	1	1	1	1	1	1
	K03606	1	1	1	1	0	1	1	0	1	0	0	0	0	0	1	1	0	1	0	1	0	1	0	1	0	1	0	1	1	1	1	0	1	1	1	0	0	0	0	1	0	1	0	1	1	1	0	1
	K03608	0	1	1	1	1	0	1	1	0	0	1	0	1	1	1	1	1	1	1	1	1	1	0	1	0	1	0	0	0	0	1	1	1	0	1	1	1	1	1	1	1	0	1	1	0	1	1	1
	K03609	1	1	1	1	1	0	1	1	0	0	1	0	1	1	1	1	1	1	1	1	1	1	0	1	0	1	0	1	1	1	1	1	1	1	1	1	1	1	1	1	1	1	1	1	1	1	1	1
	K03610	1	1	0	1	1	0	1	1	0	0	1	0	1	1	1	1	1	1	1	1	1	1	0	1	0	1	0	1	1	1	1	1	1	1	1	1	1	1	1	1	1	1	1	1	1	1	1	1
	K03621	1	1	0	1	1	1	1	1	1	1	1	1	1	1	1	1	1	1	1	1	1	0	1	1	1	1	1	1	0	1	1	1	1	1	1	1	1	1	0	1	1	1	1	1	1	1	1	1
	K03624	1	1	0	1	1	1	1	1	1	1	1	1	1	1	1	1	1	1	1	1	1	1	1	1	1	1	1	1	0	1	1	1	1	1	1	1	1	1	1	1	1	0	1	1	1	1	1	1
	K03625	1	1	1	1	1	1	1	1	1	1	1	1	1	1	1	1	1	1	1	1	1	1	1	1	1	1	1	0	1	1	1	1	1	1	1	1	1	1	1	1	1	0	1	1	1	1	1	1
	K03628	1	1	1	1	1	1	1	1	1	1	1	1	1	1	1	1	1	1	1	1	1	1	1	1	1	1	1	1	1	1	1	1	1	1	1	1	1	1	1	1	0	1	1	1	1	1	1	1
	K03629	1	1	1	1	1	1	1	1	1	1	1	1	1	1	1	1	1	1	1	1	1	1	1	1	1	1	1	1	1	1	1	1	1	1	1	1	1	1	1	1	1	0	1	1	1	1	1	1
	K03630	1	1	1	1	1	1	1	1	1	1	1	1	1	0	0	1	1	0	1	1	1	0	1	1	0	1	1	1	1	1	1	1	1	1	1	1	1	1	1	1	1	1	1	1	1	0	1	1
	K03631	0	1	0	1	1	1	1	1	1	1	1	1	1	1	1	1	1	1	1	1	1	1	0	1	1	1	0	1	1	1	1	1	1	1	1	1	1	1	1	1	1	1	1	1	1	1	1	1
	K03635	0	1	1	0	0	0	1	1	0	0	1	1	1	0	0	1	1	0	0	1	0	1	0	0	0	0	0	0	1	1	0	1	0	0	0	1	1	1	1	0	0	1	1	0	1	0	1	1
	K03636	1	1	1	1	1	1	1	1	1	1	1	1	1	1	1	1	1	1	1	1	1	1	1	1	1	1	1	1	1	1	1	1	1	1	1	1	1	1	1	1	1	1	1	1	1	1	1	1
	K03637	1	1	1	1	1	1	1	1	1	1	1	1	1	0	1	1	1	1	1	1	1	1	1	1	1	1	1	1	1	1	1	1	1	0	1	1	1	1	1	1	1	1	1	1	1	1	1	1
	K03639	1	1	1	1	1	1	1	1	1	1	1	1	1	1	1	1	1	1	1	1	1	1	1	1	1	1	1	1	0	1	1	1	1	1	1	1	1	1	1	1	1	1	1	1	1	1	1	1
	K03641	1	1	1	1	1	1	1	1	1	1	1	0	1	1	1	1	1	1	0	1	1	1	0	1	0	1	1	1	1	1	1	1	1	1	1	1	1	1	1	1	1	1	1	1	1	1	1	1
	K03644	1	1	1	1	0	1	1	1	1	0	1	1	1	1	1	1	1	1	1	1	1	1	1	1	1	0	1	1	1	0	1	1	1	1	1	1	1	1	1	0	1	1	0	1	1	1	1	1
	K03652	0	1	0	0	1	1	1	1	1	1	1	0	1	0	0	1	1	0	0	1	1	0	0	1	0	1	0	0	0	0	1	1	1	0	0	1	1	1	1	1	0	0	1	1	0	0	1	1
	K03654	1	1	0	0	1	1	0	1	1	0	1	1	1	0	0	1	0	0	0	1	0	0	1	0	0	1	1	0	0	1	1	0	1	1	0	1	1	1	1	1	0	0	1	0	0	0	0	0
	K03655	1	1	1	1	1	1	1	1	1	1	1	1	1	1	1	1	1	1	1	1	1	1	1	1	1	1	1	1	1	1	1	1	1	1	1	1	1	1	1	1	1	0	1	1	0	1	1	1
	K03657	1	1	1	1	1	1	1	0	1	1	1	1	1	1	1	1	1	1	1	1	1	1	1	0	1	1	1	1	1	1	1	1	1	1	1	1	1	1	1	1	1	1	1	1	1	1	1	1
	K03664	1	1	1	1	1	1	1	1	1	1	1	1	1	1	1	1	1	1	1	1	1	1	1	1	1	1	1	1	0	1	1	1	1	1	1	1	1	1	1	1	1	0	1	1	1	1	1	1
	K03665	0	1	1	1	1	1	1	1	1	1	1	1	1	1	1	1	1	1	1	1	1	1	1	1	1	1	1	1	1	1	1	1	1	1	1	1	1	1	1	1	1	1	1	1	1	1	1	1
	K03671	1	1	1	1	1	1	0	1	1	1	1	1	1	1	1	1	1	1	1	1	1	1	1	1	1	1	1	1	1	1	1	1	1	1	1	1	1	1	1	1	1	1	1	1	1	1	1	1
	K03684	1	1	0	1	1	1	1	1	1	0	1	0	1	1	1	1	1	1	0	1	1	0	0	1	0	1	1	0	1	1	1	1	1	1	1	0	1	1	1	1	1	1	0	1	0	1	1	1
	K03685	1	1	1	1	1	1	1	1	1	1	1	1	1	0	1	1	1	1	1	1	1	1	1	1	1	1	1	0	1	1	1	1	1	1	1	1	0	1	1	1	1	1	1	1	1	1	0	1
	K03686	1	1	1	1	1	1	1	1	1	1	1	1	1	1	1	1	1	1	0	1	1	1	1	1	1	1	1	1	1	1	1	1	1	1	1	1	1	1	1	1	1	0	1	1	1	1	1	1
	K03687	1	1	1	1	1	1	1	1	1	1	1	1	1	1	1	1	1	1	0	1	1	1	1	1	1	1	1	1	1	1	1	1	1	1	1	1	1	1	0	1	1	1	1	1	1	1	1	1
	K03688	1	1	1	1	1	0	0	1	0	0	1	0	1	1	1	1	1	0	0	1	1	0	0	1	0	1	0	0	0	1	1	1	1	0	0	1	1	0	1	1	1	1	0	0	1	0	1	1
	K03695	1	1	0	1	1	1	1	1	1	1	1	0	1	1	1	1	1	1	0	1	1	1	0	1	0	1	0	1	1	0	0	0	1	1	1	1	0	0	0	1	1	0	1	1	1	0	1	1
	K03696	1	1	1	0	0	1	1	1	1	1	1	1	1	1	1	1	1	1	0	1	1	1	1	1	1	1	1	1	0	0	1	1	1	1	1	1	1	1	1	1	1	1	0	1	1	1	1	1
	K03699	1	1	1	1	1	1	1	1	1	1	1	1	1	1	1	1	1	1	1	1	1	1	1	1	1	1	1	1	1	1	1	1	1	1	1	1	1	1	0	1	1	1	1	1	1	1	0	1
	K03701	1	1	1	1	1	1	1	1	1	1	1	1	1	1	1	1	1	1	1	1	1	1	1	1	1	1	1	1	1	1	1	1	1	1	1	1	1	1	1	1	1	1	1	1	1	1	1	1
	K03702	1	1	1	1	1	1	1	1	1	1	1	1	1	1	1	1	1	1	1	1	1	1	1	1	1	1	1	1	1	0	1	1	1	1	1	1	1	1	1	1	1	1	1	1	1	1	1	1
	K03703	1	1	1	1	1	1	1	1	1	1	1	1	1	1	1	1	1	1	1	1	1	1	1	1	1	1	1	1	1	1	1	1	1	1	1	1	1	1	1	1	1	1	1	1	1	1	1	1
	K03704	0	1	0	1	1	1	0	1	0	1	1	0	1	1	1	1	1	1	0	1	1	0	0	1	0	1	0	1	0	1	1	1	1	1	1	1	1	0	1	1	1	1	1	1	1	1	1	1
	K03705	1	1	1	1	1	1	1	1	1	1	1	1	1	1	1	1	1	1	1	1	1	1	1	1	1	1	1	1	1	1	1	1	1	1	1	1	1	1	0	1	1	1	1	1	1	1	1	1
	K03709	1	1	1	1	1	1	1	1	1	1	1	1	1	1	1	1	1	1	1	1	1	1	1	1	1	1	1	1	1	1	1	1	1	1	1	1	1	1	1	1	1	1	1	1	1	1	1	1
	K03719	0	0	0	1	1	1	0	0	1	0	0	0	0	1	1	0	0	1	1	1	1	1	0	1	0	0	0	0	1	0	1	0	1	0	1	0	1	1	0	0	0	1	0	1	1	1	0	0
	K03722	1	1	1	1	1	1	1	1	1	1	1	1	1	0	1	1	1	1	1	1	1	1	1	1	1	1	1	1	1	1	1	1	1	1	1	1	1	1	1	1	1	1	1	0	1	1	1	1
	K03723	1	1	1	1	1	1	1	1	1	1	1	1	1	1	1	1	1	1	0	1	1	1	1	1	1	1	1	1	1	1	1	1	1	1	1	1	1	1	1	1	1	1	1	1	1	1	1	1
	K03734	1	0	0	1	1	1	1	1	1	1	1	1	1	0	1	0	1	0	1	1	1	1	1	1	1	0	0	1	1	1	0	1	1	1	1	1	0	1	0	0	1	1	1	0	1	1	1	1
	K03741	1	1	0	1	1	1	0	1	1	1	1	1	1	1	1	1	1	0	1	0	1	1	1	1	1	1	1	1	1	1	1	1	1	1	1	1	1	1	1	1	1	1	1	1	1	0	1	1
	K03742	0	1	0	1	0	1	0	1	1	1	1	1	1	1	1	1	1	1	0	1	1	0	1	1	1	0	1	1	1	1	0	1	0	1	0	1	1	1	1	0	1	1	1	0	1	1	1	0
	K03748	1	1	0	0	1	1	1	1	1	0	1	0	1	1	0	1	1	0	1	0	1	0	0	1	0	1	0	1	1	0	1	1	1	1	1	1	1	0	1	0	1	1	1	0	1	0	1	1
	K03750	1	1	0	1	1	1	1	1	1	1	1	1	1	1	1	1	1	1	1	1	1	0	1	1	1	1	1	0	1	1	1	1	1	1	1	1	1	1	1	1	1	1	1	1	1	1	1	1
	K03752	1	1	0	1	0	1	1	1	0	1	1	1	1	1	1	1	1	1	1	1	1	1	1	1	0	1	1	1	1	1	1	1	1	1	1	1	1	1	1	1	1	1	1	1	1	1	1	1
	K03767	0	1	0	0	0	1	1	1	1	1	1	0	1	1	1	1	1	1	1	0	1	0	0	1	0	0	0	0	0	1	0	1	0	1	0	1	1	0	1	0	1	1	1	0	0	0	1	1
	K03775	0	0	0	1	1	1	0	1	0	0	1	0	1	1	1	0	1	1	0	0	1	0	0	0	0	0	0	1	0	1	0	1	0	1	1	1	1	0	1	1	1	1	1	1	0	1	1	0
	K03783	1	1	1	1	1	1	1	1	1	0	1	0	1	1	1	1	1	1	1	1	1	1	0	1	0	1	0	1	1	1	1	1	1	1	1	1	1	1	0	1	1	0	1	1	1	1	0	1
	K03786	1	1	0	1	1	0	1	0	0	1	1	1	1	1	1	1	0	1	1	1	1	1	1	1	1	1	1	1	1	1	1	1	1	1	1	1	1	1	0	1	1	1	1	1	1	1	1	1
	K03787	1	1	1	1	1	1	0	1	1	0	1	0	1	1	1	1	1	1	0	1	1	0	0	1	0	1	0	0	1	1	0	1	0	1	1	1	1	0	1	1	1	1	1	1	1	1	1	1
	K03789	1	1	1	1	1	1	1	1	1	1	1	1	1	1	1	1	1	1	1	1	1	1	1	1	1	1	1	1	1	1	1	1	1	1	1	1	1	1	1	1	1	1	1	1	1	1	1	1
	K03790	1	0	1	1	1	0	1	0	1	1	1	0	1	1	1	0	1	1	1	1	1	1	0	0	0	1	1	0	1	1	1	1	1	1	1	0	1	1	0	1	1	1	1	1	1	1	0	0
	K03797	1	1	1	1	1	1	1	1	1	1	1	1	1	1	1	1	1	1	1	1	1	1	1	1	1	1	1	1	1	1	1	1	1	1	1	1	1	1	0	1	1	1	1	1	1	1	1	1
	K03798	1	0	1	1	1	1	1	1	1	1	1	1	1	1	1	1	1	1	1	1	1	1	1	1	1	1	1	1	1	1	1	1	1	1	1	1	1	1	0	1	1	1	1	1	1	1	0	1
	K03800	1	0	1	1	1	1	1	1	1	1	1	0	1	1	1	0	1	1	1	1	1	1	0	1	0	1	0	1	1	1	1	1	1	1	1	1	1	0	0	1	1	0	1	1	1	1	1	0
	K03801	0	1	1	1	0	0	0	1	0	0	1	1	1	1	1	1	1	1	0	1	1	1	1	0	1	0	1	0	0	0	1	1	1	0	1	1	1	1	1	0	1	0	1	1	0	0	1	1
	K03816	1	0	1	1	1	1	1	1	1	0	1	0	1	1	1	0	1	1	1	1	1	1	0	1	0	1	0	1	0	1	1	1	1	1	1	1	1	0	0	1	1	1	1	1	1	1	1	0
	K03823	1	0	0	1	1	0	1	0	0	1	0	0	0	1	1	0	0	1	0	1	1	1	1	0	0	1	1	1	1	1	1	0	0	1	0	0	0	0	0	1	0	1	0	1	0	1	1	0
	K03833	0	1	1	1	1	1	1	1	1	1	1	0	1	0	1	1	1	0	1	1	1	1	0	1	0	1	0	0	0	1	1	1	1	1	1	1	1	0	1	1	1	1	1	1	0	0	0	1
	K03856	1	1	1	1	1	1	1	0	1	1	1	1	1	1	1	0	0	1	1	1	1	1	1	1	1	1	0	1	1	1	1	1	1	1	1	1	1	0	0	1	1	1	1	0	1	1	1	0
	K03885	0	0	1	1	0	1	0	1	1	1	1	0	1	1	1	0	1	1	0	1	1	1	0	1	0	0	1	1	1	0	1	1	0	1	0	1	1	0	1	1	1	0	1	1	0	1	1	0
	K03924	1	1	1	1	1	1	1	1	1	1	1	1	1	1	1	1	1	1	1	1	1	1	1	1	1	1	1	1	1	1	1	1	1	1	1	1	1	1	1	1	1	1	1	1	1	1	1	1
	K03925	0	1	1	0	1	1	1	1	1	0	1	1	1	1	1	1	0	0	1	1	1	1	1	1	1	1	1	1	1	1	1	1	1	0	1	1	1	1	1	1	1	1	1	1	1	0	1	1
	K03928	0	0	1	1	1	1	0	1	0	1	1	0	1	1	1	0	1	1	0	1	1	1	0	1	0	1	0	0	1	1	1	1	1	0	1	1	1	0	1	1	1	0	1	1	0	1	1	0
	K03969	1	0	1	1	0	1	1	1	1	1	0	0	0	1	1	0	0	1	1	1	1	1	0	1	0	0	0	0	1	0	1	0	1	1	1	0	0	0	0	0	0	1	0	1	0	1	0	0
	K03973	1	1	1	1	1	1	0	1	1	0	1	0	1	0	1	1	1	1	0	0	1	1	1	1	0	1	0	1	1	1	1	1	1	1	1	1	1	1	1	1	1	1	1	1	1	1	1	1
	K03975	0	1	0	0	1	1	1	1	0	0	1	1	1	1	1	1	0	0	1	1	1	1	1	1	1	0	0	0	1	1	1	1	1	1	1	1	1	1	0	0	1	1	1	1	0	0	1	1
	K03976	1	1	0	1	1	1	1	1	1	0	1	1	1	1	1	1	1	1	1	1	0	1	0	1	1	1	0	0	1	1	1	1	1	1	1	1	1	1	1	1	1	1	1	1	1	1	0	1
	K03977	1	1	1	1	1	1	1	1	1	1	1	1	1	0	1	1	1	1	1	1	1	1	1	1	1	1	1	1	1	1	1	1	1	1	0	1	1	1	1	1	1	1	1	1	1	1	1	1
	K03979	1	1	1	1	1	1	1	1	1	1	1	1	1	1	1	1	1	1	1	1	1	1	1	1	1	1	1	1	1	1	1	1	1	1	1	1	1	1	1	1	1	1	1	1	1	1	1	1
	K03980	1	1	1	1	1	1	1	1	1	1	1	1	1	1	1	1	0	1	1	1	1	1	1	1	1	1	0	1	1	1	1	1	1	1	1	1	1	1	1	1	1	1	1	1	1	1	1	1
	K04034	1	1	1	1	1	1	0	1	1	0	1	0	1	1	1	1	0	1	0	1	1	1	0	1	0	1	1	1	1	1	1	0	0	1	0	1	1	1	0	1	1	1	1	1	1	1	0	1
	K04042	1	0	0	0	1	0	1	0	1	1	1	1	1	0	0	0	1	0	1	1	1	1	1	1	1	0	0	1	1	1	1	1	1	1	1	1	1	0	1	1	1	0	1	1	0	0	1	0
	K04043	1	1	0	0	1	1	1	1	1	1	1	1	1	1	1	1	1	1	1	1	1	1	1	1	0	1	1	1	1	1	1	1	1	1	1	1	1	0	0	0	1	1	1	1	0	1	1	1
	K04063	1	0	1	1	1	1	1	1	1	1	1	0	0	1	1	1	0	1	1	1	1	0	0	1	0	1	1	1	1	1	1	0	1	0	1	0	0	0	0	1	0	0	0	0	0	1	1	1
	K04066	1	1	1	1	1	1	1	1	1	1	1	0	1	1	1	1	1	1	1	1	1	1	1	0	1	1	1	1	1	1	1	1	1	1	1	1	1	1	1	1	0	1	1	1	1	1	1	1
	K04069	1	0	0	1	1	1	0	1	1	0	1	0	1	0	0	0	1	0	0	1	1	0	0	1	0	1	0	0	1	1	0	1	1	0	1	1	1	0	0	1	1	1	1	0	1	0	1	0
	K04075	0	1	0	1	1	1	1	1	1	1	1	1	1	1	1	1	1	1	1	1	1	1	1	1	1	1	1	1	1	1	1	1	1	1	1	1	1	1	1	1	1	1	1	1	1	1	1	1
	K04077	1	1	1	1	1	1	1	1	1	1	1	1	1	1	1	1	1	1	1	1	1	1	1	1	1	1	1	1	1	1	1	1	0	1	1	1	1	1	1	1	1	1	1	0	1	1	1	1
	K04078	1	1	1	1	1	1	1	1	1	1	1	1	1	1	1	1	1	1	1	1	1	1	1	1	1	1	1	1	1	0	1	1	0	0	1	1	1	1	1	1	1	1	1	0	1	1	1	1
	K04079	1	1	1	1	1	0	0	1	1	0	1	0	1	1	1	1	1	0	0	0	1	1	0	1	0	0	0	1	1	1	1	1	1	1	1	1	1	1	1	0	1	1	1	0	1	1	1	1
	K04094	1	1	0	1	1	1	1	1	1	0	1	0	1	1	1	1	1	1	0	0	1	0	0	1	0	1	0	1	1	1	1	1	1	1	1	1	1	1	1	1	1	1	1	1	1	1	1	1
	K04096	1	1	1	1	1	1	1	1	1	1	1	1	1	1	1	1	1	1	1	1	1	1	1	1	0	1	1	1	1	0	1	1	1	1	0	1	1	1	0	1	1	1	1	1	1	1	1	1
	K04127	1	1	0	1	1	0	1	1	1	1	1	0	1	1	1	1	1	1	1	1	1	1	0	1	0	1	0	1	1	1	1	1	1	1	1	0	1	1	1	1	1	1	1	0	0	1	1	1
	K04343	1	1	1	1	1	0	0	1	1	1	1	1	1	1	0	1	1	0	0	0	1	1	0	0	1	1	1	0	1	1	0	1	1	1	1	1	0	1	0	1	1	1	1	1	0	0	1	1
	K04485	1	1	0	1	1	1	1	1	1	1	1	0	1	1	1	1	1	1	1	1	1	1	0	1	0	1	0	1	1	1	1	1	1	1	1	1	1	1	1	1	1	1	1	1	1	1	1	1
	K04487	1	1	1	1	1	1	1	1	1	1	1	1	1	1	1	1	1	1	1	1	1	1	1	1	1	1	1	1	1	1	1	1	1	1	1	1	1	1	1	1	1	1	1	0	1	1	1	1
	K04517	1	0	1	1	1	1	1	0	1	1	1	1	1	1	1	0	0	1	1	1	1	1	1	1	1	1	1	1	1	1	1	1	1	1	1	0	1	0	0	1	1	1	1	1	1	1	1	0
	K04518	1	0	0	1	1	1	1	0	1	1	0	1	0	1	1	0	0	1	1	0	0	1	1	0	1	1	1	1	1	1	1	0	1	1	1	0	0	0	0	1	0	1	0	1	1	1	0	0
	K04567	1	1	1	0	1	1	0	1	1	1	1	1	1	1	1	1	1	1	1	1	1	1	1	1	1	1	1	1	1	1	1	1	1	1	1	1	1	1	1	1	0	0	1	1	1	1	1	1
	K04651	1	0	1	1	1	0	1	1	1	0	1	0	1	1	1	0	1	1	1	1	1	0	0	1	0	1	0	1	1	1	1	1	1	0	1	1	1	0	1	1	1	0	1	1	1	1	1	0
	K04652	1	0	1	1	1	1	1	1	1	0	1	0	0	1	1	0	1	1	1	1	1	0	0	1	0	1	0	1	1	0	1	0	1	1	1	0	1	0	1	1	0	0	1	1	1	1	1	0
	K04653	1	0	1	1	1	1	1	1	1	0	1	0	0	1	1	0	1	1	1	1	1	0	0	1	0	1	0	1	1	1	1	0	1	1	1	0	1	0	1	1	0	0	1	0	1	1	1	0
	K04654	1	0	1	1	1	1	1	1	1	0	1	0	0	1	1	0	1	1	1	1	1	0	0	1	0	1	0	1	1	1	1	0	1	1	1	0	1	0	1	1	0	0	1	0	1	1	1	0
	K04655	1	0	1	1	1	1	1	1	1	1	1	0	0	1	1	0	1	1	1	1	1	0	0	1	0	1	0	1	1	1	1	0	1	0	1	0	1	0	1	1	0	1	1	0	1	1	1	0
	K04656	1	0	1	1	1	1	1	1	1	0	1	0	0	1	1	0	1	1	1	1	1	0	0	1	0	1	0	1	1	1	1	1	1	1	1	0	1	0	1	1	1	1	1	0	1	1	1	0
	K04749	1	0	1	1	1	1	1	1	1	1	1	0	1	1	1	0	1	0	1	1	1	1	1	1	0	1	0	1	1	1	1	1	1	1	1	1	1	0	1	1	1	1	1	1	1	1	1	0
	K04750	0	1	0	1	1	1	0	0	1	1	0	0	0	1	1	1	1	0	0	1	1	0	1	1	0	0	0	1	1	1	1	1	1	0	0	0	0	0	0	1	0	1	0	1	1	1	0	1
	K04757	1	0	1	1	1	1	1	1	1	1	1	0	1	1	1	0	1	1	1	1	1	1	1	1	0	1	1	1	1	1	1	1	1	1	1	1	1	0	1	1	1	1	1	1	1	1	1	0
	K04758	1	1	1	1	1	1	1	1	1	0	1	0	1	1	1	1	1	1	0	0	1	0	0	1	0	1	0	1	0	1	1	1	1	1	1	1	1	0	1	1	1	1	1	1	1	1	1	1
	K04759	1	1	1	1	1	1	1	1	1	0	1	0	1	1	1	1	1	1	0	1	1	0	0	1	0	1	0	1	1	1	1	1	1	1	1	1	1	0	1	1	1	1	1	1	1	1	1	1
	K04767	0	1	1	1	1	1	1	1	1	0	1	0	1	1	1	1	1	1	1	1	1	1	0	1	0	1	0	1	1	1	1	1	1	1	1	1	1	0	1	1	1	1	1	1	1	0	0	1
	K05275	1	0	1	1	0	1	0	1	1	0	1	0	1	1	1	1	1	1	0	1	1	1	0	1	0	1	0	1	1	1	0	1	0	0	1	1	0	1	1	1	1	1	1	0	0	1	0	1
	K05281	0	1	0	1	1	0	1	0	0	0	1	1	1	1	1	1	0	1	1	1	0	0	0	1	1	1	0	0	1	1	1	1	1	1	1	1	1	1	0	1	1	1	1	0	0	1	0	1
	K05341	1	0	1	1	1	1	1	0	1	0	1	0	1	1	1	0	1	0	1	1	1	1	0	0	0	1	0	0	1	1	1	1	1	1	1	1	1	0	1	1	0	1	0	0	1	1	0	0
	K05343	0	0	1	1	1	1	0	0	1	1	1	0	1	0	0	0	1	0	0	1	1	0	1	1	0	1	1	0	0	0	1	0	0	0	1	1	1	0	1	1	1	0	0	0	0	1	0	0
	K05349	1	0	1	1	0	1	0	1	1	0	1	0	1	1	1	0	1	1	0	1	1	0	0	1	0	1	0	1	1	1	1	0	1	1	1	1	0	0	1	1	0	1	0	1	1	1	1	0
	K05350	1	0	0	1	1	1	0	1	1	0	1	0	1	1	1	0	1	0	1	1	1	1	0	1	0	1	0	1	1	0	0	1	1	1	1	1	1	0	1	1	1	1	1	1	0	1	0	0
	K05366	1	1	1	0	1	1	0	1	1	0	1	0	1	0	0	1	1	0	0	1	1	1	0	1	0	1	0	1	1	1	1	1	1	1	1	1	1	1	1	1	1	1	1	1	1	0	0	0
	K05367	1	1	1	1	0	1	1	0	1	1	1	1	0	1	1	1	0	1	1	1	1	1	0	1	1	0	0	1	1	1	1	1	1	1	1	0	0	0	0	0	1	0	0	1	1	1	0	1
	K05394	1	0	1	1	1	1	1	1	1	1	1	0	1	1	1	0	1	1	1	1	1	0	0	1	0	1	0	1	1	1	1	1	1	1	1	1	1	0	1	1	1	1	1	1	1	0	1	0
	K05396	0	0	0	0	1	1	0	1	0	1	1	0	1	0	0	0	1	0	1	0	1	0	0	0	0	1	0	0	0	0	1	1	1	0	1	0	1	0	1	1	0	0	0	1	0	0	0	0
	K05515	1	1	0	1	1	1	1	1	1	1	1	0	1	1	1	1	1	1	0	1	1	1	1	1	1	1	1	1	1	1	1	1	1	1	1	1	1	1	1	1	1	1	1	1	1	1	0	1
	K05540	0	0	1	1	0	0	1	1	0	0	1	1	1	1	1	0	1	1	1	1	1	1	0	1	1	0	0	0	0	0	1	1	1	1	1	1	1	0	1	0	1	0	1	1	0	1	1	0
	K05557	1	0	1	1	1	1	1	0	1	1	0	1	0	1	1	0	1	1	1	1	1	1	1	1	1	1	1	1	1	1	1	1	1	1	1	1	0	0	0	1	0	1	1	1	1	1	0	0
	K05592	1	0	0	1	0	0	0	0	0	1	1	0	1	1	0	1	1	1	0	1	1	1	1	0	0	0	1	0	1	1	1	1	1	1	1	1	1	1	1	0	0	0	1	0	0	0	0	1
	K05710	1	0	1	1	1	1	0	1	1	1	1	1	1	1	1	0	1	1	1	1	0	1	1	1	1	1	1	1	1	1	1	1	1	1	1	1	1	0	1	1	1	1	1	1	1	1	1	0
	K05772	1	0	1	0	1	1	1	1	1	1	1	0	1	0	1	0	0	0	0	1	1	0	1	1	1	1	0	0	1	1	1	1	1	1	1	1	1	0	0	1	1	1	1	1	1	0	1	0
	K05773	1	0	1	0	1	1	1	1	1	1	1	0	1	0	1	0	0	0	1	1	1	0	1	1	1	1	0	0	1	1	1	1	1	1	1	1	1	0	0	1	1	1	1	1	1	0	1	0
	K05786	1	0	1	0	1	1	0	1	1	0	1	0	1	0	0	0	1	0	0	0	0	1	0	1	0	1	0	1	1	1	1	1	1	0	1	1	1	0	0	1	1	0	1	1	1	0	1	0
	K05808	0	1	0	1	1	1	1	1	1	1	1	0	1	1	1	1	1	1	1	1	1	1	0	1	0	1	0	1	1	1	1	1	1	1	1	1	1	1	1	1	1	1	1	1	1	1	1	1
	K05810	1	1	0	1	1	1	1	1	1	1	1	0	1	1	1	1	1	1	1	1	1	0	1	1	0	1	0	1	1	1	1	1	0	1	1	1	1	1	1	1	1	1	1	0	1	1	1	1
	K05820	1	0	0	0	1	0	1	1	0	0	1	0	0	0	0	0	1	0	0	1	1	1	0	1	0	1	0	1	1	1	1	1	1	0	1	1	0	0	1	1	1	1	0	1	1	0	1	0
	K05825	0	1	1	1	1	0	1	1	1	1	1	1	1	1	1	1	1	1	1	1	1	1	0	1	1	1	0	0	0	0	1	1	1	1	1	0	1	1	1	1	1	0	1	0	0	1	1	1
	K05826	0	1	1	0	0	1	0	1	1	1	1	0	1	1	1	1	1	1	1	1	1	1	0	1	0	0	0	1	1	1	0	1	1	1	1	1	1	0	0	1	1	1	1	1	1	1	1	1
	K05827	1	0	1	0	0	1	0	1	1	1	1	0	1	1	1	0	1	1	1	1	1	1	0	1	0	0	0	1	1	1	0	1	1	1	1	1	1	0	0	0	1	1	1	1	0	1	1	0
	K05828	1	0	1	0	0	1	1	1	1	1	1	0	1	1	1	0	1	1	1	1	0	1	0	0	0	0	0	0	1	1	0	1	1	1	1	1	1	0	0	0	1	1	1	1	0	1	1	0
	K05829	1	0	1	0	0	1	1	1	1	1	1	0	1	1	1	0	1	1	1	1	0	1	0	1	0	0	0	1	1	1	0	1	1	1	1	0	1	0	0	0	1	1	1	1	1	1	1	0
	K05841	1	1	1	1	1	1	1	0	1	1	1	0	1	1	1	0	1	1	1	0	1	1	0	1	0	1	0	0	1	1	1	0	1	1	1	1	1	0	0	1	0	1	1	1	0	1	1	0
	K05896	1	1	1	0	1	1	1	1	1	1	1	1	1	0	0	1	1	0	1	1	1	1	1	0	1	1	1	1	1	1	1	1	1	1	1	1	1	1	1	1	1	1	1	0	1	0	1	1
	K05946	1	1	1	1	1	1	1	1	1	0	0	1	0	1	1	1	0	1	1	1	1	1	0	1	1	1	1	1	1	1	1	0	1	1	1	0	0	1	0	1	0	0	1	1	0	1	0	0
	K05962	1	1	1	1	0	1	1	1	1	1	1	1	1	1	1	1	1	1	1	1	1	1	1	1	1	0	1	1	1	1	1	1	1	1	1	1	1	1	1	1	1	1	1	1	1	1	1	1
	K05992	1	0	1	1	1	1	1	1	1	0	1	1	1	1	1	0	1	1	1	1	1	1	0	1	1	1	0	1	1	1	1	1	1	1	1	1	1	0	1	1	1	1	1	1	1	1	1	0
	K05995	1	0	1	1	1	0	1	1	0	1	1	0	1	1	1	0	1	1	1	0	0	0	0	0	0	1	1	0	1	0	1	1	1	0	1	1	0	0	0	1	1	1	1	0	1	1	1	0
	K06001	1	0	1	0	1	1	0	0	1	1	1	1	0	0	0	0	1	0	0	1	0	1	1	1	1	1	1	0	1	1	1	1	1	1	1	1	0	0	1	1	1	1	0	1	1	0	1	0
	K06020	1	1	1	0	0	0	1	1	1	0	0	0	0	0	0	1	0	0	0	0	1	1	0	1	0	1	0	1	1	1	1	1	0	0	1	1	1	1	0	1	0	0	0	0	0	0	1	1
	K06024	1	1	1	0	1	1	1	1	1	1	1	1	1	0	0	1	1	0	1	1	1	1	1	1	1	1	1	1	1	1	1	1	1	1	1	1	1	1	1	1	1	0	1	1	1	0	1	1
	K06133	0	1	1	0	1	1	0	1	1	0	1	0	0	1	0	1	1	0	0	1	0	1	1	0	0	1	1	1	1	1	1	0	1	1	1	0	0	1	0	1	0	0	0	1	0	1	0	1
	K06147	1	1	1	1	1	1	1	1	1	1	1	1	1	1	1	1	1	1	1	1	1	1	1	1	1	1	1	1	1	1	1	1	1	1	1	1	1	1	1	1	1	1	1	1	1	1	1	1
	K06153	1	1	1	1	1	1	1	1	1	1	1	1	1	0	1	1	1	1	1	1	1	1	1	1	1	1	1	1	1	1	1	1	1	1	1	1	1	1	1	1	1	1	1	1	1	1	1	1
	K06168	1	1	0	1	1	1	1	1	1	1	1	1	1	1	1	1	1	1	1	1	1	1	1	0	1	1	1	1	0	0	1	1	1	1	1	1	1	1	1	0	1	1	1	1	1	1	0	1
	K06173	1	1	1	0	0	1	1	1	0	1	0	0	1	0	1	1	1	0	0	1	0	1	0	1	0	1	1	0	0	1	1	1	0	0	1	1	0	0	1	0	1	1	0	1	1	0	1	1
	K06178	0	1	1	0	1	1	1	1	1	1	1	1	1	1	1	1	0	0	1	1	1	1	1	0	1	1	0	0	1	1	1	1	1	1	1	1	1	1	1	1	1	1	1	1	1	0	1	1
	K06180	0	1	1	1	1	1	1	1	1	1	1	0	1	1	1	1	1	1	1	1	1	1	1	1	0	1	1	0	1	1	1	1	1	0	1	1	1	1	0	1	1	1	1	1	1	1	1	1
	K06187	1	1	1	1	1	1	1	1	1	1	1	1	1	1	1	1	1	1	1	1	1	1	1	1	1	1	1	1	1	0	1	1	1	1	1	1	1	1	0	1	1	1	1	1	1	1	1	1
	K06196	1	0	1	1	1	1	1	1	1	1	1	1	1	1	1	0	1	1	1	1	1	0	1	1	1	1	1	1	1	1	1	1	1	1	1	1	1	0	1	1	1	1	1	1	1	1	1	0
	K06199	1	1	1	0	1	1	0	1	0	0	1	0	1	0	0	1	1	1	1	1	1	1	1	0	1	0	1	0	0	1	1	1	0	1	1	1	1	1	1	0	0	0	1	1	1	0	1	1
	K06207	1	1	1	1	1	1	1	1	1	1	1	1	1	1	1	1	1	1	1	1	1	1	1	1	1	1	1	1	1	1	1	1	0	1	1	1	1	1	1	1	0	1	1	1	1	1	1	1
	K06208	1	0	1	1	1	1	0	0	1	1	1	1	1	1	1	0	0	1	1	1	1	1	1	1	1	1	1	1	1	1	1	1	1	1	1	1	1	0	0	1	1	1	1	0	1	1	1	0
	K06213	1	1	0	0	1	1	1	0	1	1	1	1	1	0	0	1	1	0	1	1	1	1	1	1	1	1	1	1	1	1	0	0	1	1	1	0	0	1	0	1	0	1	0	0	1	1	1	1
	K06215	1	1	1	1	1	1	1	1	0	0	1	1	1	0	1	1	1	1	1	1	1	1	1	1	1	1	1	0	1	1	1	1	1	1	1	1	1	1	0	1	1	1	1	1	1	1	1	1
	K06223	1	0	0	1	1	1	0	1	1	1	0	1	0	0	0	0	1	1	1	1	1	1	1	1	1	1	1	1	1	1	1	1	1	1	1	0	1	0	0	1	1	1	1	1	1	0	1	0
	K06287	1	1	1	1	1	1	1	1	1	1	1	1	1	1	1	1	1	1	1	1	1	1	1	1	1	1	1	1	1	1	1	1	1	1	1	1	1	1	0	1	1	1	1	1	1	1	1	1
	K06346	1	1	0	1	1	1	1	1	1	0	1	0	1	1	1	1	1	1	1	1	1	1	1	1	1	1	1	1	1	1	1	1	1	0	1	1	1	1	1	1	1	1	1	1	1	1	1	1
	K06384	1	0	1	1	0	0	1	1	0	0	1	0	1	1	1	0	1	1	0	0	1	1	0	1	0	0	0	1	1	1	1	1	1	0	1	1	1	1	1	0	1	1	1	1	1	1	1	0
	K06402	1	0	1	0	1	1	0	1	1	1	1	1	1	0	0	0	1	0	0	1	0	1	1	1	1	0	1	0	1	1	0	1	1	1	1	1	1	1	1	0	1	1	1	1	0	0	1	1
	K06416	1	1	1	1	1	1	1	1	1	1	1	0	1	1	1	0	1	1	1	1	0	1	0	0	0	1	0	1	1	1	1	1	1	1	1	1	1	1	1	1	1	1	1	1	1	1	0	0
	K06442	1	1	1	1	1	1	1	1	1	1	1	1	1	1	1	1	1	1	1	1	1	1	1	1	1	1	1	1	0	1	1	1	1	1	1	1	1	1	0	1	1	1	1	1	0	1	1	1
	K06857	0	0	0	0	1	1	1	1	1	0	1	0	1	0	1	0	0	0	1	0	1	0	0	0	0	1	0	0	1	1	1	0	0	1	1	1	1	0	0	1	0	1	1	1	0	0	1	0
	K06871	1	0	0	0	1	1	0	1	0	1	1	0	0	0	1	0	0	0	0	0	0	0	0	1	0	1	0	1	1	1	1	0	1	1	1	0	0	0	1	1	0	1	0	1	1	0	1	1
	K06877	1	1	0	0	1	1	1	1	1	0	1	1	1	0	0	1	1	1	1	1	1	1	1	1	1	1	0	1	1	1	1	1	1	1	1	1	1	1	0	1	1	0	0	1	1	0	1	1
	K06881	1	1	0	1	1	1	1	1	1	1	1	0	1	1	1	1	1	1	1	1	1	1	0	1	0	1	0	0	1	1	1	1	1	1	1	1	1	1	1	1	1	0	1	1	1	1	1	1
	K06886	1	1	1	1	0	0	1	1	0	1	1	0	0	1	1	1	1	1	1	0	0	0	1	0	1	0	1	1	1	0	0	1	0	0	0	1	0	0	1	0	1	1	1	1	0	1	1	1
	K06888	1	1	1	1	1	1	1	1	1	1	1	1	1	1	1	1	1	1	1	1	1	1	1	1	1	1	1	1	1	1	1	1	1	1	1	1	1	1	1	1	1	1	1	1	1	1	1	1
	K06889	1	1	1	1	1	1	1	1	1	1	1	1	1	1	1	0	1	1	1	1	1	1	1	1	1	1	1	1	1	1	1	1	1	1	1	1	1	0	1	1	1	1	1	1	1	1	1	1
	K06891	1	1	1	0	1	0	1	1	0	0	1	1	1	0	0	1	1	0	1	1	1	1	1	0	1	1	1	1	1	1	1	1	1	1	1	1	1	1	0	0	1	1	1	1	1	0	1	1
	K06894	1	1	1	1	1	1	1	1	1	0	1	0	0	1	1	1	1	1	1	1	1	1	0	1	0	1	0	1	1	1	1	1	1	1	1	1	0	1	0	1	1	1	0	1	1	1	1	1
	K06902	1	1	1	1	1	1	1	1	1	1	1	0	1	0	1	1	1	1	1	0	1	1	0	1	0	1	0	1	1	1	1	1	1	1	1	1	1	1	1	1	1	1	1	1	1	0	1	1
	K06907	1	1	1	1	1	0	0	0	1	0	0	0	0	0	0	0	0	1	0	1	1	0	0	1	1	0	0	1	1	0	1	0	1	1	1	0	0	0	0	1	0	1	0	0	1	1	0	0
	K06915	1	1	1	1	1	1	1	1	1	0	1	1	1	1	1	1	0	1	1	1	1	1	1	1	1	1	1	1	0	1	1	1	1	1	1	1	1	1	0	1	1	1	1	1	1	1	1	1
	K06925	1	1	1	1	1	1	1	1	1	1	1	0	1	1	1	1	1	1	1	1	1	1	1	1	1	1	1	1	1	1	1	1	1	1	1	1	1	1	0	1	1	1	1	1	1	1	1	1
	K06929	0	0	1	0	1	1	1	1	1	1	1	0	1	1	1	1	1	0	0	1	1	1	1	1	1	1	1	0	0	0	1	1	1	1	1	1	1	1	1	1	1	0	1	1	0	1	1	1
	K06941	1	1	1	1	1	0	1	1	1	1	1	0	1	1	1	1	1	1	0	1	1	1	1	0	0	1	0	1	1	1	1	1	1	1	1	1	1	1	1	1	1	1	1	1	1	1	1	1
	K06945	0	0	1	1	0	0	0	1	0	0	1	0	1	1	1	0	1	1	0	0	1	1	0	1	0	0	0	0	0	0	1	1	1	0	1	1	1	0	1	0	1	0	1	1	0	1	1	0
	K06949	1	1	1	1	1	1	1	1	1	1	1	1	1	1	1	1	1	1	1	1	1	1	0	1	0	1	0	1	1	1	1	1	1	1	1	1	1	1	0	1	1	1	1	1	1	1	1	1
	K06950	1	0	1	0	1	1	0	1	0	0	1	0	1	1	0	1	0	0	0	1	1	1	0	1	0	1	0	1	1	1	1	1	1	1	1	1	1	0	1	1	1	0	1	0	1	0	0	1
	K06959	1	1	1	1	1	0	0	1	1	0	1	0	0	1	1	1	1	0	0	1	0	1	0	0	0	1	0	0	1	1	1	1	1	1	1	1	0	1	0	1	1	1	1	1	1	1	1	1
	K06960	1	1	1	1	1	1	1	1	1	1	1	1	1	1	1	1	1	1	1	1	1	1	1	1	1	1	1	1	1	0	1	1	0	1	0	1	1	1	0	1	1	1	0	1	1	1	0	0
	K06962	0	0	1	1	1	1	1	1	1	0	1	0	1	1	1	0	1	1	1	1	1	1	0	1	0	1	0	0	0	0	1	1	1	0	1	1	1	0	0	0	1	0	1	1	0	1	0	0
	K06969	1	1	1	1	1	1	1	1	1	0	1	0	1	1	1	1	1	1	1	1	1	1	0	1	0	1	1	1	1	1	1	1	1	1	1	1	1	1	1	1	1	1	1	1	1	1	1	1
	K06972	1	1	1	0	1	1	0	1	0	0	1	0	1	0	0	1	1	1	0	1	0	1	0	0	0	1	0	1	1	1	0	1	1	1	1	0	1	1	0	1	1	1	1	1	1	0	1	1
	K06973	1	1	1	1	1	1	1	1	1	1	1	0	1	1	1	1	0	1	1	1	0	1	0	1	0	1	0	1	1	1	1	1	1	1	1	1	1	1	0	1	1	1	1	0	1	1	1	1
	K06978	1	0	1	1	1	0	0	0	0	1	1	1	1	1	1	0	0	0	1	1	1	1	0	0	1	1	0	0	0	1	1	1	1	0	1	0	0	0	0	1	0	1	0	1	1	0	0	1
	K06981	1	1	1	1	1	1	1	1	1	0	1	0	1	1	1	1	1	1	0	1	1	1	0	1	0	1	0	1	1	1	1	1	1	1	1	1	1	1	1	1	1	1	1	1	1	1	1	1
	K06988	0	0	0	1	1	0	1	1	1	0	1	1	1	1	1	1	1	1	1	1	1	1	1	1	1	1	1	1	1	1	1	1	1	1	1	1	1	1	1	1	1	0	0	1	0	1	1	0
	K06990	1	1	0	0	1	1	0	1	1	0	1	0	1	0	0	0	1	0	0	0	1	0	0	1	0	1	0	1	1	1	1	1	1	1	1	1	1	1	1	1	0	1	1	0	1	0	1	0
	K06996	1	1	1	1	1	1	1	1	1	1	1	1	1	1	1	1	1	0	1	1	1	1	1	0	1	1	1	0	1	0	1	1	1	1	1	1	1	1	0	0	1	1	1	0	0	0	0	1
	K06997	1	1	1	1	1	1	1	1	1	1	1	1	1	1	1	1	1	1	1	1	1	1	1	1	0	1	1	1	1	1	1	1	1	1	1	1	1	1	1	1	1	1	1	1	0	1	1	1
	K06999	1	1	1	1	1	1	1	0	1	1	1	0	1	1	1	1	1	1	1	1	1	1	0	1	0	1	1	1	1	0	1	1	1	0	1	1	0	0	0	1	1	1	1	1	0	1	0	1
	K07001	1	0	1	1	1	1	1	1	1	0	1	1	1	0	1	0	1	0	1	1	1	1	0	1	1	1	0	1	1	1	1	1	1	1	1	1	1	1	1	1	1	1	1	1	1	1	0	0
	K07004	1	1	1	1	1	1	1	1	1	0	0	0	0	0	0	1	1	0	1	0	0	1	0	1	0	1	0	1	1	1	1	1	1	1	1	1	0	1	1	1	0	1	0	1	1	1	1	1
	K07005	1	0	0	1	1	1	1	1	0	1	1	1	1	0	1	0	1	1	1	1	1	1	0	1	1	0	1	0	0	0	1	1	1	1	1	1	1	0	1	0	0	1	1	1	1	1	1	0
	K07007	0	0	0	0	0	0	1	1	1	0	1	0	1	0	1	0	1	1	0	1	1	0	0	0	0	0	1	0	1	1	1	1	1	0	1	1	1	1	1	0	1	0	1	0	0	1	1	0
	K07010	1	0	1	1	1	1	1	1	1	1	1	1	1	0	1	0	1	1	1	1	1	1	1	1	1	1	1	1	1	1	1	1	1	1	1	1	1	0	1	1	1	1	1	0	1	1	1	0
	K07025	1	1	1	1	1	1	1	1	1	1	1	1	1	1	1	1	1	1	1	1	1	1	1	1	1	1	1	1	0	1	1	1	1	1	1	1	1	1	1	1	1	1	1	1	1	1	1	1
	K07027	1	1	1	1	1	1	1	1	1	1	1	1	1	1	1	1	1	1	1	1	1	1	1	1	1	1	1	1	1	1	1	1	1	1	1	1	1	1	1	1	1	1	1	1	1	1	1	1
	K07029	1	1	1	1	1	1	1	1	1	1	1	1	1	1	1	0	1	1	1	1	1	1	1	1	1	1	1	1	1	1	1	1	1	1	1	1	1	0	1	1	1	1	1	1	1	1	1	0
	K07030	1	0	0	1	1	1	1	1	1	0	1	1	1	1	1	0	1	1	1	1	1	1	1	1	1	1	0	0	1	1	1	1	1	1	1	1	1	0	1	1	1	1	1	1	1	1	1	0
	K07031	1	1	1	0	1	0	1	1	1	1	0	0	0	1	1	1	1	0	1	1	1	1	0	1	0	0	0	1	0	1	1	0	0	0	0	1	0	0	0	1	0	1	0	1	1	0	1	1
	K07037	1	1	1	1	1	1	1	1	0	0	1	1	1	1	1	1	1	1	1	1	1	1	1	1	1	1	1	1	1	1	1	1	1	1	0	1	1	1	1	1	1	1	1	1	1	1	1	1
	K07040	1	1	1	1	1	1	1	1	1	1	1	0	1	1	1	1	1	1	1	1	1	1	1	1	1	1	1	0	1	1	1	1	1	1	1	1	1	1	1	1	1	0	1	1	1	1	0	1
	K07042	1	1	1	1	1	1	1	1	1	1	1	1	1	1	1	1	1	1	1	1	1	1	1	1	1	1	1	1	1	1	1	1	1	1	0	1	1	1	1	1	1	1	1	1	1	1	1	1
	K07043	1	0	1	1	1	1	0	0	1	1	1	1	1	1	1	0	1	1	0	1	1	1	1	0	1	1	0	0	1	1	1	1	1	1	1	1	1	1	1	1	1	1	1	1	1	1	0	1
	K07047	1	1	1	1	1	1	1	1	1	1	1	0	1	1	1	1	1	1	1	1	1	1	0	1	0	1	0	1	1	1	1	1	1	1	1	1	1	1	1	1	1	1	1	1	1	1	1	1
	K07050	1	1	0	1	1	0	0	0	1	0	0	0	0	1	1	0	0	1	0	1	1	1	0	1	0	1	0	1	1	1	1	0	1	1	1	0	1	0	0	1	0	1	1	1	1	1	0	0
	K07052	1	1	1	1	1	1	1	1	1	1	1	1	1	1	1	1	1	1	1	1	1	1	1	1	1	1	1	1	1	1	1	1	1	1	1	1	1	1	1	1	1	1	1	1	1	1	1	1
	K07053	0	1	1	1	1	1	1	1	1	1	1	1	1	1	1	1	1	1	1	1	1	1	1	1	1	1	1	1	0	0	1	1	1	1	1	1	1	1	1	1	1	0	1	1	0	1	1	1
	K07056	1	1	1	1	1	1	1	1	1	1	1	1	1	1	1	1	1	1	1	1	1	1	0	1	1	1	1	1	1	1	1	1	0	1	1	1	1	1	0	1	1	1	1	1	1	1	0	1
	K07058	1	0	1	1	1	0	0	0	1	1	0	1	0	1	1	1	0	1	0	1	0	1	1	0	1	1	1	1	1	1	1	1	1	1	1	1	0	1	1	1	1	0	1	1	1	1	1	1
	K07064	1	1	1	1	1	1	1	1	1	0	1	1	1	1	0	1	1	0	1	0	0	0	1	0	0	1	1	0	1	0	1	0	1	1	1	0	1	1	0	1	0	1	1	1	0	0	0	1
	K07068	1	0	1	1	1	1	1	1	1	0	1	1	1	0	1	0	1	1	1	1	1	1	1	1	1	1	1	1	1	1	1	1	1	1	1	1	1	0	1	1	0	1	1	1	1	1	0	0
	K07071	1	1	1	1	1	1	0	1	1	0	1	0	1	1	1	1	1	0	0	1	0	1	1	1	0	1	1	1	1	1	1	1	1	0	1	1	1	1	1	1	1	1	1	1	1	0	1	1
	K07075	0	1	1	0	0	1	0	0	1	1	1	0	1	1	1	1	0	1	1	1	1	0	0	1	0	0	0	1	1	0	1	0	1	1	1	1	1	1	1	1	0	1	1	1	1	1	0	1
	K07082	1	1	1	1	1	1	1	1	1	1	1	1	1	1	1	1	1	1	1	1	1	1	1	0	1	1	1	1	1	1	1	1	1	1	1	1	1	1	1	1	1	1	1	1	1	1	1	1
	K07088	1	1	1	1	1	1	0	1	0	1	1	0	1	1	0	0	1	0	1	0	1	0	1	1	1	1	1	1	1	1	1	1	1	1	1	1	1	0	1	1	1	1	1	0	1	1	1	0
	K07089	1	0	0	1	0	0	1	1	0	0	1	0	1	1	1	0	1	1	1	0	1	0	0	0	0	0	0	1	1	1	1	1	1	1	1	1	1	0	1	0	1	1	1	1	1	1	1	0
	K07090	1	1	1	1	1	1	1	1	1	1	1	1	1	1	1	0	1	1	1	1	1	1	1	1	1	1	1	1	1	1	1	0	1	1	1	1	1	0	1	1	0	1	1	1	1	1	1	0
	K07098	1	0	0	1	1	1	1	0	1	1	0	0	0	1	1	1	0	1	1	1	1	1	0	1	0	1	0	1	1	1	1	1	1	1	1	0	0	1	0	1	1	1	1	1	1	1	1	1
	K07104	1	1	0	1	1	1	1	1	1	1	1	1	1	1	1	1	1	1	1	1	1	1	1	1	1	1	1	1	1	1	1	1	1	1	1	1	1	0	1	1	1	1	1	0	0	1	1	1
	K07107	1	1	1	1	1	1	1	1	1	1	1	0	1	1	1	1	1	1	1	1	1	1	0	1	0	1	0	1	1	1	1	1	1	1	1	1	1	1	1	1	1	1	1	1	1	1	1	1
	K07112	1	1	0	1	1	1	0	1	1	0	1	0	1	1	1	1	1	0	0	0	1	0	1	1	0	1	0	0	1	1	1	1	1	1	1	1	1	0	1	0	1	1	1	1	1	1	1	1
	K07114	1	1	1	1	1	1	1	1	1	1	1	1	1	1	1	1	1	1	1	1	1	1	1	1	1	1	1	1	1	1	1	1	1	1	1	1	1	1	1	1	1	1	1	1	1	1	1	1
	K07124	0	0	1	0	1	0	0	1	0	0	1	0	1	1	1	0	1	0	0	1	1	0	0	0	1	1	0	0	0	1	0	0	1	0	1	1	0	0	1	1	0	0	1	0	0	1	0	0
	K07130	1	1	0	1	1	1	0	1	1	1	0	1	0	1	1	1	1	1	0	0	1	0	0	1	1	1	0	1	1	0	0	0	1	1	1	1	0	1	0	1	0	0	0	0	1	1	1	1
	K07131	0	0	1	1	0	0	0	1	0	0	1	0	1	1	1	0	1	1	0	0	1	1	0	1	0	0	0	0	0	0	1	1	1	0	1	1	1	0	1	0	1	0	1	1	0	1	1	0
	K07141	0	1	1	1	1	1	1	1	1	1	1	1	1	1	1	1	1	1	1	1	1	1	1	1	1	1	1	1	1	1	1	1	1	0	1	1	1	0	1	1	1	0	1	1	1	1	1	0
	K07147	1	1	1	0	1	1	1	1	1	0	1	0	1	0	0	1	1	0	1	1	1	1	0	1	0	1	0	1	1	0	1	1	1	1	1	1	1	1	0	1	1	1	1	1	1	0	1	1
	K07152	1	1	1	1	1	1	1	1	1	1	1	1	1	1	1	1	1	1	1	1	1	1	0	1	1	1	0	1	1	1	1	1	1	1	1	1	1	1	1	1	1	1	1	1	1	1	1	1
	K07157	0	0	1	1	1	0	1	0	1	1	0	1	0	1	1	0	0	1	1	1	1	1	1	1	1	1	1	1	0	1	1	0	1	1	1	0	0	0	0	0	0	1	0	1	1	1	0	0
	K07161	1	1	1	1	1	1	1	1	1	1	1	0	1	1	1	1	0	1	1	1	1	1	0	0	0	1	0	1	1	1	1	1	1	1	1	1	1	1	1	1	1	1	1	1	1	1	1	1
	K07164	1	1	0	0	1	1	1	1	0	0	1	1	1	1	1	0	1	0	1	1	1	0	0	1	1	1	1	1	1	1	1	1	1	1	1	1	1	1	1	1	1	1	1	1	0	0	1	0
	K07171	1	1	0	1	1	1	1	1	1	0	1	1	0	1	1	1	1	0	0	1	0	0	0	1	1	1	0	0	1	1	1	0	1	1	1	1	0	1	0	1	1	1	0	1	1	1	1	1
	K07178	1	0	0	1	1	0	1	0	0	0	1	0	0	1	1	0	1	1	0	1	0	1	0	0	0	1	0	1	1	1	1	1	0	1	1	1	1	0	0	1	1	0	0	1	1	1	1	0
	K07214	0	0	0	1	1	1	1	1	1	1	1	0	1	1	1	0	1	1	1	1	1	1	0	1	0	1	0	0	1	1	1	1	1	0	1	1	0	0	0	0	1	0	1	1	0	1	1	0
	K07218	1	1	0	0	1	1	0	0	1	1	0	1	0	0	0	1	0	0	0	0	1	0	0	0	1	1	0	1	1	1	1	0	0	1	0	0	0	1	0	0	0	1	0	0	1	1	0	1
	K07219	1	0	1	0	1	1	1	1	1	0	1	0	1	0	1	0	0	0	1	0	1	0	1	1	0	1	0	0	1	0	1	1	1	1	1	1	1	0	1	0	1	1	1	1	1	0	0	0
	K07240	0	1	1	1	1	1	1	1	1	1	0	1	1	1	1	0	1	1	1	1	1	1	1	1	1	1	1	0	1	0	1	1	0	1	0	0	1	1	0	1	1	1	1	0	1	1	1	0
	K07243	0	0	0	1	0	0	0	1	1	1	1	1	1	1	0	0	1	1	1	1	1	0	0	1	0	1	0	1	0	1	0	1	0	0	0	1	0	0	0	1	1	1	1	0	0	0	1	0
	K07263	1	0	0	1	1	1	1	1	1	1	1	1	1	1	1	0	1	1	1	1	1	1	1	1	1	1	1	1	1	1	1	1	1	0	1	1	1	0	0	1	1	1	1	0	1	1	1	0
	K07284	1	1	1	1	1	1	1	1	1	0	1	1	1	1	1	1	1	1	1	1	1	1	1	1	1	1	1	1	1	1	1	1	1	1	1	1	1	1	1	1	1	1	1	1	1	1	1	1
	K07300	0	1	1	1	1	1	1	0	1	1	0	0	0	1	1	1	1	1	0	1	1	1	0	1	0	1	0	0	0	1	0	0	1	0	1	0	0	1	0	1	0	1	0	0	1	1	0	1
	K07301	1	1	0	1	1	1	0	1	0	1	0	1	1	0	1	1	1	0	0	0	0	1	1	1	1	0	1	0	1	1	1	1	1	1	1	1	0	1	0	0	1	1	0	1	1	0	1	0
	K07304	0	0	1	1	1	1	0	1	1	1	1	1	1	1	1	1	1	1	0	1	1	1	1	0	1	1	1	1	1	1	0	1	1	1	1	1	1	0	1	1	1	1	1	1	1	1	1	1
	K07315	1	0	1	1	1	1	1	1	1	1	1	0	1	1	1	0	1	1	1	1	1	1	1	1	0	1	1	1	1	1	1	1	1	1	1	1	1	0	1	1	1	1	1	1	1	1	1	0
	K07316	1	1	0	0	0	1	1	1	1	1	1	0	1	1	0	0	1	1	0	1	1	0	1	0	0	1	0	1	1	1	1	1	1	1	0	1	0	1	0	0	1	1	1	0	1	0	1	0
	K07335	1	0	0	1	1	1	1	1	1	1	1	0	1	1	1	0	1	1	1	1	1	1	0	0	0	1	0	1	1	1	1	1	1	1	1	1	1	0	1	1	0	1	1	1	1	1	1	0
	K07391	1	1	1	1	1	1	1	1	1	1	1	1	0	1	1	1	1	1	1	1	1	1	1	1	1	1	1	1	1	1	1	1	0	1	1	1	1	1	1	1	1	1	1	1	1	1	1	1
	K07397	1	1	1	1	1	1	0	1	1	1	1	1	1	1	1	1	1	1	1	1	1	1	1	1	1	1	0	1	1	1	1	1	1	1	1	1	1	1	1	1	0	1	1	1	1	1	1	1
	K07402	1	1	1	1	1	1	1	1	1	1	1	1	1	1	1	1	1	1	1	1	1	1	1	1	1	1	1	1	1	1	1	1	1	1	1	1	1	1	0	1	1	1	1	1	1	1	1	1
	K07403	0	0	1	0	0	1	0	1	1	1	1	0	1	0	1	0	1	1	0	1	1	1	0	1	0	0	1	1	0	0	0	1	1	1	1	1	1	0	1	0	1	0	1	1	0	1	1	0
	K07406	1	0	1	1	1	1	1	1	1	1	1	0	1	1	1	0	1	1	1	1	1	1	0	0	0	1	0	1	1	1	1	1	1	1	1	1	1	0	1	1	1	1	0	1	1	1	0	0
	K07407	1	0	0	1	0	1	0	1	1	0	1	1	1	1	1	0	1	0	1	1	1	1	0	1	1	0	0	1	1	1	1	1	1	0	1	1	1	0	1	0	1	1	1	1	1	1	1	0
	K07443	1	1	1	1	1	1	1	1	0	1	1	1	1	1	1	1	1	1	1	1	1	1	0	1	1	1	0	1	1	1	1	1	1	0	1	1	1	1	1	1	1	0	1	1	1	0	1	1
	K07447	1	1	1	1	1	1	1	1	1	1	1	1	1	1	1	1	1	1	0	1	1	1	0	0	1	1	0	1	1	1	1	1	1	1	1	1	1	1	1	1	1	1	1	1	1	1	1	1
	K07448	1	1	0	1	1	1	1	0	0	0	0	0	0	1	1	1	0	1	1	1	1	1	1	1	0	1	0	1	1	1	1	1	1	1	1	0	0	1	1	1	1	1	0	1	1	1	0	1
	K07456	1	1	1	1	1	1	1	0	1	1	1	1	1	1	1	1	1	1	1	1	1	1	1	0	1	1	1	1	1	1	1	1	0	1	1	1	1	1	1	1	1	0	1	1	1	1	1	1
	K07460	1	1	1	1	1	1	1	1	1	1	1	1	1	0	1	1	1	1	1	1	1	1	1	1	1	1	1	1	1	1	1	1	1	1	1	1	1	1	1	1	1	1	1	1	1	1	1	1
	K07462	1	1	1	1	1	1	1	1	1	1	1	1	1	1	1	1	1	1	1	1	1	1	1	1	1	1	1	1	1	1	1	1	1	1	1	1	1	1	1	1	1	1	1	1	1	1	1	1
	K07464	1	1	1	1	1	1	1	1	1	1	1	0	1	0	0	1	1	0	1	1	1	1	0	1	0	1	0	1	1	1	1	1	1	1	1	1	0	0	1	1	1	1	0	1	1	0	1	1
	K07477	1	1	0	1	1	1	1	1	1	1	1	1	1	1	1	1	1	1	1	1	1	1	0	1	1	1	1	1	1	1	1	1	1	0	1	1	1	0	1	1	1	1	1	1	1	1	1	1
	K07478	1	1	1	1	1	1	1	1	1	1	1	1	1	1	1	1	1	1	0	1	1	1	1	1	1	1	1	1	1	1	1	1	0	1	1	1	1	1	1	1	1	1	1	0	1	1	1	1
	K07491	1	0	0	1	1	1	1	1	1	0	1	0	1	1	1	1	1	1	0	1	1	0	0	1	0	1	0	1	1	1	1	1	1	1	1	1	1	1	1	1	1	1	1	1	1	1	1	0
	K07497	0	1	1	0	1	0	0	0	0	0	0	0	0	1	0	0	0	1	0	0	1	0	1	0	0	1	1	1	0	1	1	0	1	0	0	0	1	1	1	1	0	1	0	1	0	1	1	0
	K07502	1	1	1	0	1	1	1	1	1	0	1	1	1	0	0	1	1	0	1	1	1	1	1	1	1	1	1	1	1	1	1	1	1	1	1	1	1	1	1	1	1	1	1	1	0	0	1	1
	K07507	0	1	1	1	1	1	1	1	1	1	0	1	0	1	1	0	1	1	1	1	0	1	1	1	1	1	0	0	1	1	1	1	0	1	0	1	0	0	0	1	1	0	0	1	1	1	1	0
	K07560	0	1	1	1	0	1	1	1	1	1	1	1	1	1	1	1	1	1	1	1	1	1	1	1	1	1	1	1	1	0	1	1	1	1	1	1	1	1	1	1	1	0	1	1	1	1	1	1
	K07566	1	1	1	1	1	1	1	1	1	1	1	1	1	1	1	0	1	1	1	1	1	1	1	1	1	1	1	1	1	1	1	1	1	1	1	1	1	1	1	1	1	1	1	1	1	1	1	1
	K07568	1	1	1	1	1	1	1	1	1	1	1	0	1	0	1	1	1	1	1	1	1	0	0	1	0	1	0	1	1	1	1	1	1	1	1	1	1	0	1	1	1	1	1	1	1	1	1	1
	K07576	1	1	1	0	1	1	1	1	1	0	1	1	1	1	1	1	1	1	1	1	1	0	1	1	0	1	1	1	1	1	1	1	1	1	1	1	1	1	1	1	1	1	1	1	1	0	0	1
	K07586	0	0	1	1	1	0	1	1	0	0	1	1	1	1	1	0	1	1	0	0	1	1	0	1	1	1	0	0	0	0	0	1	0	0	0	1	1	0	1	1	0	1	1	0	0	1	1	0
	K07588	1	1	0	1	1	1	1	1	1	1	1	1	1	1	1	1	1	1	1	1	1	1	1	1	1	1	0	0	1	1	1	1	1	1	1	0	1	1	1	1	1	1	1	1	1	1	1	1
	K07636	1	0	0	0	1	0	0	0	0	1	1	0	1	0	0	0	1	0	0	0	0	0	0	1	1	1	0	1	1	0	1	1	1	1	1	1	1	0	1	1	1	1	1	0	0	0	0	0
	K07642	1	1	1	1	1	1	1	1	1	0	1	0	1	1	1	1	1	1	1	1	1	1	0	1	0	1	0	0	1	1	1	1	1	1	1	1	1	0	1	1	1	1	1	1	1	1	1	1
	K07646	1	1	1	1	1	1	1	1	1	1	1	0	1	1	1	1	1	1	1	1	1	1	1	1	1	1	0	1	1	1	1	1	1	1	1	1	1	1	1	1	1	1	1	1	1	1	1	1
	K07667	1	1	1	1	1	1	1	1	1	1	1	1	1	1	1	1	1	1	1	1	1	1	1	1	1	1	1	0	1	1	1	1	1	1	1	1	1	1	1	1	1	1	1	1	1	1	1	1
	K07669	1	1	1	1	1	1	1	1	1	0	1	0	1	1	1	1	1	1	1	1	1	1	0	1	0	1	0	0	1	1	1	1	1	1	1	1	1	1	1	1	0	0	1	1	1	1	1	1
	K07738	1	1	1	0	1	1	1	0	1	1	1	0	1	0	0	1	1	0	1	1	1	1	1	1	1	1	1	1	1	1	1	1	1	1	1	1	1	1	1	1	1	1	1	1	1	0	1	1
	K07739	1	1	0	1	1	1	0	0	1	0	1	0	1	1	1	0	1	1	0	0	1	0	0	1	0	1	0	1	1	1	1	1	1	1	1	1	1	0	1	1	1	1	1	1	1	1	1	0
	K07742	1	0	1	1	1	1	1	1	1	0	1	1	1	0	0	0	1	0	1	1	1	0	1	1	1	1	1	1	1	1	1	0	1	1	1	1	0	1	0	1	0	1	1	1	0	1	1	1
	K07755	1	1	1	1	0	1	1	1	1	1	1	1	1	1	1	1	1	0	0	1	1	0	1	1	1	1	0	1	1	1	1	1	1	1	1	1	1	1	1	1	1	1	1	1	1	1	1	1
	K08217	1	1	1	1	1	1	1	1	1	1	1	0	1	1	1	1	1	0	0	1	1	1	0	0	0	1	1	1	1	1	1	1	1	1	1	1	1	1	0	1	1	1	1	1	0	1	1	1
	K08223	0	0	1	1	1	1	1	0	1	1	1	0	1	1	1	0	1	0	1	1	1	1	0	1	0	1	1	0	1	1	1	0	1	1	1	1	1	0	0	1	0	1	1	1	1	1	0	0
	K08226	1	0	1	1	1	1	0	1	1	0	1	0	1	1	1	0	1	1	0	0	1	1	0	1	0	1	0	1	1	0	1	1	1	1	1	1	1	0	1	1	1	0	0	1	1	0	1	0
	K08296	1	1	0	1	1	1	0	1	1	1	1	1	1	1	1	1	1	1	0	1	1	1	0	0	1	1	0	1	0	1	1	1	1	1	1	1	1	1	1	1	1	0	1	0	0	1	1	1
	K08309	0	1	1	1	1	1	1	1	1	0	1	1	1	1	1	1	1	1	1	1	1	1	0	0	0	1	1	1	1	1	1	1	1	1	1	1	1	1	1	1	1	1	1	1	1	1	1	1
	K08316	1	1	1	1	1	1	1	1	1	1	1	1	1	1	1	1	1	1	1	1	1	1	1	0	1	1	1	1	1	1	1	1	1	1	1	1	1	1	1	1	1	1	1	1	1	1	1	1
	K08590	1	1	0	1	0	1	1	1	1	1	0	0	0	1	1	1	1	1	1	1	1	1	0	1	0	0	1	1	1	1	1	0	0	1	0	1	1	1	0	0	0	1	1	1	1	1	1	1
	K08591	1	1	0	1	1	1	1	1	1	1	1	1	1	1	1	1	1	1	1	1	1	1	1	1	1	1	1	1	1	1	1	1	1	1	1	1	1	1	1	1	1	1	1	1	1	1	1	1
	K08602	1	1	1	1	1	1	1	1	1	1	1	0	1	1	1	1	1	1	1	1	1	1	0	1	0	1	0	1	1	1	1	1	1	1	1	1	1	1	1	1	1	1	1	1	1	1	1	1
	K08642	0	1	0	1	1	0	1	1	0	0	1	0	1	0	0	1	1	1	1	1	1	1	0	1	0	1	0	0	0	0	1	1	1	0	1	1	1	1	1	1	0	0	1	1	0	1	1	1
	K08679	1	0	0	1	1	0	0	1	1	1	1	0	1	1	0	0	1	1	0	0	1	1	0	1	0	1	0	0	0	0	1	1	1	0	1	1	1	0	1	0	1	0	1	1	0	1	1	0
	K08681	1	1	0	1	1	1	1	1	0	0	1	1	1	0	1	1	1	1	1	1	1	1	1	1	1	1	1	0	1	1	1	1	1	1	1	1	1	1	0	1	1	1	1	1	1	1	1	1
	K08884	1	1	1	1	1	1	1	1	1	1	1	1	1	1	1	1	1	1	1	1	1	1	1	1	0	1	0	1	1	1	1	1	1	1	1	1	1	1	1	1	1	1	1	1	1	1	1	1
	K08963	1	1	1	1	0	1	1	1	1	0	1	0	1	1	1	1	1	1	1	1	1	1	0	0	1	1	0	1	0	0	1	1	1	1	1	0	0	1	1	1	1	1	0	1	1	1	0	1
	K08972	1	1	1	1	1	1	1	1	1	0	1	1	1	1	0	1	1	1	0	1	1	1	1	1	1	1	1	1	1	1	0	1	1	1	1	1	1	1	0	1	1	1	1	0	1	0	1	1
	K08998	1	1	1	1	1	1	1	0	1	1	0	1	1	0	1	0	1	0	0	1	1	1	0	1	1	0	0	1	1	1	1	0	1	0	1	1	1	1	1	0	0	1	1	0	0	1	1	0
	K08999	1	1	1	1	1	1	1	1	1	1	1	1	1	1	1	1	1	1	1	1	1	1	1	1	1	1	1	1	0	1	1	1	1	1	1	1	1	1	1	1	1	1	1	0	1	1	1	1
	K09005	1	0	1	1	0	0	0	1	0	1	1	1	1	0	1	0	0	1	0	0	1	1	1	1	1	0	1	0	1	1	1	1	1	1	1	1	1	0	1	0	1	0	1	1	0	1	0	0
	K09013	1	1	1	1	1	1	1	1	1	1	1	1	1	1	1	1	1	1	1	1	0	1	1	0	1	1	1	1	1	1	1	1	1	1	1	1	1	1	1	1	1	1	1	1	1	1	1	1
	K09014	1	1	1	1	1	1	1	1	1	1	1	1	1	1	1	1	0	1	1	1	0	1	1	0	1	1	1	1	1	1	1	1	1	1	1	1	1	1	1	1	1	1	1	1	1	1	1	1
	K09015	1	1	1	1	1	1	1	1	1	1	1	1	1	1	1	1	0	1	1	1	0	1	1	1	1	1	1	1	1	1	1	1	1	1	1	1	1	1	1	1	1	1	1	1	1	1	1	1
	K09022	1	1	1	1	0	1	1	1	1	1	1	0	1	1	1	1	1	1	1	1	1	1	0	0	0	1	0	1	1	1	1	1	1	1	1	1	1	1	1	1	1	1	1	1	1	1	1	1
	K09065	1	0	0	1	1	1	1	1	1	0	1	0	1	1	1	0	1	1	0	1	1	0	0	1	0	1	0	1	0	0	1	1	1	0	1	1	1	0	1	1	1	1	1	0	1	0	0	0
	K09117	1	1	1	1	1	1	1	1	1	1	1	1	1	1	1	1	1	1	1	1	1	1	1	1	1	1	1	1	1	1	1	1	1	1	0	1	1	1	1	1	1	1	1	1	1	1	1	1
	K09125	1	1	0	1	1	1	1	1	1	0	0	0	0	1	1	1	1	1	1	1	1	0	0	1	0	1	0	1	0	1	1	1	1	1	1	1	0	0	0	1	1	1	0	0	1	1	1	1
	K09164	0	0	1	1	1	1	1	1	1	1	1	1	1	1	1	0	1	1	1	1	1	0	0	1	1	0	0	0	1	0	1	1	0	0	1	1	1	0	1	0	1	1	1	0	0	0	1	0
	K09165	1	1	1	0	1	1	0	0	1	0	0	1	0	0	0	0	0	0	0	1	1	0	1	0	1	1	1	0	1	0	0	0	0	0	1	1	0	1	0	1	0	1	0	0	0	0	0	0
	K09458	1	1	0	1	1	1	1	1	1	1	1	1	1	1	1	1	1	1	1	1	1	1	1	1	1	1	1	1	1	1	1	1	1	1	1	1	1	1	1	1	1	1	1	1	1	1	1	1
	K09690	0	1	1	1	1	1	1	1	1	0	1	1	1	1	0	1	1	1	1	1	1	1	0	1	1	1	0	0	0	1	1	1	1	1	1	1	1	1	1	1	1	1	1	1	1	1	1	1
	K09691	0	1	1	0	1	1	1	1	0	0	1	0	1	1	0	1	1	1	1	1	1	1	0	1	1	1	0	1	0	1	1	1	0	1	1	1	1	1	1	1	1	1	1	1	1	1	1	1
	K09710	1	1	1	0	1	1	1	1	1	1	1	1	1	0	1	1	1	1	0	1	0	1	1	1	1	1	1	1	1	1	1	0	1	1	1	1	1	1	1	1	1	1	1	1	1	1	1	1
	K09747	1	1	0	1	1	1	1	1	1	1	1	1	1	1	1	1	1	1	1	1	1	1	0	1	1	1	1	1	1	0	1	1	1	1	1	1	1	1	1	1	1	1	1	1	1	1	1	1
	K09763	1	1	1	1	1	1	1	1	1	1	1	1	1	1	1	0	1	1	0	1	1	1	1	1	1	1	1	1	1	1	1	1	1	1	1	1	1	1	1	1	1	1	0	1	1	1	1	0
	K09764	1	1	1	1	1	1	0	1	1	1	0	1	1	0	0	0	1	1	0	1	1	1	1	1	1	1	1	1	1	1	1	0	1	1	1	1	1	0	1	1	1	0	1	1	0	0	1	0
	K09791	1	1	1	0	1	1	1	1	1	0	1	1	1	1	1	1	1	1	1	1	1	1	1	1	1	1	1	1	1	1	1	1	1	1	1	0	1	1	1	1	0	0	1	0	1	0	1	1
	K09793	1	0	0	1	1	1	1	1	0	0	1	0	1	1	1	1	1	1	1	1	1	0	0	0	0	1	0	1	1	1	1	1	1	1	1	1	1	0	1	1	0	1	1	1	1	0	1	1
	K09796	1	1	1	1	1	1	1	1	1	1	1	1	1	1	1	1	1	1	1	1	1	1	0	1	1	1	0	1	1	1	1	1	1	1	1	1	1	0	0	0	1	1	1	1	1	1	1	1
	K09803	1	0	0	0	1	1	0	0	1	0	1	0	1	0	0	0	0	0	0	1	1	1	0	0	0	1	0	1	1	1	1	0	1	1	1	1	0	1	0	1	0	1	1	1	0	0	0	1
	K09807	1	0	1	1	1	1	0	1	0	1	1	1	1	1	1	0	0	1	0	1	1	1	1	1	1	1	1	1	1	1	0	1	1	1	1	1	1	0	1	1	1	1	1	1	1	1	1	0
	K09903	1	1	1	1	1	1	1	1	1	1	1	1	1	1	1	1	1	1	1	1	1	1	0	1	1	1	0	1	1	1	1	1	1	1	1	1	1	1	1	1	0	1	1	1	1	1	1	1
	K09927	1	0	1	1	1	1	1	1	0	1	1	1	1	1	1	1	1	1	1	1	1	0	0	1	1	1	1	0	1	0	1	1	1	1	1	1	1	1	0	1	1	1	1	0	1	1	1	1
	K09969	1	1	0	1	1	0	0	0	1	0	0	0	0	1	1	0	0	1	0	0	0	0	0	0	0	0	0	1	1	1	1	0	1	1	1	0	0	1	0	1	0	1	0	1	1	1	0	0
	K09970	1	0	1	0	1	0	0	0	1	0	0	0	0	1	1	0	0	1	0	0	0	0	0	0	0	0	0	1	1	1	1	0	1	1	1	0	1	1	0	1	0	1	0	1	1	1	0	0
	K09971	1	0	1	1	1	0	0	0	1	0	0	0	0	1	1	0	0	1	0	0	0	0	0	0	0	0	0	1	1	1	1	0	1	1	1	0	1	1	0	1	0	1	0	1	1	1	0	0
	K10112	0	0	1	1	1	1	1	1	1	1	1	0	1	1	1	0	1	1	1	1	0	1	0	1	0	1	0	1	1	0	1	1	1	1	1	1	1	0	0	1	1	1	1	0	1	1	0	0
	K10232	1	0	0	0	1	1	1	0	1	0	1	0	1	1	0	0	1	1	1	1	1	1	0	1	0	1	0	1	1	0	1	1	0	1	1	1	1	0	1	1	1	0	0	0	0	0	0	0
	K10233	0	0	1	0	1	1	1	0	1	0	1	0	1	1	0	0	1	1	1	1	1	0	0	1	0	1	0	1	1	0	1	0	0	1	1	1	1	0	1	1	1	0	0	0	0	0	0	0
	K10234	0	0	1	0	1	1	1	0	1	0	1	0	1	1	0	0	1	1	1	1	1	1	0	1	0	1	0	1	1	0	1	0	0	1	1	1	1	0	1	1	1	0	0	0	0	0	0	0
	K10563	0	1	1	1	1	1	1	1	1	1	1	1	1	1	1	1	1	1	1	1	1	1	1	1	1	1	1	1	1	1	1	1	1	1	1	0	1	1	1	1	1	1	1	1	1	1	1	1
	K10618	1	1	1	1	1	1	0	0	1	0	1	0	1	1	1	1	0	1	1	1	1	1	0	1	0	1	1	0	1	1	1	0	1	1	1	1	1	1	1	1	1	1	1	1	1	1	1	1
	K10702	1	0	1	0	0	1	1	1	1	1	1	1	1	1	1	1	1	0	0	1	1	1	0	1	1	1	1	1	1	0	1	1	0	1	0	1	1	1	1	1	1	1	1	1	1	1	1	0
	K10773	1	1	1	1	1	1	1	1	1	1	1	1	1	1	1	1	1	1	1	1	1	1	1	1	1	1	1	1	1	1	1	1	1	1	1	1	1	1	0	1	1	1	1	1	1	1	1	1
	K10778	1	0	0	1	0	1	0	1	1	0	1	0	1	1	1	0	1	1	1	1	1	1	0	0	0	0	0	1	1	0	0	1	0	1	1	1	1	0	1	0	1	1	1	1	1	1	1	0
	K10822	1	1	1	1	0	1	1	1	1	1	0	0	1	1	1	0	1	1	1	1	1	1	1	1	1	0	0	1	1	1	1	0	1	1	1	1	1	0	0	0	0	1	0	1	1	1	0	0
	K10823	0	0	1	1	1	1	1	1	1	1	0	1	1	1	1	1	1	1	1	1	1	1	1	1	1	1	1	1	1	1	1	1	1	1	1	1	1	0	1	1	1	1	0	1	1	1	1	0
	K10907	0	1	0	1	0	1	1	1	1	1	1	1	1	1	1	0	1	1	0	1	1	1	1	1	1	0	1	1	1	0	1	1	1	0	1	1	1	0	0	0	1	1	1	1	1	1	1	1
	K10914	1	1	1	0	1	1	0	1	1	1	1	1	1	0	0	0	1	0	1	0	1	1	1	0	1	1	1	1	1	1	1	1	1	1	1	1	1	0	0	1	1	1	1	1	1	0	0	0
	K10947	0	1	1	1	1	0	0	1	0	0	1	1	1	0	1	0	1	1	0	0	0	1	0	1	1	1	1	1	0	0	0	1	0	0	0	1	1	1	1	1	1	1	1	1	1	1	1	0
	K11062	1	0	1	1	1	0	1	1	1	1	1	0	1	1	1	0	1	1	1	1	1	1	0	0	0	1	0	0	1	1	1	0	1	1	1	1	1	0	1	0	0	1	1	1	0	1	1	0
	K11065	1	0	1	1	0	1	1	0	1	1	1	0	1	1	1	0	1	1	1	0	1	1	0	0	0	0	0	1	1	1	1	1	0	1	0	1	1	0	0	0	1	1	1	1	0	0	0	0
	K11068	1	0	1	0	1	0	0	1	0	0	1	0	1	1	1	0	1	0	0	1	0	0	0	0	0	1	0	0	0	0	1	1	1	1	1	0	1	0	1	0	1	1	1	1	1	0	1	0
	K11070	1	1	1	1	0	1	1	1	1	1	1	0	0	1	1	0	0	1	1	0	0	1	0	1	0	1	0	1	1	1	1	1	0	1	0	1	0	0	0	1	0	0	0	1	1	0	0	0
	K11071	1	1	1	1	1	1	1	1	1	1	1	0	1	1	1	1	0	1	1	0	1	1	0	1	0	1	0	1	1	1	1	1	0	1	0	1	0	0	0	1	1	0	1	1	0	1	0	1
	K11072	1	0	1	1	1	1	1	1	1	1	1	0	1	1	1	0	1	0	1	0	1	1	0	1	0	1	0	1	1	1	1	1	0	1	0	1	1	0	0	1	1	0	1	1	1	1	1	0
	K11212	1	0	1	1	1	1	1	1	0	1	1	1	1	1	1	0	1	1	1	1	1	1	1	0	1	1	1	1	1	1	1	1	1	1	1	0	1	0	1	1	1	1	1	0	1	1	1	0
	K11261	1	1	1	1	1	1	1	1	1	0	1	1	1	1	1	0	1	1	0	0	0	0	1	1	1	0	0	1	1	1	1	1	1	0	1	1	1	1	0	0	0	1	1	1	1	1	1	0
	K11443	1	1	1	1	1	0	0	1	0	0	1	0	1	1	1	1	1	0	0	0	1	1	0	1	0	1	1	0	0	1	1	1	1	1	1	1	1	1	1	1	1	1	1	1	1	1	1	1
	K11529	1	1	1	0	1	1	1	1	1	1	1	0	1	0	0	1	1	0	1	1	1	1	0	0	0	1	0	1	1	1	1	1	1	1	0	1	1	1	1	1	1	1	1	1	1	0	1	1
	K11717	1	1	1	1	1	1	1	1	1	1	1	1	1	1	1	1	0	1	1	1	0	1	1	1	1	1	1	1	1	1	1	1	1	1	1	1	1	1	1	1	1	1	1	1	0	1	1	1
	K11749	1	1	1	1	1	1	1	1	1	1	1	1	1	1	1	1	1	1	1	1	1	1	1	1	0	1	1	1	1	1	1	1	1	1	1	1	1	1	1	1	1	1	1	0	1	1	1	1
	K11753	1	1	1	1	1	1	1	1	1	1	1	1	1	1	1	1	1	1	1	1	1	1	1	1	1	1	1	1	1	1	1	1	1	1	1	1	1	1	1	1	1	1	1	1	1	1	1	1
	K11754	0	1	1	0	1	1	1	1	1	1	1	1	1	0	0	1	1	0	1	1	1	1	1	1	1	1	0	0	0	0	1	0	1	1	1	1	1	1	1	1	1	0	1	1	0	0	1	1
	K11912	0	0	0	1	1	1	1	1	1	0	1	0	1	1	1	0	1	1	0	0	1	1	0	1	0	1	0	0	0	0	1	1	1	0	1	1	1	0	0	1	1	0	1	1	0	1	1	0
	K11927	1	1	0	1	1	1	1	1	1	0	1	0	1	1	1	1	1	1	0	0	1	1	0	1	0	1	0	1	0	1	1	1	1	1	1	0	1	1	1	1	0	0	0	1	1	1	1	1
	K12132	1	1	1	1	1	1	1	1	1	1	1	1	1	1	1	1	1	1	1	1	1	1	0	1	1	1	0	1	1	1	1	1	1	1	1	1	1	1	1	1	1	1	1	1	0	1	1	1
	K12234	1	0	0	1	1	1	1	1	1	1	1	1	1	1	1	0	1	1	1	1	1	1	1	1	1	1	1	1	1	0	1	1	1	0	1	0	1	0	1	1	1	0	0	1	1	1	0	0
	K12410	1	1	0	1	1	1	1	1	1	1	1	1	1	1	1	0	1	1	0	1	1	1	1	1	1	1	0	0	1	1	1	1	1	1	1	1	1	1	1	1	1	1	1	0	1	1	0	0
	K12454	0	0	1	1	1	0	1	1	0	0	1	0	1	1	1	0	1	0	1	1	1	0	0	1	0	1	0	0	0	1	1	0	1	0	1	0	1	0	1	1	1	0	1	1	1	0	1	0
	K12510	1	0	1	1	0	0	0	1	0	1	1	1	1	1	1	0	1	1	0	0	1	1	0	1	1	0	1	0	1	1	1	1	1	1	1	1	1	0	1	0	1	1	1	1	1	1	0	0
	K12511	1	0	1	1	0	0	0	1	0	1	1	1	1	1	1	0	1	1	0	0	1	1	0	1	1	0	1	0	1	1	1	1	1	1	1	1	1	0	1	0	0	1	1	1	1	1	1	0
	K12533	1	1	1	1	1	1	1	1	1	1	1	1	1	0	1	1	1	0	0	1	1	1	0	1	0	1	1	0	1	1	1	1	0	0	0	1	1	1	1	0	1	0	1	1	1	1	0	1
	K12574	1	1	1	1	1	1	1	0	1	1	1	1	1	1	1	1	1	1	1	1	1	1	1	1	1	1	1	1	1	1	1	1	1	1	1	1	1	1	0	1	1	1	1	1	1	1	1	1
	K12634	1	0	1	1	0	1	1	0	1	0	1	1	1	1	1	0	0	1	1	0	0	1	1	1	1	0	1	1	1	1	0	1	0	0	0	0	1	1	0	0	1	1	1	0	1	0	1	0
	K12906	1	1	1	1	1	1	1	1	1	1	1	1	1	1	1	0	1	1	1	1	1	1	1	1	1	1	1	1	1	1	1	1	1	1	1	1	1	0	1	1	1	1	1	1	1	1	1	0
	K12960	1	1	1	1	1	1	1	1	1	0	1	0	1	1	1	1	1	1	1	1	1	1	0	1	0	1	0	1	1	0	1	1	1	1	1	1	1	0	1	1	1	1	1	1	0	1	1	1
	K12994	1	1	1	1	1	1	1	0	1	0	0	0	0	1	1	1	0	1	1	1	1	1	0	1	0	1	0	1	1	1	1	0	1	1	1	0	0	1	0	1	0	1	0	1	1	1	0	1
	K13000	0	1	0	0	0	1	0	1	1	0	0	0	0	1	1	1	1	0	1	0	1	1	1	1	0	0	1	0	1	1	1	0	0	1	0	1	0	0	0	0	0	1	0	0	1	0	1	1
	K13015	1	1	1	1	1	1	1	1	1	1	1	0	1	1	1	1	1	1	1	1	1	0	0	1	0	1	0	1	0	1	0	1	1	1	1	1	1	1	1	1	1	1	0	0	1	1	1	1
	K13038	0	1	0	1	0	1	0	1	1	1	1	1	1	1	1	1	1	1	0	1	1	1	1	0	1	1	1	0	0	0	1	1	1	1	1	1	1	1	1	1	1	0	1	1	0	1	1	1
	K13282	1	1	1	1	1	0	0	1	1	1	1	0	1	0	0	1	1	1	0	1	1	1	0	1	0	1	0	0	1	1	0	1	0	1	0	1	1	1	1	1	1	1	1	0	1	0	1	1
	K13283	0	0	1	0	1	1	1	1	1	0	1	0	1	1	0	0	1	0	1	0	0	1	0	1	0	1	0	1	1	1	1	1	1	0	1	1	0	0	0	1	1	1	1	1	0	1	1	0
	K13292	1	1	1	1	1	1	1	1	1	1	1	1	1	1	1	1	1	1	1	1	1	1	1	1	1	1	1	1	1	1	1	1	1	1	1	1	1	1	1	1	1	1	1	1	1	1	1	1
	K13306	1	1	1	0	1	1	0	1	1	1	1	0	1	0	0	0	1	0	0	0	1	1	1	0	0	1	0	0	1	0	0	1	1	1	1	1	1	0	0	1	1	1	1	1	1	0	1	1
	K13326	1	0	1	1	0	1	1	1	1	1	1	0	1	0	1	1	1	1	1	1	1	1	1	1	0	1	1	1	1	1	1	1	0	0	0	1	1	1	1	1	1	1	0	1	1	1	1	1
	K13444	1	1	0	0	1	0	0	1	1	1	1	0	1	0	1	0	0	0	0	1	1	0	0	1	0	1	1	0	0	1	1	1	1	0	1	1	1	0	1	1	1	1	1	1	1	1	1	0
	K13473	1	1	0	1	1	1	0	1	1	0	1	0	0	1	1	1	0	1	0	0	1	1	1	1	1	1	0	1	1	1	1	1	1	1	1	1	1	1	1	0	1	1	0	0	1	1	0	1
	K13548	1	0	1	1	1	1	1	1	0	1	1	0	0	1	1	0	1	1	1	1	0	1	1	1	1	1	1	1	1	1	1	0	1	1	1	0	1	0	1	1	1	1	0	1	1	1	1	0
	K13829	1	1	0	0	1	1	1	0	1	1	1	1	0	0	0	1	0	0	1	0	1	0	1	1	1	1	1	0	1	1	1	1	1	1	1	1	1	1	0	1	1	1	1	0	1	0	1	1
	K13993	1	1	1	1	1	1	1	1	1	1	1	0	1	1	1	1	1	1	1	1	1	1	1	1	1	1	1	0	1	0	1	1	0	1	1	1	1	1	1	1	1	1	1	1	1	1	1	1
	K14047	1	1	1	1	1	1	1	1	0	1	1	1	1	1	1	1	1	1	1	1	1	1	1	0	1	1	0	1	1	1	1	1	1	1	1	1	1	1	1	0	1	1	1	1	1	1	0	1
	K14083	1	0	1	0	1	1	0	1	0	0	1	0	1	0	0	0	1	0	0	0	1	1	0	1	0	1	0	1	1	1	1	1	1	0	1	1	1	0	1	1	1	1	1	1	1	0	1	0
	K14155	1	0	1	1	0	1	1	1	0	0	1	1	1	1	1	0	1	1	1	0	1	0	0	1	1	0	0	1	1	1	0	1	1	1	0	1	1	0	1	0	1	1	1	0	1	1	1	0
	K14164	1	1	0	1	0	1	1	1	1	0	1	0	1	1	1	1	0	1	1	1	1	0	0	0	0	1	0	1	1	0	1	1	1	1	1	0	1	1	1	1	0	0	0	1	1	1	1	1
	K14254	1	1	1	1	1	1	0	0	1	1	1	1	0	1	1	0	0	1	1	1	1	0	1	0	1	0	1	1	1	1	1	1	1	1	1	0	0	1	0	0	1	1	1	0	1	1	1	0
	K14372	0	0	1	1	0	1	1	0	1	0	1	0	0	1	1	1	1	1	0	0	1	1	0	1	0	0	0	1	1	1	1	1	0	1	0	1	1	1	1	1	0	0	1	0	1	1	1	0
	K14374	1	1	1	0	1	1	0	1	0	1	1	1	1	1	1	1	1	1	1	1	1	1	1	1	1	1	1	1	1	1	1	1	1	1	1	1	1	1	1	1	1	1	0	0	1	1	1	1
	K14415	1	1	1	1	1	1	0	1	0	0	1	0	1	1	1	0	0	0	0	1	1	1	0	1	0	1	0	0	0	1	1	1	1	0	1	1	1	1	1	1	1	0	0	0	1	0	0	0
	K14441	1	0	0	1	1	1	1	1	1	1	1	1	1	1	1	0	1	1	1	1	1	1	1	1	1	1	0	1	1	1	1	1	0	1	1	1	1	0	1	1	1	0	1	0	1	1	1	0
	K14604	1	1	1	1	1	1	1	1	1	1	1	1	1	1	1	1	1	1	1	1	1	1	1	1	1	1	1	1	1	1	1	1	1	1	1	1	1	1	1	1	1	1	1	1	1	1	1	1
	K14742	1	1	1	1	1	1	1	1	1	1	1	0	1	1	1	1	1	1	1	1	1	1	1	1	1	1	1	1	1	1	1	1	1	1	1	1	1	1	0	1	1	1	1	1	1	1	1	1
	K14746	1	0	1	1	1	1	0	1	0	0	0	1	0	1	1	0	1	1	1	1	1	1	0	0	1	1	1	0	1	1	1	0	0	1	0	1	1	0	0	1	0	1	0	0	1	1	1	0
	K14941	1	0	1	1	1	1	0	1	0	1	1	1	1	1	1	0	1	1	1	1	1	1	1	1	1	1	1	1	1	1	1	1	1	1	1	0	1	0	1	1	1	0	1	1	1	1	0	0
	K14998	1	0	1	0	1	1	0	1	1	0	1	0	1	0	0	0	1	0	0	0	1	1	1	0	0	1	0	1	1	1	1	1	1	1	1	1	1	0	1	1	1	1	1	0	1	0	1	0
	K15034	1	1	0	0	1	1	0	1	1	0	1	0	1	1	0	1	1	0	0	0	1	0	0	0	0	1	0	1	0	1	1	1	1	1	1	1	1	1	1	1	1	1	1	1	1	0	0	1
	K15057	1	0	1	1	1	1	0	1	0	0	1	1	1	1	1	0	1	1	1	0	1	1	1	1	1	1	1	1	1	1	1	0	0	0	0	0	1	0	0	1	1	1	1	0	1	1	0	0
	K15238	1	1	1	1	1	1	1	1	1	1	1	1	1	1	1	0	1	1	1	1	1	1	1	0	1	1	1	1	1	1	1	1	0	0	1	1	1	0	1	0	1	1	1	0	1	0	1	0
	K15467	1	1	1	1	1	1	1	1	1	1	1	1	1	1	1	1	1	1	1	1	1	1	1	1	1	1	1	1	1	1	0	0	1	1	1	1	1	1	1	1	1	1	1	1	1	1	1	1
	K15519	0	0	0	1	1	1	1	1	1	0	1	0	1	1	1	0	1	0	0	1	1	0	0	1	0	1	0	0	0	0	1	1	0	1	1	1	1	0	0	0	1	0	1	1	0	1	1	0
	K15520	1	0	1	0	1	1	1	1	1	0	1	0	1	1	1	1	1	1	1	1	1	1	0	1	0	1	0	1	1	0	1	1	1	1	1	1	1	1	1	1	1	1	0	1	1	1	1	0
	K15521	1	1	1	0	1	0	1	1	1	1	1	1	1	0	1	1	0	0	1	1	1	1	1	1	1	1	1	0	1	1	1	1	1	0	1	1	0	1	1	1	1	1	1	1	1	1	0	1
	K15539	1	1	1	1	1	1	0	1	1	1	1	1	1	1	1	1	1	1	1	1	1	1	1	1	1	1	1	1	0	1	1	1	1	0	1	1	1	1	1	1	1	1	1	0	0	0	1	1
	K15558	1	1	1	1	1	1	1	1	1	1	1	1	1	1	1	1	1	1	1	1	1	1	1	1	1	1	1	1	1	1	1	1	1	1	1	1	1	1	1	1	1	1	1	1	1	1	1	1
	K15572	1	1	1	1	1	0	0	0	1	0	0	1	0	1	0	0	0	1	1	1	1	0	1	1	1	1	1	0	1	1	1	0	1	1	1	0	0	1	0	1	0	1	0	1	0	1	0	0
	K15575	1	0	1	0	1	1	1	1	1	0	1	1	1	1	1	0	1	1	1	1	1	1	1	1	1	1	1	1	1	1	1	1	1	1	1	1	1	0	1	1	1	1	1	1	1	1	1	0
	K15580	1	0	1	0	0	1	0	1	1	1	0	1	1	1	1	0	1	1	0	1	0	1	0	1	1	0	1	0	1	1	0	0	0	1	0	1	0	0	0	0	1	1	0	0	1	1	1	0
	K15770	1	0	0	1	1	1	0	1	1	0	0	0	1	1	1	0	1	0	0	0	1	1	0	1	0	1	0	1	1	1	1	0	1	1	1	1	0	0	0	1	0	1	0	1	1	1	1	0
	K15772	1	0	1	1	1	1	0	1	0	0	1	0	1	1	1	0	1	0	0	1	1	1	0	1	0	1	0	1	1	0	1	1	1	1	1	1	0	0	0	1	0	1	0	1	1	1	1	0
	K15789	1	0	1	1	1	0	0	1	0	0	1	0	1	0	1	0	1	0	0	0	1	0	0	0	0	1	0	1	1	0	1	1	1	0	1	1	1	0	1	1	1	0	1	1	0	1	1	0
	K15856	0	1	1	1	1	1	1	0	1	0	1	0	1	1	1	1	1	1	0	1	1	1	0	1	0	1	0	1	1	1	1	0	1	1	1	0	1	1	0	1	0	0	0	1	1	1	0	1
	K15866	1	1	1	1	1	1	1	1	1	0	1	1	0	1	1	1	0	0	1	1	1	1	0	1	1	1	0	0	1	1	1	1	1	0	1	1	1	1	0	1	1	1	0	0	1	1	0	1
	K15956	1	0	1	1	1	1	1	0	1	0	1	0	1	1	1	0	0	1	1	1	0	1	0	1	0	1	1	1	1	1	1	1	1	1	1	1	1	0	1	1	1	1	1	1	1	1	1	1
	K15967	1	1	1	1	1	1	1	1	1	1	1	1	1	1	1	1	1	1	1	1	1	1	1	1	1	1	1	1	1	1	1	1	1	1	1	1	1	0	1	1	1	1	1	1	1	1	1	1
	K15975	0	1	1	1	1	1	0	0	1	1	0	0	0	1	1	1	0	1	0	1	1	1	0	0	0	1	0	1	1	1	1	0	1	0	1	0	0	0	0	1	0	1	1	1	1	1	0	1
	K15987	1	0	1	0	1	1	1	1	1	0	1	0	1	0	1	0	1	1	1	1	0	1	1	0	0	1	0	1	1	1	1	1	1	1	1	1	1	0	1	1	1	1	1	0	0	1	1	0
	K16029	1	1	1	1	0	1	0	0	1	1	0	1	1	1	1	1	0	1	0	0	1	1	1	1	0	1	0	0	1	1	1	0	1	1	0	1	0	1	0	1	0	1	0	1	0	1	1	1
	K16033	1	0	0	0	1	1	0	1	1	1	1	1	1	1	1	1	0	0	0	1	1	1	0	0	0	0	1	0	1	0	0	1	0	1	0	0	1	1	0	1	1	1	0	0	0	1	1	0
	K16329	0	1	0	1	1	1	1	1	1	0	1	0	1	1	1	0	1	1	1	1	1	1	0	1	0	1	0	1	1	1	1	1	1	1	1	1	1	0	1	1	1	1	1	1	1	1	0	0
	K16410	1	1	0	1	1	0	0	1	1	0	1	0	1	1	0	1	1	1	0	0	1	0	1	1	0	0	0	1	1	1	1	0	0	0	1	1	0	1	1	1	0	1	1	0	1	1	1	1
	K16414	1	1	1	0	1	1	1	1	1	1	1	1	1	1	1	1	1	1	1	1	1	1	1	1	1	1	1	1	1	1	1	1	1	1	1	1	1	1	1	1	1	1	1	1	1	0	1	1
	K16434	1	1	1	1	1	1	1	1	1	1	1	1	1	1	1	1	1	1	1	1	1	1	1	1	1	1	1	0	1	1	1	1	1	1	1	1	1	1	0	1	1	1	1	1	1	1	1	1
	K16653	0	1	0	0	1	0	0	1	0	0	1	1	1	0	0	1	1	0	0	0	1	0	0	0	1	1	1	0	0	0	1	1	1	0	1	1	1	0	1	1	1	0	1	0	0	0	1	1
	K16785	1	1	1	0	1	1	0	1	1	0	1	0	1	0	0	0	1	0	1	1	1	1	0	0	0	1	0	1	1	1	0	1	0	1	0	1	1	0	1	1	1	1	1	1	1	0	1	0
	K16787	1	1	1	0	0	1	0	1	1	1	1	0	1	0	0	1	1	0	1	1	1	1	0	0	0	1	0	1	1	1	1	1	0	1	0	1	1	1	1	1	1	1	1	0	1	0	1	0
	K16862	0	0	1	1	1	1	0	1	1	1	1	0	1	1	1	1	1	1	0	1	1	1	0	0	0	1	0	1	0	0	1	1	1	0	1	1	1	0	1	1	1	0	1	1	0	1	1	1
	K16870	0	1	1	0	1	1	1	0	1	0	0	0	0	1	0	1	0	1	1	1	0	1	0	1	0	1	0	0	0	1	1	0	1	0	1	0	0	1	0	1	0	1	0	1	0	0	0	1
	K16927	1	1	1	0	0	1	1	0	1	1	0	0	0	0	0	0	0	0	0	1	0	0	0	0	0	1	0	1	1	1	1	0	0	1	0	0	0	1	0	1	0	1	0	0	1	0	0	1
	K17050	1	1	1	1	1	1	1	1	1	1	1	0	1	0	1	1	1	0	1	1	1	1	1	1	0	1	1	1	1	1	1	1	1	1	1	1	1	1	1	1	1	1	1	1	1	0	1	1
	K17051	1	1	1	0	0	1	1	0	0	0	1	1	1	0	0	1	0	0	0	1	0	1	1	1	1	0	0	1	1	1	1	1	1	1	1	0	1	0	0	0	1	1	0	0	0	0	1	1
	K17218	1	1	1	1	0	1	1	1	1	0	1	0	1	0	0	0	1	0	1	1	1	1	1	1	0	0	1	1	0	0	1	1	0	0	0	1	0	1	1	0	1	1	1	1	1	1	0	1
	K17247	1	1	1	0	1	1	1	1	1	0	1	0	1	1	0	1	1	0	1	1	1	1	0	1	0	1	0	1	1	0	1	1	1	1	1	1	1	1	0	1	1	1	1	1	1	0	1	1
	K17686	1	1	1	0	1	1	1	1	1	1	1	1	1	1	1	1	1	1	1	1	1	1	1	1	1	1	1	1	1	1	1	1	1	1	1	1	1	1	0	0	1	1	1	0	1	1	0	1
	K17758	1	1	1	1	0	1	1	1	0	1	1	1	1	1	1	1	1	1	1	1	1	1	1	1	1	1	1	1	1	1	1	1	1	1	1	1	1	1	0	0	1	1	1	1	1	1	1	1
	K17836	1	0	1	1	1	0	0	1	1	1	1	1	1	1	1	0	1	1	0	1	1	1	0	0	1	1	1	1	1	1	1	1	1	1	1	0	1	0	1	1	1	0	1	1	0	0	1	0
	K17987	0	0	0	1	1	0	0	1	1	0	1	0	1	0	0	0	1	1	0	0	1	0	0	0	0	1	0	0	1	0	0	1	1	0	1	1	1	0	1	1	1	0	1	1	0	0	1	0
	K18189	1	1	1	1	1	1	1	1	1	1	1	1	1	0	1	1	1	1	1	1	1	1	1	1	1	1	1	1	1	1	1	1	1	0	1	1	1	1	1	1	1	1	1	1	1	1	1	1
	K18227	0	0	1	1	1	1	0	0	1	1	0	0	1	1	0	0	0	1	0	1	1	1	1	1	0	1	0	0	1	1	1	0	1	1	1	1	1	0	0	1	0	0	1	1	1	0	1	0
	K18346	1	1	1	1	1	1	1	1	1	1	1	0	1	1	1	1	1	1	1	1	1	1	0	1	0	1	0	1	1	1	1	1	1	0	0	1	1	1	1	1	0	1	1	0	1	1	1	1
	K18354	1	1	1	1	1	1	1	1	1	1	1	0	1	1	1	1	1	1	1	1	1	1	0	1	0	1	0	1	0	1	1	1	1	1	1	1	1	1	1	1	1	1	1	1	1	1	1	1
	K18614	1	0	1	1	0	0	1	1	1	1	1	1	1	1	1	1	1	1	1	1	1	1	1	1	1	1	1	0	1	1	1	1	0	1	1	1	1	1	1	1	1	1	1	1	1	0	1	0
	K18672	1	1	1	1	1	1	1	1	1	1	1	1	1	0	1	1	1	1	1	1	1	1	1	1	1	1	1	1	0	1	1	1	1	1	0	1	1	1	1	1	1	1	1	1	1	1	1	1
	K18682	1	1	1	1	1	1	1	0	1	1	1	1	1	1	1	1	0	1	1	1	1	1	1	1	1	1	1	0	1	1	1	1	1	1	0	1	1	1	1	1	1	1	1	1	1	1	1	1
	K18707	0	0	0	1	1	1	0	1	0	0	1	1	1	0	1	1	1	1	0	0	0	0	0	0	0	1	1	1	1	1	1	0	1	1	0	1	1	0	0	1	0	0	1	1	0	1	1	1
	K18814	1	1	1	1	1	1	1	0	1	0	0	0	1	1	1	1	1	1	1	1	1	1	0	1	0	1	0	1	1	1	1	0	1	1	1	0	0	1	1	1	0	1	0	1	1	1	0	1
	K18843	1	0	0	1	0	1	0	0	1	0	1	1	1	1	0	1	0	0	1	1	0	0	0	0	0	1	0	0	1	1	1	0	0	1	1	0	1	1	1	1	0	1	0	0	1	1	0	0
	K18917	0	0	1	1	0	0	1	1	1	0	1	0	1	0	1	0	1	0	1	0	1	1	0	1	0	0	1	0	1	0	0	1	1	1	1	1	1	0	1	0	1	1	1	1	0	0	1	0
	K18930	1	1	1	0	1	1	0	0	1	0	0	0	1	0	0	0	1	0	0	0	1	0	0	0	0	1	1	0	1	1	1	1	1	0	1	0	1	0	1	0	1	1	1	0	1	0	0	0
	K18979	0	1	0	1	1	1	1	1	1	1	1	1	1	1	1	1	1	1	1	1	1	0	0	1	1	1	0	1	1	1	1	1	1	1	1	0	1	0	1	1	1	1	1	1	1	1	1	1
	K19002	0	0	0	0	1	1	0	0	1	0	1	0	1	0	0	0	1	0	0	0	1	0	0	0	0	1	0	1	0	0	1	1	1	1	0	1	1	0	1	1	1	0	1	1	0	0	1	0
	K19111	1	0	1	1	1	1	1	1	1	0	1	1	1	1	1	0	1	1	1	1	1	1	0	0	1	1	0	1	1	1	1	1	1	1	1	1	1	1	0	1	1	1	1	1	1	1	1	0
	K19191	1	0	1	1	1	1	1	1	0	1	1	1	1	1	1	0	1	1	1	1	1	1	0	1	1	1	1	1	1	1	1	1	1	0	1	1	1	0	0	1	1	1	1	1	1	1	1	0
	K19200	1	1	1	0	0	1	0	1	0	1	1	0	1	0	0	1	1	0	1	0	1	0	0	1	0	0	0	1	1	0	0	1	0	1	0	1	1	1	1	0	1	1	1	1	1	0	1	0
	K19225	0	0	1	1	0	1	1	1	1	0	1	0	1	1	1	1	1	1	0	0	1	1	0	1	0	0	0	1	1	1	0	1	0	1	0	1	1	0	1	0	1	1	1	0	1	1	1	1
	K19294	0	1	0	0	1	0	0	1	0	0	1	0	1	1	1	1	0	1	1	0	1	0	0	0	0	1	0	0	0	0	0	1	0	0	0	1	1	1	1	1	1	0	0	0	1	1	0	1
	K19302	0	0	1	1	1	0	0	1	1	1	1	0	1	0	1	1	1	0	0	1	1	1	1	1	0	0	1	0	0	1	1	1	1	1	1	1	1	0	1	1	1	0	1	1	0	0	1	1
	K19314	1	0	1	1	1	1	1	1	1	0	1	1	1	1	1	0	1	1	1	1	1	1	0	1	1	1	0	0	1	1	1	1	0	1	0	1	1	0	0	1	1	1	1	0	0	0	1	0
	K19341	1	1	0	0	1	1	0	0	1	1	0	0	0	0	0	1	0	0	0	0	1	0	0	0	1	1	0	1	1	1	1	0	0	1	0	0	0	1	0	1	0	1	0	0	1	1	0	1
	K19542	1	0	1	1	1	1	1	1	0	1	1	1	1	1	1	1	1	1	1	1	1	1	1	0	1	1	1	1	1	0	1	1	1	0	1	1	1	0	1	0	1	1	1	1	1	1	1	0
	K19630	1	1	1	1	1	1	1	1	0	0	1	1	0	1	1	0	1	1	1	1	1	1	1	1	1	1	1	1	1	1	1	1	1	1	0	0	1	1	0	1	1	1	1	0	1	1	1	1
	K19635	1	0	1	1	0	1	0	1	1	1	1	1	1	0	1	0	1	0	1	1	0	0	0	1	1	1	1	1	1	1	1	0	1	1	1	1	1	0	1	1	0	1	1	1	1	1	1	0
	K19639	1	0	1	1	1	0	0	1	1	1	1	0	0	1	1	1	1	0	1	1	1	0	1	1	1	1	1	1	1	1	0	0	1	1	1	1	1	0	1	1	0	1	1	0	0	1	1	0
	K19646	1	1	0	1	0	1	1	0	1	1	1	1	1	0	0	0	1	0	0	1	1	1	1	1	1	0	1	0	1	1	0	1	1	1	1	1	1	1	0	0	1	1	0	1	1	1	1	0
	K19689	1	0	1	1	1	1	1	1	1	1	1	0	1	1	1	0	1	1	1	1	1	1	0	1	0	1	0	1	1	1	1	1	1	1	1	1	1	0	1	1	1	1	1	0	1	1	1	0
	K19725	1	0	1	1	1	1	1	1	1	1	1	1	1	1	1	0	1	1	1	1	1	1	1	1	1	1	1	1	1	1	1	1	1	1	1	1	1	0	0	1	1	1	1	0	1	1	1	0
	K19762	1	1	1	1	1	1	1	1	1	1	1	1	1	1	1	1	1	1	1	1	1	1	1	1	1	1	1	1	1	1	1	1	1	1	1	1	1	1	1	1	1	1	1	1	1	1	1	1
	K19854	1	1	1	1	1	1	0	1	1	0	1	1	1	0	1	1	1	1	1	0	1	1	1	0	1	1	1	1	1	1	1	1	1	1	1	0	0	1	0	1	1	1	1	0	1	0	0	1
	K19889	1	1	1	1	1	1	1	1	1	1	1	1	1	1	1	1	1	1	1	1	1	1	1	1	1	1	1	1	1	1	1	1	1	1	1	1	1	1	1	1	1	1	1	1	1	1	1	1
	K19958	1	0	1	0	0	1	1	1	1	1	1	1	1	1	1	1	1	1	0	1	1	0	1	0	1	0	1	0	1	1	1	0	0	1	1	1	1	0	1	0	1	1	1	0	1	1	1	1
	K19960	1	0	1	0	1	0	0	1	0	1	0	1	1	1	1	0	1	0	1	1	1	1	1	0	1	1	1	1	1	1	1	0	0	1	0	1	0	1	1	1	0	1	0	1	1	1	0	0
	K19962	1	1	1	0	1	1	1	0	1	1	0	0	0	0	1	1	0	1	1	0	1	0	0	0	0	0	0	1	1	1	1	0	1	1	1	1	0	1	0	0	0	1	1	0	0	0	1	1
	K19963	0	0	1	1	1	1	1	0	1	0	1	1	1	1	0	0	1	1	1	1	1	1	0	0	0	1	1	0	1	0	1	1	1	1	1	1	0	0	0	1	1	0	0	0	0	1	0	0
	K20074	1	0	1	1	1	1	1	1	1	1	1	1	1	1	1	0	1	1	0	1	1	1	0	1	1	1	0	0	1	1	1	1	1	0	1	1	1	0	0	1	1	1	1	1	1	1	1	0
	K20143	1	1	1	1	1	1	1	1	1	1	1	1	1	1	1	1	1	1	1	1	1	1	1	1	1	1	1	1	1	1	1	1	1	1	1	1	1	1	1	1	1	1	1	1	1	1	1	1
	K20146	1	1	1	1	1	0	1	0	1	1	0	1	0	1	1	1	0	1	1	1	1	0	0	1	1	1	1	1	1	1	1	1	1	0	1	1	1	1	0	1	1	1	0	1	1	1	0	1
	K20152	1	0	1	1	1	0	0	0	1	0	1	0	1	1	1	0	1	1	1	1	1	0	1	0	0	1	0	1	1	1	1	0	1	1	1	1	1	0	0	1	0	1	0	1	1	1	1	0
	K20155	0	1	1	1	1	1	1	1	1	1	1	1	1	1	1	0	1	1	1	1	1	1	1	1	1	0	1	1	1	1	1	0	1	0	1	1	1	1	1	0	0	0	1	1	1	1	1	0
	K20158	0	0	1	0	1	0	1	1	0	1	1	0	0	1	0	0	1	0	0	0	1	1	0	0	0	1	0	1	1	1	1	0	1	0	1	1	1	0	1	1	1	0	0	1	1	0	0	0
	K20171	1	0	1	1	0	1	1	1	1	1	1	1	1	1	1	0	1	1	1	1	1	1	1	1	1	1	1	1	1	1	1	1	1	1	1	1	1	0	1	1	1	1	1	1	1	1	1	0
	K20340	0	0	1	1	0	0	1	1	0	0	1	0	1	1	1	0	1	1	1	1	1	1	0	1	1	0	0	1	0	1	1	1	1	0	1	1	1	0	1	0	1	0	1	1	0	1	1	0
	K20386	1	1	1	1	1	1	1	1	1	1	1	1	1	1	1	1	1	1	1	1	1	1	1	1	1	1	1	1	1	1	1	1	1	1	1	1	1	1	1	1	1	1	1	1	1	1	1	1
	K20437	1	0	1	0	0	0	0	1	0	0	1	1	1	1	0	0	0	0	0	0	1	1	0	0	1	1	1	1	1	0	1	1	1	1	1	1	1	0	1	0	1	0	1	1	1	1	1	0
	K20438	0	1	0	0	1	1	0	0	1	0	1	1	1	1	1	1	0	0	1	1	1	1	0	1	1	0	1	1	1	1	1	1	1	1	1	1	1	1	0	0	0	1	1	1	1	0	0	0
	K20444	1	1	1	1	1	1	1	0	1	1	1	0	1	1	0	0	0	1	1	1	1	1	0	1	0	1	0	1	1	1	1	0	1	1	1	0	0	0	0	1	0	1	0	1	1	0	0	1
	K20534	1	1	1	1	1	1	0	1	1	0	1	0	1	1	1	1	1	1	1	1	1	1	0	1	0	1	0	1	1	1	1	1	1	1	1	1	1	1	1	1	1	1	1	1	1	1	1	1
	K20548	1	1	1	0	1	1	0	1	0	0	1	0	1	0	0	0	1	0	1	0	1	1	0	1	0	1	0	1	0	1	1	1	1	1	1	0	1	0	1	1	1	1	1	1	1	0	1	1
	K20568	1	0	1	1	0	0	1	1	0	1	0	0	0	1	1	0	0	1	1	1	0	1	0	1	0	0	0	1	1	1	0	0	1	1	0	1	0	0	0	0	0	1	1	0	1	1	1	0
	K20569	1	0	1	0	1	1	1	1	0	1	1	0	1	0	0	0	1	0	1	1	1	0	0	0	0	0	0	1	1	1	0	1	1	1	1	1	1	0	1	0	0	1	1	1	1	1	1	0
	K20571	1	0	1	1	1	1	1	1	1	1	1	1	1	1	1	0	1	1	1	1	1	1	1	1	1	1	1	1	1	1	1	1	1	1	1	1	1	0	1	1	1	1	1	1	1	1	1	0
	K20573	1	1	1	1	1	1	1	1	1	1	1	0	1	1	1	1	1	1	1	1	1	1	0	1	1	1	1	1	1	1	1	1	1	1	1	1	1	1	0	1	1	1	1	1	1	1	1	1
	K20578	1	1	1	1	1	1	1	1	1	1	1	1	1	1	1	1	1	1	1	1	1	1	1	1	1	1	1	1	1	1	1	1	1	1	1	1	1	1	1	1	1	1	1	1	1	1	1	1
	K20581	1	1	0	1	1	1	1	0	1	0	0	1	0	1	1	0	0	1	0	1	0	0	0	1	1	1	1	1	1	1	1	0	1	1	1	0	0	0	0	1	0	1	0	0	1	0	0	0
	K20583	0	1	1	0	0	1	1	1	1	1	1	1	1	0	1	0	1	0	1	1	1	1	1	0	1	0	0	0	0	0	0	1	1	0	1	1	1	0	0	0	1	0	1	1	0	0	1	0
	K20589	1	1	1	1	1	1	1	1	1	1	1	1	1	0	1	1	1	0	1	1	1	1	1	1	0	0	0	0	1	1	1	1	1	1	1	1	1	1	1	0	1	1	1	1	1	1	1	1
	K20590	1	1	1	1	0	1	1	1	1	1	1	1	1	1	1	1	1	1	1	1	1	1	1	1	0	1	1	1	1	1	0	1	0	1	1	1	1	0	1	1	1	1	1	0	1	1	1	1
	K20615	1	0	1	1	1	0	1	1	1	1	1	1	1	1	1	1	1	1	1	1	1	1	1	1	1	1	1	1	1	1	1	1	1	1	1	1	1	1	1	1	1	1	1	1	1	0	1	1
	K20681	0	1	1	1	1	1	1	1	1	0	1	1	0	1	1	1	1	1	1	1	0	1	0	1	1	1	1	1	0	0	1	1	1	0	0	1	0	1	1	1	1	1	0	0	0	0	1	1
	K20758	1	0	1	1	1	1	1	1	1	1	1	1	1	1	1	0	1	1	1	1	1	1	1	1	1	1	1	1	1	1	1	1	1	1	1	1	1	0	0	1	1	1	1	1	1	1	1	0
	K21000	1	1	1	1	1	1	1	0	1	1	0	0	0	1	1	1	0	1	1	1	1	1	0	1	0	1	0	1	1	1	1	0	1	1	1	0	0	1	0	1	0	1	0	1	1	1	0	1
	K01488	0	0	1	1	0	1	0	1	0	0	1	0	1	1	1	0	1	1	0	1	1	0	0	1	0	0	0	0	0	0	1	1	1	0	1	1	1	0	1	0	1	0	1	1	0	0	1	0
	K01661	0	1	1	1	1	0	0	0	0	1	0	0	0	0	0	1	0	1	0	0	1	1	1	0	1	1	1	1	1	1	1	0	1	1	1	0	0	1	0	1	0	1	0	1	1	1	0	1
	K05979	0	0	0	0	1	0	0	1	0	0	1	1	1	1	0	0	1	0	0	1	0	0	0	0	1	1	1	0	0	0	0	1	0	0	0	1	0	0	1	1	0	1	1	0	0	0	1	0
	K06048	1	0	1	0	1	1	1	0	1	0	0	0	0	0	0	0	0	0	1	1	1	1	0	1	0	1	0	1	1	1	1	0	1	1	1	0	0	0	0	1	0	1	0	0	1	0	0	0
	K13378	0	1	0	0	0	1	0	1	1	0	1	0	1	0	0	1	1	0	0	1	1	0	0	1	0	0	0	1	1	0	1	1	1	1	1	0	1	0	1	0	1	1	0	1	0	0	0	1
	K15581	1	0	1	0	0	1	1	0	1	1	0	1	0	1	1	0	0	1	1	1	0	1	0	0	1	0	1	0	1	1	1	0	0	1	0	1	1	0	1	0	0	1	0	0	1	1	0	0
	K20439	0	0	1	0	1	1	0	0	0	1	1	1	1	0	1	0	0	1	1	1	0	0	1	0	1	1	0	1	1	1	0	0	0	0	0	0	0	0	1	1	0	1	1	1	0	1	1	0
	K00140	1	0	1	1	0	0	1	1	0	0	1	0	1	1	1	0	1	1	1	1	0	1	0	0	0	0	1	0	1	1	0	1	0	1	0	0	1	0	0	0	1	0	0	0	0	1	1	0
	K00230	1	1	0	1	0	0	0	1	0	0	1	1	0	1	1	1	1	1	0	0	0	0	0	1	1	1	0	1	1	1	0	0	0	1	0	0	0	1	0	1	0	1	0	0	0	1	0	0
	K00963	1	1	0	0	1	0	0	0	0	0	0	1	0	0	0	1	0	0	0	0	0	1	1	0	1	1	1	1	1	1	0	0	1	1	1	0	0	1	0	1	0	1	0	1	1	0	0	1
	K01004	0	0	1	0	0	1	0	1	1	0	1	0	1	1	1	0	1	0	0	0	1	1	0	0	0	0	0	1	0	0	1	1	1	0	1	1	1	0	1	0	1	0	1	1	0	1	1	0
	K01192	1	0	0	1	0	1	0	1	0	0	1	0	0	1	1	0	1	0	0	1	0	0	0	1	0	1	0	1	1	1	1	0	1	1	1	1	0	0	0	1	0	0	0	1	1	1	0	0
	K01805	0	0	1	1	0	1	0	1	0	1	1	0	0	0	1	0	1	1	0	1	1	1	0	1	0	0	0	0	0	0	0	0	1	1	0	1	1	0	1	1	1	1	0	1	1	1	1	0
	K02510	1	0	0	0	0	1	1	0	0	1	0	1	0	1	1	0	0	1	1	1	1	0	1	1	0	0	1	1	1	1	1	0	0	1	0	1	1	0	0	0	0	1	0	0	1	1	0	0
	K03710	1	0	1	0	0	1	1	0	0	1	0	0	0	1	1	0	1	1	0	1	1	0	0	1	0	1	1	1	1	1	0	0	0	1	1	1	1	0	0	1	0	1	0	1	1	1	0	0
	K04773	1	1	1	1	1	0	1	0	0	0	0	0	0	1	1	0	0	1	1	1	1	1	1	0	0	1	1	0	1	1	1	0	1	0	1	0	0	1	0	1	0	1	0	1	1	0	0	0
	K05837	0	0	0	1	1	1	0	0	1	1	0	0	0	1	1	0	0	1	0	0	1	1	0	1	0	1	1	1	0	0	0	0	1	1	1	0	0	0	0	1	0	0	0	1	0	1	0	0
	K07150	0	0	0	1	0	0	1	1	1	0	1	0	1	1	1	0	1	1	0	0	1	0	0	1	0	0	0	0	0	1	0	1	0	1	0	1	1	0	1	0	1	0	1	0	1	1	1	0
	K09131	0	0	0	1	0	0	0	1	0	1	1	1	1	1	1	0	1	1	0	1	1	0	0	1	1	0	1	0	0	0	0	1	0	0	0	1	1	0	1	0	1	0	1	0	0	1	1	0
	K09684	1	0	1	1	1	0	0	0	1	1	0	0	0	1	1	0	0	1	0	0	1	1	0	0	0	1	1	0	1	0	1	0	1	1	1	0	0	0	0	1	0	1	0	1	1	1	0	0
	K10027	1	0	1	1	1	1	1	0	0	1	0	0	0	1	1	1	0	1	0	0	0	1	0	0	0	1	0	0	1	1	1	0	1	1	1	0	0	0	0	1	0	0	0	1	1	1	0	1
	K10117	0	0	1	1	0	1	0	1	1	1	1	0	1	1	1	0	1	1	0	1	1	1	0	1	0	0	0	0	1	1	0	0	0	1	0	0	1	0	0	0	0	1	0	0	1	1	1	0
	K10623	1	0	0	1	0	0	0	0	0	0	1	1	0	1	0	0	0	0	1	0	1	0	0	0	1	1	0	1	1	1	1	0	1	0	1	1	0	0	0	0	0	1	0	0	0	0	0	0
	K15571	1	0	1	1	1	0	0	0	0	1	0	1	0	1	1	0	0	1	0	0	0	1	1	0	1	1	0	0	1	1	1	0	1	1	1	0	0	0	0	1	0	1	0	1	1	1	0	0
	K18007	1	0	0	1	1	0	1	1	1	0	0	0	0	1	1	0	1	1	0	0	1	0	0	1	0	1	0	1	0	1	1	0	1	1	1	0	0	0	0	1	0	1	1	0	0	1	0	0
	K19342	1	1	0	0	1	1	0	0	1	1	0	1	0	0	0	1	0	0	0	0	1	0	0	0	1	1	0	1	1	1	1	0	0	1	0	0	0	1	0	1	0	0	0	0	1	0	0	1
	K00042	1	0	0	0	1	1	1	0	0	1	0	0	0	1	1	0	0	1	0	1	1	1	0	1	0	1	1	0	1	1	1	0	1	1	1	0	0	0	0	0	0	1	0	1	1	1	0	0
	K00457	0	1	0	0	1	0	0	1	0	0	1	0	1	0	0	1	1	0	0	0	1	1	0	0	0	0	0	0	0	0	0	1	1	0	1	1	1	1	1	1	0	0	0	0	0	1	0	1
	K01200	1	0	1	1	1	1	1	0	1	0	0	0	0	0	1	0	0	1	0	1	1	0	0	1	0	1	0	0	1	1	1	0	1	1	1	1	0	0	0	1	0	1	0	1	1	1	0	0
	K02052	0	0	0	0	1	1	0	0	1	1	1	0	1	1	1	0	1	1	1	0	1	1	0	1	0	0	0	0	1	1	0	0	0	1	0	0	1	0	1	1	1	1	0	0	0	0	1	0
	K02351	1	1	0	0	1	1	0	0	0	0	0	1	0	0	0	1	0	0	0	0	0	0	1	0	1	1	1	1	1	1	1	0	1	1	1	0	0	1	0	1	0	1	0	0	1	0	0	1
	K03333	0	0	0	1	1	0	0	1	0	0	1	0	1	0	1	0	1	0	0	0	1	1	0	1	0	1	0	0	0	0	1	1	1	0	1	0	1	0	1	1	1	0	0	1	0	0	1	0
	K03378	0	0	0	0	1	0	0	0	0	0	0	1	1	0	0	0	0	0	0	0	1	0	1	0	1	1	1	1	1	1	0	1	0	1	1	1	0	0	1	0	1	1	1	1	1	1	1	0
	K03478	1	0	0	1	1	1	0	0	0	0	0	0	0	1	1	0	1	0	0	1	1	0	0	1	0	1	0	1	1	1	1	0	1	1	1	1	0	0	1	1	0	1	0	1	1	0	1	1
	K03544	1	1	0	1	0	1	0	0	1	1	0	1	0	1	1	1	0	1	0	1	0	1	1	0	1	0	1	1	1	1	0	0	0	1	0	0	0	1	0	0	0	1	0	0	1	1	0	1
	K05878	1	0	1	0	1	1	0	0	1	0	0	0	0	0	1	0	1	0	0	1	0	1	0	1	0	1	0	0	1	1	1	0	1	1	1	0	0	0	0	1	0	1	0	1	1	0	0	0
	K07017	0	0	1	0	1	1	0	0	0	0	0	0	0	1	1	0	1	1	1	1	1	1	0	1	0	1	0	1	1	1	1	0	1	1	1	1	0	0	0	0	0	1	0	1	0	1	1	0
	K07063	1	0	0	0	1	1	0	0	1	1	0	0	1	1	0	0	0	0	1	1	0	0	0	0	0	1	1	1	0	1	1	0	1	1	1	1	1	0	0	1	0	1	1	1	0	0	0	1
	K07065	0	1	0	1	1	0	0	0	1	0	0	0	0	0	0	1	0	0	1	1	1	0	0	1	1	0	1	0	1	1	1	0	0	1	1	0	0	1	0	1	0	0	0	1	1	0	0	0
	K07085	1	0	0	0	1	1	1	1	1	0	0	0	0	1	0	0	0	0	1	1	0	0	0	0	0	0	0	1	1	1	0	0	1	1	1	0	0	0	1	1	0	1	0	0	1	1	1	0
	K07341	0	1	1	1	0	1	0	0	0	1	0	1	0	1	1	0	0	1	0	0	1	1	1	0	0	0	0	1	1	1	0	0	1	1	1	0	0	1	0	1	0	1	0	1	1	1	0	0
	K07442	1	0	0	0	0	1	1	1	1	0	1	0	1	0	0	1	1	0	1	1	1	0	0	1	0	0	0	1	1	1	0	1	0	1	0	1	1	0	0	0	1	0	1	0	1	0	0	1
	K07814	1	0	1	0	0	0	0	1	0	1	1	1	1	0	0	0	1	0	0	0	1	1	0	1	1	0	1	0	0	1	0	1	0	1	0	1	1	0	1	0	1	0	1	0	0	0	1	0
	K08603	1	0	1	0	1	1	1	1	1	0	1	0	1	1	0	0	1	0	1	1	1	1	0	1	0	1	0	0	0	0	1	1	0	0	0	1	0	0	1	1	1	0	0	0	0	1	1	0
	K08986	1	0	0	1	0	0	1	0	0	0	1	0	1	1	1	0	1	1	1	0	1	0	0	0	0	0	0	1	1	0	1	1	1	0	1	0	1	0	0	0	1	1	1	1	1	1	1	0
	K09166	1	1	1	0	0	0	1	0	1	1	0	0	0	1	0	1	0	0	1	1	1	1	0	0	0	1	0	0	1	1	1	0	0	1	0	0	0	1	0	1	0	0	0	1	1	0	0	1
	K14586	1	1	1	0	0	0	1	0	0	1	0	1	0	1	1	1	1	0	1	0	1	1	1	0	1	0	1	1	1	0	0	0	0	1	0	1	1	1	0	0	0	1	1	1	0	0	0	1
	K15986	0	0	1	1	1	0	1	1	0	0	1	0	1	1	0	0	1	1	0	0	1	0	0	0	0	1	0	0	0	0	0	1	1	0	1	1	1	0	0	1	1	0	1	1	0	0	1	0
	K18563	1	1	0	1	1	1	0	1	1	1	0	0	0	1	1	1	0	0	0	1	1	1	0	1	0	1	0	1	0	1	0	0	1	1	1	0	1	0	0	0	0	1	0	0	1	0	1	1
	K01214	1	0	1	0	1	0	0	0	1	1	0	1	0	1	1	0	0	0	0	1	1	1	1	0	0	1	1	1	1	1	1	0	1	0	1	0	0	0	0	1	0	0	0	0	0	1	0	0
	K01507	1	1	1	0	0	1	0	0	1	1	0	1	0	0	1	0	0	0	0	1	0	1	0	1	1	0	1	1	0	1	1	0	0	1	0	0	0	1	0	0	0	1	0	1	1	1	0	1
	K01738	1	0	0	1	1	1	0	0	1	1	1	1	1	0	1	0	1	0	1	1	0	1	1	1	1	0	1	0	1	1	0	0	0	0	0	0	0	0	1	1	1	1	0	0	1	0	0	0
	K02919	1	1	0	0	0	1	1	0	1	0	0	1	0	0	0	1	0	0	0	1	0	0	1	1	1	0	0	1	0	0	1	1	0	0	0	0	0	1	0	1	1	0	1	0	1	0	0	0
	K03327	0	0	1	0	0	0	0	1	1	1	1	0	1	0	0	0	1	0	0	1	1	1	0	1	0	0	1	0	1	1	0	1	0	1	0	1	0	0	0	0	1	1	1	0	0	0	1	0
	K05831	1	0	0	0	0	1	1	1	1	1	1	0	1	1	1	0	1	1	1	1	1	0	0	1	0	0	0	1	0	1	0	1	1	1	1	0	1	0	0	0	0	1	1	1	1	1	0	0
	K05879	1	0	1	0	1	1	0	0	1	0	0	0	0	0	1	0	1	0	0	1	0	1	0	1	0	1	0	0	1	1	1	0	1	0	1	0	0	0	0	1	0	1	0	1	1	0	0	0
	K06903	0	1	1	1	0	0	0	0	1	0	0	1	0	1	0	0	0	1	0	1	1	0	0	1	1	0	0	1	1	0	1	0	1	1	1	0	0	0	0	1	0	1	0	0	1	1	0	0
	K07096	0	0	1	1	1	1	0	1	0	0	1	0	1	0	1	0	1	1	1	0	1	1	1	1	0	0	0	0	0	0	0	1	0	0	0	1	1	0	0	1	1	0	1	1	0	0	1	0
	K10617	1	1	1	1	1	1	0	0	0	1	0	1	1	0	0	1	0	0	0	0	0	0	0	1	1	1	1	1	1	1	1	0	0	1	0	0	0	0	0	1	0	0	0	0	1	0	0	1
	K10806	0	0	0	1	0	0	0	1	1	0	1	0	1	0	1	0	1	0	0	1	1	0	0	0	0	0	0	0	0	0	0	1	0	0	0	1	1	0	1	0	0	0	1	1	0	1	1	0
	K15342	1	1	1	1	0	1	1	0	1	1	0	1	0	0	0	1	0	0	1	0	0	1	0	0	1	1	0	1	1	1	1	0	1	0	1	0	0	0	0	1	0	1	0	0	1	0	0	0
	K15631	1	0	1	0	0	1	0	1	0	0	1	0	1	1	1	0	1	1	0	1	1	0	0	0	0	0	0	0	1	1	1	1	0	1	0	1	1	0	0	0	1	1	1	0	1	0	1	0
	K19265	1	0	0	1	0	0	0	1	1	0	1	0	1	1	1	0	1	1	1	0	1	1	0	0	0	0	0	0	1	1	1	1	1	1	1	1	0	0	1	0	1	1	1	1	1	1	1	0
	K19648	1	0	1	0	0	1	1	0	0	1	0	1	0	1	1	0	0	1	0	1	1	0	0	1	0	1	1	1	1	1	0	0	1	1	1	0	0	0	0	0	0	1	0	1	1	1	1	0
	K01262	0	1	0	1	1	0	0	0	1	1	0	1	0	0	0	1	0	0	0	1	0	0	1	1	1	1	1	0	0	0	1	0	1	0	1	0	0	1	0	1	0	0	0	1	0	1	0	1
	K01952	0	0	0	0	0	1	0	1	0	1	0	1	0	1	0	0	0	0	0	0	0	1	1	0	1	0	1	1	1	1	1	0	1	1	1	0	0	0	0	0	0	0	0	1	0	1	0	0
	K02077	1	1	0	0	0	1	0	1	0	1	1	0	1	1	0	1	1	1	0	0	0	0	1	0	1	0	0	0	0	0	1	1	0	0	0	1	1	0	1	0	1	0	1	0	0	0	1	1
	K03342	0	0	0	0	1	0	0	1	0	0	1	0	1	0	0	0	1	0	0	0	0	1	0	1	0	1	0	0	0	0	0	1	0	0	1	1	1	0	1	1	1	0	1	1	0	0	1	0
	K03715	1	0	0	1	0	0	0	1	1	0	0	0	0	1	1	0	1	1	1	1	1	0	0	1	0	0	0	1	1	1	0	0	0	1	0	1	0	0	0	0	0	1	0	0	1	1	1	1
	K03724	1	0	1	0	1	1	1	0	1	0	0	1	0	0	0	0	0	0	0	0	0	0	1	0	1	1	1	1	1	1	1	0	0	1	0	0	0	0	0	1	0	1	0	0	0	0	0	1
	K05873	0	0	0	1	1	0	0	1	0	0	1	0	1	1	1	0	1	1	0	0	0	0	0	0	0	1	1	0	0	0	1	1	1	0	1	1	1	0	1	1	1	0	1	1	0	1	1	0
	K06911	0	0	0	0	0	0	0	1	0	0	1	1	1	1	1	0	1	0	0	0	0	0	0	1	1	0	1	0	0	0	0	1	0	0	1	1	1	0	1	0	1	0	1	0	0	1	1	0
	K07038	1	0	1	0	0	1	1	0	0	1	0	0	0	0	0	0	1	0	1	0	1	1	0	0	0	0	1	1	1	0	1	0	1	1	1	1	1	0	0	0	0	1	0	1	1	1	1	0
	K07720	1	0	1	0	0	1	0	1	1	0	0	0	0	0	1	0	1	0	0	1	1	1	0	1	0	0	0	0	1	0	1	0	1	0	1	1	0	0	0	0	0	1	1	1	1	0	1	0
	K07777	0	0	1	0	0	0	0	1	0	0	1	0	1	1	1	0	0	1	0	0	1	1	0	1	0	0	0	0	0	0	1	1	1	0	1	1	1	0	1	0	1	0	1	1	0	1	0	0
	K08970	0	0	1	0	1	1	0	0	0	1	1	0	0	0	0	0	1	0	0	1	0	1	1	0	1	1	0	0	1	0	0	1	0	0	0	0	1	0	0	1	1	0	1	0	0	0	0	0
	K09761	1	1	1	0	1	1	0	0	1	0	0	1	0	0	0	1	0	0	0	0	0	1	1	0	1	1	1	0	1	1	1	0	0	1	1	0	0	0	0	1	0	1	0	1	1	0	0	1
	K09940	1	0	0	1	0	0	0	1	1	0	1	0	0	1	1	1	1	1	0	1	1	1	0	0	0	0	0	0	1	0	0	1	0	1	0	1	1	1	1	0	0	0	1	0	1	0	1	0
	K09972	0	0	1	1	1	0	0	0	1	0	0	0	0	1	1	0	0	1	0	0	0	0	0	0	0	0	0	1	1	1	1	0	1	1	1	0	1	0	0	1	0	1	0	1	1	1	0	0
	K11069	0	1	1	0	1	1	1	1	1	0	1	0	1	1	0	0	0	1	1	0	1	0	0	0	0	1	0	0	0	1	1	0	0	1	0	0	0	0	0	1	0	0	0	1	0	0	1	0
	K13075	0	0	0	1	1	1	1	1	1	1	1	0	1	1	1	0	1	1	1	0	1	1	0	0	0	0	0	1	1	1	1	1	0	0	0	1	1	0	0	1	1	1	1	1	1	1	0	0
	K16937	0	1	0	0	1	0	1	1	0	1	0	0	0	1	1	1	0	0	1	1	1	1	0	1	0	0	0	1	1	1	0	0	0	0	0	0	0	1	0	1	0	0	0	0	1	0	0	1
	K20976	0	0	1	0	0	0	0	1	0	0	1	0	1	0	0	0	1	0	0	0	1	1	0	0	0	0	0	0	1	1	0	0	1	1	1	1	1	0	0	0	0	1	1	0	1	0	0	0
	K00375	0	0	1	0	1	0	1	0	0	1	0	0	0	1	0	0	1	0	1	0	1	1	0	0	0	1	0	1	0	0	1	0	1	0	1	0	1	0	0	1	0	1	0	1	1	1	0	0
	K00451	0	1	0	0	1	0	0	1	0	0	1	0	1	0	0	1	1	0	0	0	1	1	0	0	0	0	0	0	0	0	1	1	1	0	1	1	1	1	1	0	0	0	0	0	0	1	0	1
	K00851	0	0	0	0	1	0	1	1	0	0	1	0	1	0	0	0	1	0	1	0	0	0	1	1	1	1	0	1	0	1	1	0	1	1	1	0	1	0	1	1	0	0	1	1	0	0	1	0
	K01258	1	0	1	0	1	1	0	0	0	1	0	1	0	0	0	0	0	0	1	1	0	1	0	0	1	1	0	1	1	1	0	0	1	1	1	0	0	0	0	1	0	1	0	0	1	0	0	0
	K01424	1	0	1	0	0	1	1	0	1	0	1	0	1	0	0	1	1	0	1	0	1	0	0	1	0	0	0	0	1	1	1	1	1	1	1	0	0	0	0	0	1	0	1	0	0	1	0	1
	K01589	0	1	1	0	0	0	0	1	0	0	0	1	0	0	0	1	0	0	0	0	1	1	0	0	1	0	1	1	1	0	1	0	1	1	1	0	0	0	0	0	0	1	0	1	0	1	1	1
	K03072	1	1	0	0	1	1	0	0	1	0	1	0	1	0	0	1	0	1	0	1	1	0	0	0	0	1	0	1	0	0	0	1	0	1	0	0	0	0	0	0	1	1	1	0	0	0	1	1
	K07220	0	0	1	1	0	1	1	1	1	1	1	0	1	1	0	0	0	0	0	1	1	0	0	0	0	0	0	0	0	0	0	0	1	0	1	0	1	0	1	0	1	0	1	0	0	0	0	0
	K07486	1	1	0	1	0	0	0	1	0	0	0	0	0	1	0	0	0	0	0	1	1	1	0	1	0	0	1	1	0	0	0	0	1	0	1	1	1	0	1	1	0	1	1	1	1	1	1	1
	K09780	0	0	1	0	1	1	0	1	0	1	0	1	1	1	0	0	1	0	1	1	0	1	0	1	1	0	1	0	1	0	0	1	0	0	0	1	0	0	0	1	1	0	1	1	0	1	1	0
	K09992	1	0	1	1	0	1	1	0	0	1	0	0	0	1	1	0	0	1	1	1	1	1	0	0	1	0	0	1	1	1	0	0	0	0	0	1	0	0	0	0	0	1	0	0	1	1	0	0
	K10119	1	0	1	1	0	1	0	1	0	1	1	0	1	0	1	0	1	1	0	1	0	0	0	1	0	0	0	1	1	1	1	0	0	1	0	1	1	0	0	0	0	1	0	0	1	1	0	0
	K15557	1	0	1	1	1	1	0	0	0	0	1	0	1	0	1	0	1	0	0	0	1	0	0	1	0	0	0	0	1	1	1	1	0	1	0	1	0	0	1	0	1	1	1	1	1	1	0	0
	K19055	0	0	0	0	1	1	0	1	0	0	1	0	0	0	0	0	1	0	1	1	1	0	0	1	0	0	0	0	0	1	0	1	1	0	1	1	0	0	0	1	1	0	1	0	0	0	1	0
	K20253	1	1	1	1	0	1	0	1	1	0	1	0	1	0	1	0	1	0	0	0	1	0	0	1	0	0	0	0	0	0	1	1	1	1	1	1	1	0	0	1	1	1	0	1	0	1	1	0
	K20834	0	0	1	1	0	0	1	0	1	1	0	0	0	0	0	0	0	0	1	1	1	0	0	1	0	1	0	0	0	0	1	0	1	0	1	1	0	0	0	1	0	0	1	1	0	0	1	0
	K00601	1	0	0	0	0	0	0	1	1	0	0	0	0	1	0	0	0	0	0	0	1	0	0	1	0	0	0	1	1	1	1	1	1	0	1	0	0	0	1	0	0	1	0	1	1	1	0	0
	K00684	0	1	1	0	1	0	1	0	0	0	0	1	0	0	0	1	0	0	0	0	0	1	0	0	1	1	1	0	0	0	1	0	1	0	1	0	0	0	0	1	0	0	0	1	0	0	0	1
	K00978	1	0	1	1	1	1	0	1	0	0	1	0	1	0	0	0	1	0	0	0	1	0	0	1	0	1	0	0	1	1	1	0	1	0	1	1	1	0	1	1	0	1	0	1	1	0	1	0
	K00984	0	0	0	1	1	0	1	1	0	1	1	0	1	1	1	0	1	0	1	0	1	0	0	1	0	1	0	1	0	1	0	0	1	1	0	1	0	0	0	1	1	1	0	0	1	0	1	0
	K01625	0	0	1	1	1	1	1	0	0	1	0	0	0	1	1	0	0	1	1	1	1	1	0	0	0	1	0	1	1	1	0	1	0	1	1	0	1	0	0	1	1	1	0	0	0	1	1	0
	K01634	1	0	1	0	1	1	0	1	1	0	0	0	1	0	0	0	1	0	0	1	0	0	0	0	0	0	0	0	0	1	1	1	1	1	1	0	0	0	1	1	1	0	0	0	1	0	0	0
	K01698	0	1	1	0	0	0	0	0	0	1	0	1	0	1	0	1	0	0	0	1	1	1	1	1	1	0	1	0	1	1	0	0	1	0	1	0	0	1	0	0	0	1	0	0	1	1	1	1
	K02055	1	0	0	0	1	1	0	1	1	1	1	0	1	1	0	0	1	0	1	0	1	0	0	1	0	0	0	0	1	0	1	0	0	0	0	1	1	0	1	1	1	1	0	0	1	0	0	0
	K03328	0	0	1	0	1	0	0	1	1	0	0	0	1	0	0	0	1	0	0	0	1	0	0	0	0	1	0	1	0	1	1	1	1	1	1	1	1	0	1	1	1	0	1	0	0	0	0	0
	K03426	1	0	0	0	1	0	1	0	1	1	0	1	0	0	0	0	0	0	0	0	0	1	0	0	1	1	1	0	1	1	1	0	1	1	1	0	0	0	0	1	0	1	0	1	1	0	0	0
	K06181	0	0	0	1	1	0	1	0	1	0	0	0	1	1	1	1	0	1	1	1	1	0	0	0	0	1	0	0	0	0	0	0	0	0	0	1	1	0	0	0	0	0	1	0	0	0	1	1
	K06976	1	0	1	1	1	1	0	0	1	0	0	1	0	0	0	0	0	1	0	1	0	1	0	0	0	0	1	1	0	1	0	0	1	1	0	0	0	0	0	1	0	1	0	1	1	1	0	0
	K07023	1	0	1	0	1	0	1	0	0	1	0	0	0	1	0	0	0	0	0	0	0	1	0	0	0	1	0	1	1	1	1	0	1	1	1	0	0	1	0	1	0	1	0	1	1	0	0	0
	K07257	0	0	0	0	1	0	0	1	0	0	1	0	1	0	0	0	1	0	1	0	1	0	0	0	0	1	0	0	0	0	1	1	0	0	0	1	1	0	0	1	1	0	1	1	0	1	1	0
	K09118	1	0	0	0	1	0	0	0	0	1	0	0	0	0	0	1	0	0	0	1	0	0	1	0	0	1	1	0	1	1	1	0	1	1	1	0	0	1	0	1	0	0	0	1	1	0	0	1
	K09141	0	0	0	0	0	1	0	1	0	0	1	0	1	0	0	0	1	0	0	0	1	0	0	1	0	1	0	0	0	1	0	1	1	0	1	1	1	0	1	0	1	0	1	0	1	0	1	0
	K09951	1	1	1	1	0	1	1	0	1	1	0	1	0	0	0	0	0	0	1	0	0	1	0	0	1	1	0	1	1	1	1	0	1	0	1	0	0	0	0	0	0	1	0	0	1	0	0	0
	K11381	1	1	0	0	1	1	0	0	0	0	0	0	0	1	1	1	0	0	1	1	1	0	0	0	0	1	0	1	1	1	1	0	1	1	0	0	0	1	0	1	0	0	0	1	0	0	0	1
	K12529	0	0	0	0	1	1	1	1	0	0	1	0	1	0	0	0	1	0	0	0	0	0	0	0	0	1	0	0	1	0	1	1	1	1	1	0	1	0	0	0	1	0	1	1	0	0	0	0
	K13990	0	1	0	1	1	0	0	0	0	0	1	0	1	0	1	1	1	0	0	1	0	0	0	0	0	1	0	0	0	0	1	1	1	1	1	0	1	1	1	1	0	0	0	1	0	0	0	1
	K15372	0	0	0	0	0	0	1	1	0	0	1	0	1	1	1	0	1	1	1	0	1	1	0	0	0	0	0	0	0	0	0	1	0	0	0	1	1	0	1	0	1	1	1	0	0	0	1	0
	K20549	1	0	1	0	0	1	0	0	0	1	0	0	0	1	1	0	0	1	1	1	1	1	0	0	0	0	1	1	1	1	0	1	0	1	0	0	0	0	0	1	1	1	0	1	1	1	0	0
	K00010	1	0	0	1	1	1	1	0	0	1	0	0	0	0	1	0	1	1	1	1	1	0	0	0	0	1	0	1	1	1	0	0	0	1	1	0	0	0	0	1	0	1	0	0	1	1	0	0
	K00231	1	1	1	0	0	1	0	0	0	1	1	0	0	1	0	1	0	0	0	1	0	1	0	1	0	0	0	0	1	1	1	1	1	1	1	0	0	1	1	0	1	1	0	1	1	0	0	1
	K00390	0	0	1	1	0	0	0	0	0	0	1	1	1	1	0	0	1	1	0	1	1	1	1	0	1	0	0	0	1	1	0	1	0	0	0	1	1	0	0	0	1	1	1	0	1	1	1	0
	K01079	1	0	0	1	1	0	1	0	0	0	0	0	0	1	1	0	0	1	1	0	1	0	0	0	0	1	0	0	1	0	1	0	1	0	1	1	0	0	0	1	0	1	0	1	1	1	1	0
	K01628	0	0	1	1	1	0	0	0	1	1	1	0	0	1	1	0	0	1	0	0	1	1	0	1	0	1	0	0	0	0	1	0	1	1	1	0	0	0	1	1	0	0	0	0	0	1	0	0
	K01749	0	1	1	0	0	0	0	0	0	1	0	1	0	1	0	1	0	0	0	1	1	1	1	1	1	0	0	0	1	1	0	0	1	0	1	0	0	1	0	0	0	1	0	0	1	1	1	1
	K01772	1	1	0	1	0	0	0	0	0	1	0	0	0	1	1	1	0	1	0	1	0	1	0	1	0	1	0	1	1	1	1	0	1	1	1	0	0	1	0	1	0	1	0	1	1	1	0	1
	K01779	0	0	0	1	1	0	0	0	0	0	1	0	1	1	1	0	1	0	0	0	1	0	0	1	0	1	0	0	0	1	0	1	1	1	1	0	0	0	1	1	1	0	1	1	0	1	1	0
	K03077	1	0	1	1	0	1	0	1	0	0	1	0	1	1	1	0	1	1	0	0	0	0	0	1	0	0	0	1	1	0	0	0	0	1	0	1	1	0	1	0	0	1	1	0	1	1	1	0
	K03281	0	0	0	1	1	1	0	1	1	1	0	0	0	1	1	1	1	1	0	1	1	1	0	1	0	0	0	0	0	1	1	0	1	1	1	0	0	0	0	0	0	1	0	1	1	1	0	0
	K03824	1	1	0	0	1	0	0	1	0	1	1	0	1	0	1	0	1	0	1	0	0	0	0	1	0	1	1	0	1	1	1	1	0	0	0	0	0	0	0	1	1	1	0	1	1	0	0	0
	K04027	1	0	0	0	0	1	0	0	1	0	0	0	0	1	1	0	0	0	0	0	1	0	0	1	0	1	0	0	0	1	1	0	1	1	1	1	0	0	0	0	0	1	0	1	1	0	1	0
	K07461	0	0	0	0	0	1	0	1	0	1	1	0	1	1	1	0	1	0	0	1	1	0	0	1	0	0	1	0	1	0	0	1	0	0	1	1	1	0	1	0	1	0	1	0	0	0	1	0
	K09955	1	0	1	1	0	1	1	1	0	0	1	0	1	1	1	0	1	0	1	1	1	1	0	1	0	0	0	1	1	1	0	1	0	0	0	1	0	0	1	0	0	1	0	0	1	1	0	0
	K10255	1	0	0	1	0	0	0	1	0	0	1	0	1	1	1	0	1	1	0	0	1	1	0	0	0	0	0	0	0	1	1	1	1	1	1	1	1	0	0	0	1	1	1	1	0	0	1	0
	K15237	0	0	1	1	0	1	1	0	0	1	0	0	0	1	1	0	1	0	0	0	1	0	0	0	1	0	1	0	0	1	0	1	1	1	1	1	1	0	0	0	1	1	0	0	1	0	0	0
	K15570	1	0	1	0	0	1	0	0	1	1	0	1	0	0	1	0	0	1	0	1	1	0	1	0	1	0	1	1	0	0	1	0	0	0	0	1	1	0	0	0	0	1	0	0	0	1	0	0
	K18890	1	1	1	0	1	0	0	1	0	0	0	0	0	0	0	1	0	0	0	1	0	1	0	0	0	1	1	0	0	0	1	0	1	1	1	1	0	1	0	0	0	0	0	1	0	0	0	1
	K19710	0	0	1	1	0	1	0	1	1	1	1	0	1	1	1	0	1	1	0	1	1	1	0	0	0	0	0	0	0	0	0	1	0	0	0	1	1	0	1	0	1	0	1	0	0	1	0	0
	K20837	1	0	0	0	0	0	0	1	1	0	0	0	0	0	1	0	1	0	1	0	1	0	0	1	0	1	0	0	1	1	1	0	1	0	1	1	0	0	0	0	0	1	0	1	1	0	1	0
	K21003	1	1	0	0	1	1	1	0	1	0	0	0	0	1	0	0	0	0	1	1	1	0	0	1	0	1	0	0	0	1	1	0	1	1	1	0	0	0	0	1	0	1	0	1	1	0	0	0
	K00661	0	0	1	0	1	0	0	0	1	0	1	0	1	1	1	0	0	0	1	0	0	1	0	1	0	0	1	1	0	1	1	1	1	0	1	0	0	0	0	1	0	1	0	1	0	0	0	0
	K01446	1	1	1	0	1	1	0	0	1	1	0	0	0	1	0	1	0	0	0	0	0	1	0	0	0	1	0	0	1	1	1	0	0	1	0	0	0	1	0	0	0	1	0	0	1	0	0	1
	K01760	0	0	0	0	1	1	0	0	0	1	1	0	1	0	0	0	1	0	0	0	0	0	0	1	0	1	0	0	0	0	0	1	1	0	1	0	1	0	1	1	1	0	1	1	0	1	0	0
	K04028	1	0	0	0	0	1	0	0	1	0	0	0	0	1	1	0	1	0	0	0	1	0	0	1	0	1	0	0	0	1	1	0	1	1	1	1	0	0	0	0	0	1	0	1	1	0	0	0
	K05586	1	0	1	1	1	0	1	0	0	0	0	0	0	1	1	0	0	1	1	0	1	0	0	0	0	1	0	1	1	1	1	0	1	1	1	0	0	0	0	1	0	0	0	0	0	1	0	0
	K05588	1	0	0	1	1	0	1	0	1	0	0	0	0	1	1	0	0	1	1	0	0	0	0	0	0	1	0	1	1	1	1	0	1	1	1	0	0	0	0	1	0	1	0	0	1	1	0	0
	K05794	0	0	1	0	0	0	1	1	0	1	0	0	0	0	0	1	0	0	1	0	0	1	1	0	1	0	1	1	1	1	0	0	0	1	0	1	0	1	0	0	0	1	0	0	1	0	1	1
	K06218	1	0	0	0	0	1	0	0	1	1	0	0	0	0	0	1	0	0	1	1	0	0	0	0	0	1	0	0	1	1	1	0	1	1	1	0	1	1	0	1	0	1	0	1	0	0	0	1
	K06893	1	1	0	0	0	1	0	0	1	1	1	1	0	1	0	0	0	0	0	0	1	1	0	1	1	0	1	1	1	1	1	0	0	1	0	0	0	0	0	0	0	0	0	0	0	1	0	0
	K07059	0	1	0	1	0	0	0	1	0	1	1	1	0	1	1	1	0	0	0	1	0	1	1	1	1	0	0	0	0	0	1	0	0	0	0	1	0	0	0	0	0	0	0	1	0	0	1	1
	K07693	0	0	1	0	1	1	0	1	0	0	1	0	0	0	1	0	0	0	0	1	1	1	0	1	0	0	0	0	0	0	1	1	0	1	0	0	1	0	1	1	1	0	1	0	1	0	0	0
	K08151	0	0	0	1	0	0	1	1	1	0	1	0	1	1	0	0	1	0	0	1	0	0	0	1	0	0	0	0	1	1	0	1	1	0	1	1	1	0	1	0	0	1	1	0	1	0	0	0
	K10780	0	1	0	0	0	1	1	0	1	0	1	0	1	0	0	1	0	0	0	0	1	0	0	1	0	0	1	1	1	0	0	1	1	1	0	0	0	0	1	0	1	0	1	0	0	0	0	1
	K13551	1	0	0	0	0	0	0	0	0	1	1	0	0	1	1	1	0	0	0	1	1	0	0	1	0	0	0	0	0	1	1	1	0	0	0	0	1	1	1	1	0	1	1	0	1	1	1	1
	K13693	1	1	0	1	0	0	0	1	0	0	1	0	1	1	1	1	1	1	0	0	1	1	0	0	0	0	0	1	0	0	0	1	0	0	0	1	1	0	1	0	1	1	1	0	0	0	1	0
	K18831	1	0	0	0	1	1	0	0	0	0	1	0	0	0	0	1	0	0	0	0	1	0	0	0	0	1	0	0	1	1	1	0	1	1	1	0	1	0	0	0	0	1	0	0	1	0	0	1
	K19653	1	0	1	0	1	1	1	1	0	1	0	1	0	1	1	0	0	1	0	0	0	0	0	0	1	1	1	1	0	1	1	0	0	1	0	0	0	0	0	1	0	1	0	0	1	1	1	0
	K19802	0	0	1	0	1	0	0	1	0	1	1	0	1	0	0	0	0	0	0	1	0	1	0	1	0	1	0	0	0	0	1	1	1	1	1	1	1	0	1	1	0	0	1	0	0	0	0	0
	K20836	1	0	1	0	1	0	0	1	0	0	0	0	0	0	0	0	1	0	0	0	1	0	0	1	0	1	0	1	1	1	1	0	0	1	1	1	0	0	1	1	0	1	0	1	1	1	1	0
	K00274	0	0	0	0	0	0	0	1	0	1	1	0	0	1	0	1	1	0	1	0	1	1	1	0	0	0	0	0	1	0	0	0	0	1	0	1	1	0	0	0	0	0	1	0	0	1	1	1
	K01640	0	1	1	0	1	0	0	0	0	1	0	0	0	0	0	1	0	0	0	0	1	1	0	0	0	1	0	0	0	0	1	0	1	0	1	1	1	1	0	1	0	0	0	1	0	0	0	1
	K01644	1	0	1	1	0	1	1	0	1	1	0	1	0	0	1	0	0	0	1	1	0	1	0	0	1	0	1	1	1	1	1	0	0	1	0	0	0	0	1	0	1	0	0	0	0	1	0	0
	K03611	0	1	1	0	1	1	1	0	0	0	0	1	0	0	0	1	0	0	1	0	0	0	1	0	1	1	0	1	1	1	0	0	0	1	0	0	0	1	0	0	0	1	0	0	1	1	0	1
	K03651	0	0	1	0	0	0	0	1	0	0	0	0	0	1	1	0	0	1	1	1	0	0	0	0	0	1	0	0	1	0	1	0	1	0	1	1	0	1	0	1	0	0	0	1	0	1	1	0
	K05516	0	1	1	0	0	1	0	0	1	1	0	0	0	0	1	1	0	0	0	1	1	1	0	1	1	1	0	0	0	0	1	0	1	0	1	0	0	0	0	0	0	0	0	1	0	0	0	0
	K07452	0	0	1	0	0	0	0	1	1	1	1	0	1	0	0	0	1	1	0	1	0	0	0	1	0	1	0	0	1	1	1	0	1	1	0	0	0	1	0	1	0	1	0	1	0	0	1	1
	K07729	0	1	0	1	0	0	0	0	0	0	1	0	0	0	1	1	1	1	1	0	0	1	0	0	0	0	0	1	0	1	0	0	0	1	0	0	1	1	0	1	0	1	1	1	0	1	0	1
	K08225	0	0	1	1	0	0	1	1	0	0	0	1	1	1	1	0	0	1	0	1	1	1	0	0	1	0	1	0	0	1	0	1	0	0	0	1	1	1	0	0	0	0	0	0	1	1	0	0
	K09471	0	0	0	0	0	0	0	1	0	0	1	0	1	0	0	0	1	0	0	0	1	1	0	1	0	0	0	1	1	1	1	1	0	0	0	1	1	0	1	0	1	1	1	0	1	0	0	0
	K09792	0	1	1	0	0	0	0	1	1	0	1	0	1	0	0	1	1	0	0	1	0	0	0	0	0	0	0	0	0	0	0	1	0	0	0	1	1	1	1	0	1	0	1	0	0	0	1	1
	K11085	0	0	1	1	1	0	0	0	1	0	0	0	0	1	1	0	0	1	0	1	1	0	0	1	0	1	0	1	0	1	0	0	1	1	1	0	0	0	0	1	0	0	0	0	0	1	0	0
	K11530	0	0	0	0	0	0	0	0	1	0	1	0	1	1	1	0	1	1	0	1	0	1	0	1	0	0	1	1	0	1	1	1	1	0	1	1	1	0	1	0	1	1	1	0	1	0	0	0
	K12373	1	0	0	1	1	0	1	1	0	0	0	0	0	0	0	0	1	1	1	1	1	1	0	1	0	1	0	1	1	1	1	0	0	1	0	1	0	0	0	1	0	1	0	0	1	1	0	0
	K14166	0	1	1	1	0	0	0	0	0	1	0	0	0	1	1	0	0	1	0	1	1	1	1	1	1	0	1	1	0	1	1	0	1	0	0	1	0	0	0	0	0	0	0	1	0	1	0	1
	K00261	0	1	1	0	0	1	1	0	1	1	0	0	0	1	1	1	0	1	1	1	0	1	0	0	0	0	1	1	0	1	0	0	0	1	0	0	0	1	0	0	0	0	0	0	0	1	0	1
	K00598	0	0	0	0	0	0	1	1	0	1	0	1	0	0	0	1	1	0	1	0	0	0	1	0	1	0	1	0	0	0	0	1	0	0	0	1	0	1	1	0	1	0	0	0	0	0	1	1
	K01191	1	0	1	1	0	0	0	0	0	0	0	0	1	1	1	0	1	1	0	1	0	1	0	1	0	0	0	1	1	1	1	0	1	1	1	1	0	0	0	1	0	1	0	1	1	1	0	0
	K01796	1	0	0	0	1	0	0	0	0	0	0	1	0	0	0	0	0	0	0	1	0	1	0	0	1	1	1	0	0	1	1	0	1	0	1	0	0	0	0	0	0	1	0	1	1	0	0	0
	K02482	1	0	1	1	0	0	0	1	0	0	1	0	1	0	0	0	1	0	0	0	1	1	0	1	0	0	0	0	0	0	1	1	0	0	0	1	1	0	1	0	1	0	1	1	0	0	1	0
	K03893	1	0	0	0	0	0	0	1	0	1	0	0	1	1	1	0	1	0	1	0	1	0	0	0	0	0	0	0	1	0	1	1	1	0	0	1	1	0	0	0	1	0	1	0	0	1	1	0
	K04046	0	0	1	0	0	0	1	0	0	0	0	0	0	1	0	0	0	0	1	1	0	1	0	0	0	1	0	0	0	0	1	1	1	0	1	1	0	0	0	1	0	0	0	1	1	0	0	0
	K05587	1	0	1	1	1	0	1	0	0	0	0	0	0	1	1	0	0	1	1	0	1	0	0	0	0	1	0	1	1	1	1	0	1	1	1	0	0	0	0	1	0	0	0	0	1	1	0	0
	K05785	0	1	1	0	0	1	0	1	1	0	0	0	0	0	0	1	1	0	0	1	1	0	0	0	0	0	0	0	0	0	1	1	0	0	0	0	0	0	1	0	1	0	0	0	0	0	1	1
	K07012	1	1	1	1	0	0	1	0	1	1	0	1	0	0	0	1	0	0	1	0	0	1	0	0	1	1	0	1	1	1	1	0	0	0	1	0	0	0	0	1	0	1	0	0	0	0	0	0
	K07066	1	0	0	0	0	1	0	0	1	0	1	0	0	0	0	0	0	0	0	1	1	0	0	1	0	1	1	1	0	1	1	0	1	1	1	1	1	0	1	0	0	1	1	1	1	0	0	0
	K09775	1	0	0	0	0	0	0	1	1	0	1	0	1	0	0	0	1	0	0	1	1	0	0	0	0	0	0	0	1	1	0	1	0	1	0	1	1	0	1	0	1	1	1	0	1	0	1	0
	K11265	0	0	1	0	0	0	0	1	0	0	1	0	1	0	0	0	1	0	0	0	1	1	0	1	0	0	0	0	0	0	1	0	1	0	1	1	0	0	1	0	0	0	0	1	0	0	1	0
	K11904	0	1	1	1	0	0	0	0	1	0	0	1	0	0	0	0	0	0	0	1	1	0	0	1	1	0	0	1	0	0	1	0	1	1	1	0	0	0	0	1	0	1	0	0	0	1	0	0
	K15738	0	1	0	0	0	0	0	1	0	0	1	0	1	0	0	1	1	0	0	0	0	1	0	1	0	0	0	0	1	1	1	1	1	1	1	1	1	1	1	0	1	1	0	0	1	0	0	0
	K16114	0	1	0	1	1	1	0	0	1	1	0	0	0	1	1	1	0	1	0	1	0	0	0	0	1	1	0	0	0	0	1	0	1	0	0	0	0	1	0	0	0	0	0	1	0	1	0	1
	K20575	0	1	1	0	0	0	0	1	0	0	0	0	0	1	1	1	1	0	0	0	1	0	0	0	0	0	0	0	0	1	1	0	0	0	0	1	0	0	0	0	0	1	0	1	1	0	0	1
	K00104	1	0	1	0	0	1	1	0	0	1	0	1	0	0	0	0	0	0	1	1	0	1	1	0	1	0	1	1	1	0	1	0	0	1	0	0	0	1	0	0	0	1	0	0	1	0	0	0
	K00619	0	1	1	0	1	1	1	0	1	0	0	1	0	0	0	0	0	0	1	1	0	1	1	0	1	1	1	1	1	0	1	0	0	1	0	0	0	0	0	0	0	0	0	0	1	0	0	0
	K00823	0	0	0	0	0	1	0	0	1	0	1	0	1	0	0	0	0	0	0	1	1	1	0	1	0	0	0	0	1	1	1	1	0	1	0	1	1	0	1	0	1	0	1	0	0	0	0	0
	K01062	0	0	0	0	0	0	0	1	0	1	1	0	1	0	0	0	1	0	1	0	1	0	0	0	0	0	0	0	0	0	0	1	1	0	1	1	1	0	1	0	0	0	1	1	0	0	1	0
	K02552	0	1	1	0	1	0	0	0	0	1	0	1	0	0	0	0	0	1	0	0	1	1	1	0	1	1	1	0	0	0	1	0	1	1	1	0	0	0	0	0	0	0	0	1	0	1	0	0
	K03439	0	1	1	1	1	1	0	0	1	0	0	0	0	1	1	1	0	1	0	0	0	0	0	0	0	1	0	1	0	0	1	0	1	1	0	0	0	1	0	1	0	0	0	1	1	1	0	0
	K03829	1	0	1	0	0	0	1	1	0	0	1	0	1	1	1	0	1	1	1	1	1	1	0	0	0	0	0	0	1	1	1	0	0	0	0	1	1	0	0	1	0	1	1	0	0	0	1	0
	K07133	1	1	0	0	0	1	0	1	1	0	0	0	1	0	0	1	0	0	0	0	0	0	0	0	0	0	0	0	1	1	1	0	0	1	0	0	1	1	1	0	0	0	0	0	1	0	0	1
	K16923	0	0	0	0	1	1	0	1	0	0	1	0	1	0	0	0	1	0	0	0	0	1	0	0	0	1	0	0	0	0	0	1	0	0	0	1	1	1	1	1	1	0	1	1	0	0	1	0
	K18828	1	1	1	0	0	1	0	0	1	0	0	0	0	1	0	0	0	1	0	1	0	0	0	0	0	1	1	1	1	1	1	0	0	0	0	0	0	0	0	0	0	1	0	1	1	0	0	1
	K18844	0	0	1	1	0	0	0	0	0	1	1	0	0	1	1	0	0	0	1	1	1	1	0	0	0	1	1	0	1	0	1	0	1	0	0	0	0	0	0	1	0	1	0	1	0	1	0	0
	K19147	0	0	0	0	0	0	0	1	1	1	1	0	1	0	0	0	1	1	0	1	0	0	0	0	0	1	0	0	1	1	1	0	1	1	0	0	0	1	0	1	0	1	0	1	0	0	1	1
	K00265	1	0	0	0	1	1	1	0	1	0	0	1	0	0	0	0	0	0	0	1	0	1	1	0	1	1	0	0	1	0	1	0	1	1	1	0	0	0	0	1	0	1	0	0	1	0	0	0
	K00275	1	1	1	0	0	0	0	0	0	1	0	0	1	0	0	1	0	0	0	1	0	1	0	0	1	0	1	1	1	1	1	0	1	0	1	0	0	1	0	0	0	0	0	0	1	0	0	1
	K00652	0	0	0	1	0	0	1	0	1	0	0	0	0	0	1	0	1	1	1	0	1	0	0	1	0	0	1	0	0	0	1	0	1	0	1	0	0	0	0	0	0	0	0	1	0	1	1	0
	K00848	1	0	1	1	0	1	0	0	0	1	0	0	0	1	1	0	0	1	1	1	0	0	0	1	0	0	0	1	1	1	0	0	1	1	1	0	0	0	0	0	1	1	0	1	1	1	0	0
	K01053	1	1	0	0	0	1	0	0	0	1	0	1	0	0	1	1	0	0	0	0	0	0	0	0	1	0	1	0	1	1	0	0	0	0	0	0	0	1	0	0	0	1	0	0	1	1	0	1
	K01216	0	0	0	1	0	1	0	1	1	1	0	0	0	0	1	0	0	1	0	0	1	1	0	1	0	0	0	0	1	0	1	0	1	1	1	1	0	0	0	0	0	1	0	1	0	1	1	0
	K01222	1	0	0	0	1	0	0	0	0	0	1	0	1	1	1	0	1	1	0	0	1	0	0	0	0	1	0	1	1	0	1	1	1	0	1	1	0	0	1	1	0	1	1	1	0	1	0	0
	K01354	0	1	1	1	0	0	0	1	0	1	1	0	1	0	0	1	1	0	0	0	1	0	0	1	0	0	0	0	0	0	1	0	1	1	1	1	1	0	1	0	0	1	1	1	1	0	1	0
	K01838	0	0	0	1	1	1	0	0	1	0	0	0	0	1	1	0	0	1	0	1	0	1	0	1	0	1	0	1	0	1	1	0	1	0	1	0	0	0	0	1	0	0	0	0	0	1	0	0
	K02010	1	1	1	0	0	1	1	0	0	1	0	0	0	0	1	1	0	0	1	1	0	0	1	0	0	0	1	1	1	1	1	0	1	1	1	0	0	1	0	0	0	0	0	1	1	1	0	1
	K02636	1	1	0	1	0	0	0	0	0	0	1	0	1	1	1	1	0	0	0	0	0	1	0	1	0	0	0	1	0	1	0	1	0	1	1	0	0	1	1	0	1	1	1	0	1	1	0	0
	K03208	0	0	0	1	0	1	0	1	0	1	1	1	1	0	0	0	1	1	1	0	1	0	1	0	1	0	0	0	0	0	1	1	0	0	0	0	0	0	1	0	1	0	1	0	1	0	0	0
	K03337	1	0	1	1	0	1	1	0	0	1	0	0	0	0	1	0	1	1	1	1	0	0	0	0	0	0	0	1	1	1	0	0	0	1	0	1	1	0	0	0	0	1	0	0	1	1	1	0
	K03520	1	0	1	0	1	1	0	1	1	1	0	0	0	0	0	0	0	0	1	1	1	1	0	0	0	0	0	0	1	1	1	0	0	0	0	0	0	0	0	0	0	0	0	1	1	0	0	0
	K03594	1	0	0	0	1	0	0	0	1	0	0	0	0	0	0	0	0	0	0	1	0	0	0	1	0	1	1	0	0	0	1	0	1	0	1	0	0	0	0	1	0	0	0	1	1	0	0	0
	K06400	0	0	0	0	0	1	0	1	0	1	1	1	1	0	0	0	1	0	0	0	1	0	1	1	1	1	1	0	0	0	1	0	1	0	1	0	0	0	0	0	1	1	1	1	0	0	1	0
	K07726	1	0	0	0	1	1	0	0	0	1	0	0	1	0	0	0	0	0	0	0	1	0	1	1	1	1	1	0	0	1	1	0	0	1	0	0	0	1	0	1	0	0	0	1	0	0	0	0
	K08680	0	1	0	0	1	0	0	0	0	1	0	1	0	0	0	1	0	1	0	0	0	1	1	0	1	0	1	0	0	0	1	0	1	1	1	0	0	1	0	1	0	0	0	1	0	1	0	1
	K09157	0	0	0	0	1	0	0	0	0	0	1	0	1	0	0	0	1	0	0	0	1	1	0	0	0	1	0	0	0	0	0	1	1	0	1	0	1	0	1	1	1	0	1	1	0	0	1	0
	K11473	1	0	1	0	0	1	1	0	0	1	0	1	0	0	0	0	0	0	1	1	1	1	1	0	1	0	1	1	1	1	1	0	0	1	0	0	0	0	0	0	0	1	0	0	1	0	0	0
	K15873	0	1	1	1	0	1	1	0	1	1	0	0	0	0	0	1	0	0	1	0	0	1	1	1	0	0	0	0	1	1	0	0	0	1	0	0	0	0	1	0	1	0	0	0	0	0	0	1
	K16203	0	0	0	0	0	1	1	1	0	1	0	0	0	0	0	0	1	0	1	1	1	0	0	1	0	0	0	0	0	0	0	1	0	0	0	1	1	0	0	0	1	0	0	0	0	0	1	0
	K17734	0	1	1	0	0	1	0	1	1	0	0	0	0	0	0	1	1	0	0	1	0	0	0	1	0	0	0	0	0	0	1	0	1	0	1	1	0	1	1	0	0	1	0	0	1	0	0	1
	K18816	0	0	1	0	0	0	0	1	0	0	1	0	1	0	0	1	1	0	0	0	0	0	0	1	0	1	1	1	1	1	0	1	0	1	0	1	1	0	1	1	1	0	0	1	0	0	0	0
	K20983	1	0	1	1	0	0	1	1	0	1	1	1	0	1	1	0	1	1	1	1	0	0	0	0	1	0	1	0	1	0	0	0	0	1	0	1	1	0	0	0	0	1	0	0	1	0	1	0
	K00281	1	1	0	0	1	0	0	0	0	0	0	0	0	0	0	1	0	0	0	0	0	0	0	0	0	1	0	1	1	1	1	0	1	0	1	0	0	1	0	1	0	1	0	1	1	0	0	1
	K00588	0	0	1	1	1	0	0	0	1	0	0	0	0	1	1	1	0	1	0	1	1	1	0	0	0	1	0	1	0	0	0	0	0	0	0	0	0	1	0	1	0	0	0	0	1	1	0	0
	K01668	1	1	1	0	0	1	1	0	1	0	0	0	0	0	1	0	0	0	0	1	0	1	0	1	0	1	0	0	1	1	1	0	0	0	0	0	0	1	0	1	0	0	0	0	0	1	0	0
	K01804	0	0	1	1	0	0	0	1	0	0	1	0	1	1	1	0	1	0	0	0	0	0	0	1	0	0	0	1	0	1	0	0	0	1	0	1	1	0	1	0	0	1	1	0	1	1	1	0
	K02019	1	0	0	0	1	1	0	0	1	1	0	0	0	0	0	0	0	0	0	1	1	0	1	1	1	1	1	0	0	0	1	1	0	0	0	0	0	0	0	1	1	0	0	0	1	0	0	0
	K02492	0	1	1	0	0	0	0	0	0	0	0	1	0	1	0	1	0	0	0	0	1	1	1	1	1	0	1	0	0	1	0	0	1	0	1	0	0	1	0	0	0	1	0	0	1	0	1	1
	K03313	0	1	0	0	0	1	1	1	0	1	0	1	0	0	0	0	1	0	1	0	1	1	1	0	1	0	1	0	0	0	0	0	0	0	0	1	1	0	0	0	0	0	0	0	0	0	1	1
	K03316	0	0	0	0	1	0	0	0	1	1	1	0	0	0	0	1	0	0	0	1	1	0	0	0	0	1	0	0	0	0	0	0	1	1	1	0	0	0	0	1	0	0	0	1	0	0	0	0
	K03325	1	1	0	0	0	0	0	1	0	0	1	0	1	0	1	0	0	0	1	0	0	0	0	0	0	0	1	0	1	1	0	1	0	1	0	1	1	0	1	0	0	1	1	0	1	1	1	1
	K03825	1	1	0	1	1	1	0	0	0	0	1	0	1	1	0	0	0	0	0	0	1	0	0	0	0	1	0	0	1	0	1	0	1	0	1	0	0	0	0	1	0	0	1	1	1	0	0	0
	K06934	0	0	0	0	0	0	0	1	0	1	1	0	1	0	0	0	1	0	0	0	1	0	0	0	0	0	0	0	0	0	1	1	0	0	0	1	1	0	1	0	1	0	1	1	0	1	1	0
	K06975	0	0	1	1	0	0	0	1	0	0	1	0	1	1	1	0	1	1	0	1	0	1	0	0	0	0	0	0	0	1	0	1	0	0	0	1	1	0	1	0	1	1	0	0	0	1	1	0
	K09607	0	1	0	0	1	1	0	1	1	0	0	0	0	0	0	1	1	0	0	1	0	1	0	1	0	1	0	0	0	0	0	0	0	0	0	0	0	1	0	1	0	0	0	0	0	0	1	1
	K09702	1	0	1	0	1	0	0	0	0	0	0	0	0	1	1	0	1	1	0	1	0	0	0	0	0	1	0	1	1	1	0	0	1	1	1	0	0	0	0	1	0	1	0	0	1	1	0	0
	K10012	0	0	1	1	0	1	0	1	1	0	1	0	0	1	1	0	1	1	1	0	0	1	0	0	0	0	0	0	1	1	0	0	1	0	1	1	0	0	0	0	0	1	0	0	1	1	0	0
	K11183	0	0	1	0	1	1	0	1	1	0	1	0	1	0	0	0	1	0	0	1	0	0	0	1	0	1	0	0	0	0	1	1	1	0	1	0	0	0	0	1	1	0	1	1	0	0	0	0
	K12915	0	0	1	1	0	0	0	0	0	0	1	1	0	1	0	0	1	0	0	0	0	1	0	1	0	0	1	1	0	1	0	0	0	0	0	1	1	0	1	0	0	1	0	0	1	1	1	0
	K12995	1	1	1	0	0	1	1	0	1	0	0	0	0	0	0	1	0	0	1	1	1	1	0	0	0	0	0	0	1	0	0	0	1	1	1	0	0	1	0	0	0	1	0	1	0	0	0	1
	K13010	1	0	0	0	0	1	0	0	0	0	0	0	0	1	1	0	0	0	1	0	1	0	0	1	0	0	1	1	1	1	1	0	0	1	0	1	0	0	0	0	0	1	0	0	0	0	1	0
	K16406	1	0	0	0	0	1	0	1	0	0	1	1	0	0	0	0	1	0	0	0	0	0	1	0	0	1	0	1	0	1	0	0	0	1	0	0	0	0	0	1	0	1	0	0	0	1	0	0
	K17315	1	0	0	1	1	1	0	0	0	1	0	0	0	1	1	0	0	1	0	0	1	0	0	0	0	1	0	0	0	0	1	0	1	1	1	0	1	0	0	0	0	0	0	1	0	1	0	0
	K19373	0	0	0	1	1	1	0	0	0	0	0	0	0	1	1	0	0	0	0	1	1	0	0	0	0	1	0	0	1	1	1	0	1	1	1	0	0	0	0	1	0	1	0	1	1	0	0	0
	K00425	1	0	0	1	0	0	0	1	0	1	1	0	1	1	1	0	1	0	0	0	0	1	0	0	0	0	0	0	0	1	1	0	1	1	1	1	0	0	1	0	0	1	1	0	1	0	1	0
	K00426	1	0	0	1	0	0	0	1	0	1	1	0	1	1	1	0	1	0	0	0	0	1	0	1	0	0	0	0	0	1	1	0	1	1	1	1	0	0	1	0	0	1	1	0	1	0	1	0
	K00767	0	1	1	0	0	0	0	0	1	1	0	1	0	1	1	1	0	1	0	0	1	0	1	1	1	0	1	0	0	0	0	0	0	0	0	0	0	1	0	0	0	0	0	0	0	0	0	1
	K01101	0	0	0	1	0	1	1	0	1	1	0	0	1	1	1	0	0	1	0	1	0	1	0	0	0	0	0	0	0	0	1	0	1	0	1	0	0	0	0	0	0	0	0	1	0	1	1	0
	K01156	1	1	0	0	1	1	0	0	0	0	0	0	1	1	0	0	0	1	0	1	1	0	0	0	0	1	0	1	1	0	1	0	1	1	1	0	1	0	0	0	0	1	0	0	0	0	0	0
	K01593	1	1	0	0	1	1	0	0	0	1	0	0	0	0	0	1	1	0	1	1	0	1	0	0	0	1	0	1	1	0	1	0	1	0	1	0	0	0	0	0	0	0	0	0	1	0	0	1
	K01607	0	1	1	0	0	0	0	0	0	0	0	0	0	0	0	0	0	1	0	0	0	0	1	1	1	0	1	0	1	0	0	0	1	0	1	0	0	0	0	0	0	0	0	0	0	1	0	0
	K01714	0	0	0	0	0	0	0	1	0	1	1	1	1	0	0	1	0	0	0	0	1	0	1	0	1	0	1	1	0	0	1	0	0	0	0	0	1	0	1	0	0	0	0	0	0	0	1	0
	K01719	1	1	1	0	0	0	0	0	0	1	0	0	0	1	0	1	0	0	0	1	1	1	0	1	0	0	0	1	1	1	0	0	1	1	1	0	0	1	0	0	0	1	0	0	1	1	1	1
	K03335	1	0	0	1	0	1	1	0	0	1	0	0	0	1	1	0	1	1	1	1	1	0	0	0	0	0	0	1	1	1	0	0	0	1	0	0	0	0	0	1	0	1	0	0	1	1	0	0
	K03605	0	0	1	1	0	0	0	1	0	0	1	0	0	0	0	0	1	0	0	1	0	0	0	1	0	0	0	0	0	1	1	0	1	1	1	1	1	0	1	0	0	0	0	1	0	0	0	0
	K03638	1	1	1	1	0	0	1	0	0	1	0	0	0	1	1	1	0	1	1	0	0	1	0	0	0	0	0	1	1	1	0	0	1	1	1	0	0	1	0	0	0	0	0	0	1	1	0	0
	K03831	0	0	0	0	1	0	0	0	1	0	0	0	1	0	0	0	0	0	0	1	1	0	0	1	0	1	0	0	0	0	1	0	0	0	0	1	0	0	1	1	0	0	0	1	0	0	0	0
	K06998	0	1	1	0	0	0	0	0	0	1	0	0	0	1	1	1	0	0	1	1	1	0	0	1	1	0	0	0	1	0	0	0	0	0	0	0	0	1	0	0	0	0	1	1	1	0	0	1
	K07696	0	0	0	1	1	1	0	0	0	0	0	0	0	0	0	0	0	0	0	1	0	0	0	0	0	1	0	0	1	1	1	0	1	1	1	0	0	0	0	1	0	1	0	1	0	0	0	0
	K12632	0	1	1	1	0	0	0	0	1	1	1	0	0	0	0	0	1	0	1	0	1	0	0	0	1	0	1	1	1	0	1	0	0	0	1	0	0	0	0	0	0	1	1	0	0	0	0	0
	K13688	0	0	1	1	0	1	0	0	0	0	0	0	0	0	1	1	0	1	0	0	1	1	0	0	0	0	0	0	0	0	1	0	0	0	0	1	0	1	1	0	0	0	1	0	1	1	0	1
	K14369	1	1	0	1	1	0	0	1	0	0	0	0	1	0	0	0	1	0	0	0	1	0	0	0	1	0	1	0	0	0	0	1	0	0	0	1	1	1	1	0	1	1	1	0	1	0	0	0
	K14645	0	0	1	0	1	1	1	0	0	0	1	0	0	0	1	0	0	0	1	0	0	1	0	1	0	1	0	0	0	0	0	0	1	1	0	0	0	0	0	1	0	0	0	1	0	0	0	0
	K16703	0	1	1	0	1	0	0	0	0	0	0	0	1	0	0	1	0	0	0	1	0	1	0	0	0	1	0	1	0	0	1	1	0	0	0	1	1	1	1	1	1	0	0	0	0	0	0	1
	K17317	1	0	0	1	1	1	0	0	0	1	0	0	0	1	1	0	0	1	0	0	1	0	0	0	0	1	0	0	0	0	1	0	1	1	1	0	1	0	0	0	0	0	0	1	1	1	0	0
	K00830	0	0	0	0	1	0	0	0	1	0	0	1	0	0	0	0	0	0	0	0	1	0	0	0	1	1	0	0	0	0	1	0	1	0	1	0	0	0	0	0	0	0	0	1	0	0	0	0
	K00874	1	0	0	1	0	0	1	0	0	1	0	0	0	1	1	0	0	1	1	1	1	1	0	1	0	0	0	1	1	1	0	1	0	1	0	1	1	0	0	0	1	1	0	0	1	1	1	0
	K00989	0	1	1	0	1	0	0	0	0	1	0	1	0	0	0	0	0	0	0	0	0	1	1	0	1	1	1	1	1	1	1	0	1	0	1	0	0	0	0	0	0	1	0	1	1	0	0	0
	K01183	0	0	1	0	0	0	0	0	1	0	0	0	1	1	0	0	1	0	0	0	1	0	0	1	0	0	0	0	1	0	1	1	1	1	1	1	0	0	0	0	1	0	1	0	1	1	1	0
	K01493	1	0	0	0	0	1	0	1	1	0	1	1	1	0	0	0	0	0	0	0	0	0	0	0	1	0	0	0	0	0	0	1	0	1	0	1	1	0	1	0	1	1	1	0	0	0	1	0
	K01709	0	0	0	1	1	1	0	1	0	0	1	0	1	0	0	0	1	0	0	0	1	0	0	1	0	1	0	0	1	0	1	0	1	0	1	0	0	0	1	1	0	0	0	1	0	0	1	0
	K01911	0	1	0	1	1	0	0	0	0	1	0	1	0	0	0	1	0	1	0	0	1	0	0	0	0	1	1	0	0	0	1	0	1	1	1	0	0	1	0	1	0	0	0	0	0	1	0	1
	K01950	1	1	1	0	0	1	0	1	1	0	0	1	0	0	0	1	0	0	1	1	0	1	1	0	1	0	1	1	1	0	0	0	1	0	1	0	0	0	0	0	0	0	0	0	1	0	0	1
	K03186	0	0	0	0	1	1	0	0	1	0	0	0	0	1	1	0	0	0	0	1	0	0	0	1	0	1	0	0	0	1	1	0	1	0	1	0	0	0	0	1	0	0	0	1	0	0	0	0
	K03517	0	1	1	0	0	0	0	0	1	1	0	1	0	1	1	1	0	0	0	0	1	0	1	1	1	0	1	0	0	0	0	0	0	0	0	0	0	1	0	0	0	0	0	0	0	0	0	1
	K03673	0	1	1	0	1	1	0	0	1	0	0	0	0	0	0	1	0	0	0	0	0	0	0	1	0	1	0	0	0	1	1	0	1	0	1	0	0	0	0	0	0	0	0	1	1	0	0	0
	K07032	1	0	0	0	0	0	0	1	0	1	1	0	0	0	0	1	1	0	1	0	0	0	1	1	1	0	1	0	0	0	1	1	0	1	0	0	0	0	0	0	1	1	0	0	0	1	1	1
	K07095	0	0	1	0	1	0	1	0	0	1	0	1	0	0	0	1	0	0	0	0	1	1	1	1	1	0	0	1	1	0	0	0	1	0	0	0	0	1	0	0	0	0	0	1	0	1	0	1
	K07734	0	0	1	0	0	0	1	0	0	1	1	0	1	1	0	0	1	0	1	1	0	0	0	0	0	0	0	1	0	0	1	1	0	0	0	1	0	0	0	0	0	0	1	0	0	0	0	0
	K11527	1	1	0	0	0	0	0	0	0	0	1	0	1	1	1	0	1	0	0	0	1	0	0	1	0	0	0	0	1	0	1	1	0	0	0	0	0	0	1	0	0	1	1	1	0	0	0	0
	K12952	1	0	0	1	0	0	1	0	0	1	0	1	0	1	1	0	0	1	0	1	0	0	0	0	1	0	1	0	1	1	0	0	1	1	1	0	0	0	0	0	0	1	0	0	1	1	0	0
	K14475	0	0	0	0	1	0	1	0	0	0	1	0	1	0	0	0	1	0	0	0	0	0	0	0	0	1	1	1	0	1	0	1	0	1	0	0	0	0	1	0	1	1	0	0	1	0	0	0
	K14731	1	0	0	1	0	0	0	0	1	0	0	0	1	1	0	0	0	0	0	0	1	0	1	0	0	0	0	0	1	1	1	1	1	1	1	0	0	0	0	0	1	1	0	0	0	1	0	0
	K16264	0	0	0	0	0	0	0	1	0	1	1	1	1	0	0	0	1	0	0	1	1	1	1	1	0	0	1	0	0	0	0	1	1	0	0	1	1	0	1	0	1	0	1	0	0	0	1	0
	K16328	0	0	0	1	1	0	1	0	0	0	0	0	0	0	1	0	0	0	0	1	0	1	0	0	0	1	0	0	1	0	1	0	0	0	1	0	0	0	0	1	0	0	0	1	0	0	0	0
	K16448	0	0	0	0	0	0	0	0	0	1	0	0	0	0	0	0	1	0	0	1	0	0	0	0	0	1	0	0	1	0	0	0	1	1	0	0	0	0	0	1	0	1	0	1	0	0	0	0
	K17316	1	0	0	0	1	1	0	0	0	1	0	0	0	1	1	0	0	1	0	0	1	0	0	0	0	1	0	0	0	0	1	0	1	1	1	0	1	0	0	0	0	0	0	1	0	1	0	0
	K17828	0	1	0	0	0	1	0	0	1	1	0	0	0	0	0	1	0	0	0	0	0	0	1	0	1	0	1	1	1	1	0	0	0	1	0	0	0	1	0	0	0	0	0	0	1	0	0	1
	K18293	0	0	0	0	0	0	0	1	1	1	1	0	1	0	1	0	1	0	0	0	0	0	0	0	0	0	0	1	0	0	0	0	1	1	0	0	0	0	0	0	0	1	0	1	1	1	0	0
	K18815	1	1	0	0	1	0	1	1	0	1	0	0	0	1	1	0	1	1	0	1	1	1	0	0	0	0	0	0	0	0	0	0	0	0	0	1	0	0	0	0	0	1	1	0	0	1	1	0
	K19355	1	1	1	0	0	0	0	0	1	0	1	0	0	0	0	1	0	1	0	0	1	0	0	0	0	0	0	1	1	1	0	1	1	1	1	1	0	1	0	0	1	0	0	0	0	1	1	1
	K19978	0	0	1	1	0	0	1	0	0	0	0	0	0	1	1	0	0	0	0	0	0	1	0	0	0	0	0	0	1	1	0	0	1	1	1	0	0	0	0	1	0	0	0	1	1	0	0	0
	K20932	1	1	1	1	0	1	1	0	0	1	1	0	1	1	0	0	0	0	0	1	1	1	0	0	0	0	0	0	0	0	0	0	0	0	0	0	0	0	0	0	0	0	1	0	0	1	0	1
	K00021	0	0	0	0	1	1	0	0	0	0	0	0	0	0	1	0	0	0	0	0	0	1	0	1	0	1	0	1	1	1	1	0	1	0	1	0	0	0	0	1	0	0	0	0	1	0	0	0
	K00124	1	0	1	0	0	1	0	0	0	1	1	0	0	1	0	0	1	0	0	1	0	0	0	1	0	0	0	1	1	1	0	1	1	1	1	0	0	0	0	0	1	1	0	1	1	1	1	0
	K00558	1	1	0	0	0	0	0	1	0	1	0	1	1	0	0	0	0	0	1	0	0	0	0	0	0	0	1	0	0	0	1	0	0	1	0	0	0	0	0	0	0	0	0	1	0	1	1	1
	K01635	1	0	1	1	1	0	0	1	0	0	0	0	0	1	1	0	1	1	0	1	1	1	0	0	0	0	0	1	1	1	0	0	0	0	0	0	1	0	0	0	0	1	0	0	1	1	0	0
	K02472	0	0	0	0	0	0	0	1	1	0	1	0	1	0	0	0	1	0	0	0	1	0	0	0	0	0	0	0	0	0	1	1	0	0	0	1	1	0	1	0	1	0	0	0	0	0	1	0
	K03336	1	0	0	0	0	1	1	0	0	1	0	0	0	0	1	0	1	1	1	1	1	0	0	0	0	0	0	1	1	1	0	0	0	1	0	0	0	0	0	0	0	1	0	0	1	1	0	0
	K03498	1	0	1	0	1	0	0	0	0	0	0	0	0	0	0	0	0	0	0	0	0	0	0	0	0	1	1	0	1	1	0	0	1	1	1	0	0	0	0	1	0	1	0	1	1	0	0	0
	K05830	0	0	1	0	0	1	1	1	1	0	1	0	1	0	1	0	1	0	0	1	1	0	0	1	0	0	0	0	0	0	0	1	1	1	1	0	1	0	0	0	1	0	1	1	0	0	0	0
	K06194	1	0	0	0	0	0	1	1	1	0	0	0	0	0	0	0	1	1	1	1	0	0	0	0	0	0	0	1	1	1	0	0	0	1	0	0	0	0	1	0	0	1	0	0	0	0	1	0
	K06204	1	1	1	0	0	1	0	1	1	1	0	0	0	0	0	1	0	0	0	1	0	1	0	1	0	0	0	0	1	1	0	0	0	1	0	0	0	1	0	0	0	1	0	0	1	0	0	1
	K07156	0	1	1	0	0	0	0	0	0	0	0	1	0	0	0	1	0	0	0	0	0	1	0	0	1	0	1	0	0	0	1	0	1	0	1	0	0	1	0	0	0	0	0	1	0	0	0	1
	K07979	0	0	0	0	0	0	0	1	0	0	1	0	1	0	0	0	1	0	0	0	1	0	0	1	0	0	0	0	0	0	0	1	0	0	0	1	1	0	0	0	1	0	1	0	0	0	1	1
	K09137	1	0	0	0	1	1	0	1	0	0	0	0	0	0	0	0	1	0	0	1	0	1	0	0	0	0	0	0	0	1	1	0	0	0	1	1	0	0	0	0	0	0	0	0	1	0	1	0
	K09808	1	0	0	0	0	0	1	1	1	0	1	0	0	0	0	0	1	0	1	0	1	0	0	1	0	0	0	0	1	1	0	1	0	0	0	0	1	0	0	0	1	1	1	0	1	0	0	0
	K12308	1	0	0	1	1	1	0	1	0	1	0	0	0	1	0	0	0	0	0	1	1	0	0	0	0	0	0	1	1	1	1	0	1	0	1	1	0	0	1	0	0	1	0	1	0	1	1	0
	K13766	0	1	0	0	1	0	0	0	0	0	0	0	0	0	0	1	0	1	0	1	0	1	0	0	0	1	0	0	0	0	1	0	1	0	1	0	0	0	0	1	0	0	0	0	0	0	0	1
	K13787	1	0	1	1	1	1	0	0	0	0	0	0	0	0	0	0	0	1	0	1	0	0	0	0	0	0	1	1	1	1	1	0	0	0	0	0	0	0	0	1	0	0	0	1	0	0	0	0
	K18855	0	0	1	0	0	1	0	0	1	0	0	1	0	1	1	0	0	0	1	0	0	0	0	0	1	0	0	0	0	0	1	0	0	0	0	0	0	1	0	0	0	0	1	0	0	0	0	0
	K00113	1	0	1	1	0	1	0	0	1	1	0	0	0	0	0	0	0	1	1	1	1	1	0	0	0	0	0	1	1	1	1	0	1	1	1	0	0	0	0	0	0	0	0	0	1	0	0	0
	K01599	1	1	1	0	0	1	0	0	0	1	1	0	1	1	0	1	0	0	0	1	0	1	0	1	0	0	0	0	0	1	0	0	1	0	1	1	0	1	0	0	0	1	1	0	1	0	0	1
	K02381	0	0	0	0	1	1	0	1	1	0	0	0	0	0	0	0	0	0	1	0	1	0	0	1	0	0	0	1	1	1	1	0	0	0	0	0	0	0	0	0	0	1	0	1	1	0	0	0
	K02440	0	0	1	0	1	1	0	0	1	0	0	0	0	0	0	0	1	0	0	1	0	1	0	1	0	1	0	0	0	0	1	0	0	0	0	0	0	0	0	1	0	0	0	1	0	0	0	0
	K03932	0	0	0	1	0	0	0	1	0	0	1	1	1	1	0	0	1	1	0	0	1	0	1	0	1	0	0	0	0	0	0	0	0	0	0	1	0	0	0	0	0	0	0	0	0	1	1	0
	K06910	0	0	0	0	1	0	0	1	1	0	1	0	0	0	0	0	1	0	1	0	0	0	0	1	0	1	0	0	0	0	0	0	0	0	0	1	0	0	0	1	0	0	1	0	0	0	0	0
	K06987	0	0	1	0	0	0	1	0	0	1	1	0	1	1	1	0	0	0	1	1	0	0	0	0	0	0	1	0	1	0	0	1	1	0	1	0	0	0	0	0	1	1	1	0	0	0	0	0
	K07006	1	0	0	1	1	0	1	0	0	1	0	1	0	1	1	0	1	1	1	1	0	0	1	1	1	0	1	1	1	0	0	0	0	0	0	0	0	0	0	0	0	0	0	0	0	1	0	0
	K07076	0	0	0	0	1	1	0	0	1	0	0	0	1	0	0	0	0	0	0	1	0	0	0	0	0	1	0	0	0	0	0	0	0	1	1	1	1	0	1	1	0	1	0	1	0	0	0	0
	K07260	0	0	0	0	1	0	0	0	0	0	0	1	0	0	0	0	0	0	0	0	1	0	0	0	1	1	1	0	0	0	1	0	1	0	1	0	0	0	0	1	0	0	0	1	0	0	0	0
	K07334	1	0	1	0	0	0	0	0	0	1	0	0	0	0	0	1	0	0	1	0	1	0	0	1	0	0	0	0	1	1	1	0	1	1	1	0	0	0	0	0	0	1	0	1	0	0	0	1
	K09979	0	0	0	0	1	1	0	0	1	0	0	0	0	1	1	0	0	0	0	0	1	0	0	1	0	1	0	0	0	0	1	0	1	0	1	0	0	0	0	1	0	0	0	1	0	0	0	0
	K11477	1	0	1	0	1	1	0	0	0	1	0	0	0	1	1	0	0	0	1	0	1	1	1	1	0	0	1	0	1	0	0	0	1	1	1	0	0	0	0	0	0	1	0	0	1	1	0	0
	K13051	0	1	1	0	1	0	0	0	1	0	0	0	0	1	1	1	0	0	0	1	1	1	0	1	0	1	0	0	0	0	1	0	1	0	1	0	0	1	0	1	0	0	0	0	0	0	0	0
	K14482	0	0	0	0	0	1	0	1	0	0	1	1	1	0	0	0	1	0	0	0	0	0	1	1	1	0	1	0	0	0	0	0	0	0	0	0	0	0	1	0	0	0	1	0	0	0	1	0
	K15055	0	1	1	0	1	0	0	0	1	0	0	0	0	0	1	1	0	1	0	0	1	0	0	0	0	0	1	0	0	0	0	1	1	1	1	0	0	1	1	0	0	0	0	1	0	1	0	1
	K15256	0	0	0	0	1	0	0	0	0	1	1	0	0	1	1	0	0	0	0	0	1	0	0	1	0	1	0	0	0	0	1	1	1	0	1	0	0	0	1	0	1	0	0	1	0	0	1	0
	K15962	0	0	1	0	1	1	1	1	0	0	0	0	0	0	0	0	1	0	0	0	0	0	0	0	0	1	0	0	1	1	0	0	1	1	1	1	1	0	1	1	0	0	0	1	1	0	0	0
	K16403	0	0	0	1	1	0	0	0	0	0	1	0	1	0	0	0	0	0	0	1	0	1	0	0	0	1	0	1	1	1	1	1	0	1	0	0	0	0	0	1	0	0	0	1	0	0	0	0
	K17231	1	1	1	1	0	0	0	0	0	0	0	0	0	1	0	0	0	0	1	0	1	0	0	0	0	0	0	0	1	0	1	0	0	1	1	1	0	0	0	0	0	1	0	0	0	1	0	0
	K17717	0	0	0	0	0	0	0	1	0	0	1	0	1	0	0	0	1	0	0	1	0	1	0	0	0	0	0	0	0	0	0	1	1	0	1	1	1	0	1	0	1	0	1	1	0	1	0	0
	K18910	1	0	1	0	0	1	0	0	0	1	0	0	0	1	1	0	0	1	0	1	1	0	0	0	0	1	0	1	1	1	0	0	0	1	1	0	0	0	0	1	0	1	0	0	1	1	0	0
	K19063	0	0	0	1	0	1	0	1	0	0	1	0	1	1	0	0	1	0	0	0	1	0	0	0	1	0	0	0	0	0	0	0	0	0	0	1	1	0	0	0	1	0	1	0	0	1	1	0
	K20680	1	0	0	1	0	0	0	1	1	0	0	1	0	0	1	0	0	0	0	0	1	0	0	1	0	0	1	1	0	1	0	0	0	0	0	1	0	0	0	0	0	0	1	1	0	1	1	0
	K20763	0	1	1	0	0	1	1	0	0	1	0	0	0	1	0	0	0	1	0	1	1	1	0	1	0	1	0	0	0	0	1	0	0	0	0	0	0	0	0	1	0	0	0	1	0	0	0	0
	K00108	1	0	1	0	0	0	0	0	1	1	0	0	0	0	0	0	0	0	0	1	1	1	0	0	0	0	0	0	1	1	1	0	0	0	0	0	0	0	0	0	0	1	0	0	1	1	0	0
	K00112	1	0	1	1	0	1	0	0	1	0	0	0	0	0	0	0	0	1	1	1	1	1	0	0	0	0	0	1	1	1	1	0	1	1	1	0	0	0	0	0	0	1	0	0	1	0	0	0
	K00252	0	1	1	0	0	0	1	0	0	0	1	0	1	0	1	1	0	0	0	0	0	0	0	0	0	0	0	0	0	0	0	1	0	0	0	1	1	1	0	0	1	0	1	0	0	0	0	1
	K00278	0	1	0	0	0	0	0	0	1	1	0	1	0	1	0	1	0	0	0	0	1	0	1	1	1	0	1	0	0	0	0	0	0	0	0	0	0	1	0	0	0	0	0	0	0	0	0	1
	K00831	0	0	1	0	0	0	0	1	0	0	1	0	1	0	0	0	1	0	0	0	1	1	0	1	0	0	0	0	0	0	0	1	0	0	0	1	1	0	1	0	1	0	1	0	0	0	1	0
	K00847	0	0	0	1	1	1	1	0	1	1	0	0	0	1	1	0	0	1	1	1	1	1	0	0	0	0	0	0	0	0	0	0	0	0	1	0	0	0	0	1	0	0	0	0	0	1	0	0
	K00906	1	0	0	0	1	0	0	0	0	0	0	0	0	0	0	0	0	0	0	1	0	0	0	1	0	1	0	0	1	1	1	0	0	1	1	0	0	0	0	1	0	1	0	1	1	0	0	0
	K01572	1	0	1	0	0	0	0	1	0	0	1	0	1	0	1	0	1	0	0	0	1	0	0	1	0	0	0	0	1	0	1	1	0	1	1	1	1	0	0	0	1	0	1	0	0	0	1	0
	K01579	0	1	0	0	1	1	0	0	1	0	0	1	0	0	0	1	0	0	0	0	0	0	1	0	1	1	0	0	0	0	0	0	1	0	1	0	0	1	0	1	0	0	0	0	0	0	0	1
	K01777	0	0	0	0	1	1	1	0	0	1	0	0	0	1	0	0	0	0	1	1	1	1	0	0	0	1	0	0	1	0	1	1	0	0	0	1	0	0	0	0	1	1	1	1	0	0	0	0
	K02495	1	0	1	1	0	0	1	0	0	0	1	0	1	0	0	0	0	1	0	1	0	0	0	1	0	0	0	1	0	0	1	1	0	0	0	0	1	0	0	0	1	0	1	1	0	0	0	0
	K02609	0	1	1	0	1	0	0	0	0	0	0	0	0	0	0	1	0	0	1	1	1	0	0	1	0	1	0	0	0	0	1	0	0	0	0	0	0	1	0	0	0	0	0	1	0	0	0	1
	K02611	0	1	0	0	1	0	0	0	0	0	0	0	0	0	0	1	0	0	1	1	1	0	0	1	0	1	0	0	0	0	1	0	0	0	0	0	0	1	0	1	0	0	0	1	0	0	0	1
	K02612	0	1	0	0	1	0	0	0	0	0	0	0	0	0	0	1	0	0	1	1	1	0	0	1	0	1	0	0	0	0	1	0	0	0	0	0	0	1	0	1	0	0	0	1	0	0	0	1
	K02805	0	0	0	1	0	1	0	1	0	0	0	0	1	1	1	0	1	1	1	0	0	0	0	1	0	0	0	0	0	1	0	0	1	0	1	1	0	0	0	0	0	0	0	0	1	1	1	0
	K02837	0	0	0	0	0	0	0	0	0	0	1	0	1	0	0	0	0	0	0	0	1	0	0	0	0	0	1	0	1	0	1	1	1	0	1	1	1	1	0	0	1	0	1	0	0	0	1	1
	K03117	1	0	0	0	0	1	1	1	0	1	0	0	0	0	0	1	0	0	1	0	1	0	0	1	0	0	1	0	1	1	0	0	0	1	0	0	0	0	0	0	0	0	0	1	1	0	0	1
	K03412	0	0	1	0	0	0	0	0	0	1	0	1	1	1	1	0	1	0	0	1	0	1	0	1	1	0	0	0	0	0	1	1	0	1	0	0	0	0	1	0	1	1	0	0	0	0	0	0
	K03580	1	1	0	0	0	0	0	0	1	0	0	0	0	0	0	1	0	0	0	0	0	0	0	0	0	1	1	0	1	1	1	0	0	1	0	0	0	0	0	0	0	1	0	0	0	0	0	1
	K03711	0	0	0	0	1	0	0	0	0	0	0	0	0	0	0	0	0	0	0	1	0	0	0	0	0	1	0	0	1	1	1	1	0	0	1	0	0	0	1	1	1	1	1	0	1	0	0	0
	K06138	1	1	0	1	1	1	0	0	1	0	0	0	0	0	0	1	0	0	0	0	0	1	0	1	0	0	0	0	1	0	1	0	1	1	1	0	0	0	0	0	0	0	0	0	1	0	0	1
	K06940	0	1	0	0	0	1	0	1	0	0	0	1	0	1	0	1	1	0	0	1	0	0	0	0	1	1	1	0	1	0	0	0	0	0	0	0	1	0	0	0	0	1	0	0	1	0	0	1
	K07092	0	0	1	0	0	1	0	0	0	0	1	0	1	0	0	0	0	0	0	0	0	0	0	0	0	0	1	1	0	0	0	0	0	0	0	1	1	1	0	0	0	1	1	0	1	0	1	0
	K07149	0	0	0	0	0	0	1	1	0	0	1	0	1	0	0	0	1	0	1	0	0	0	0	0	0	0	0	0	0	0	0	1	0	0	0	1	1	0	1	0	1	0	1	0	0	0	1	0
	K07483	0	0	1	0	1	0	0	0	0	0	0	0	0	1	0	0	0	0	0	0	0	0	0	0	0	0	0	1	0	0	1	0	1	0	0	0	0	1	1	0	0	1	0	0	0	1	1	0
	K07778	0	0	1	0	1	1	0	1	0	0	0	0	0	0	0	0	1	0	0	0	1	1	0	1	0	0	0	0	0	0	1	0	0	1	0	0	0	0	1	1	0	0	1	1	0	0	0	0
	K14259	1	0	1	1	0	0	0	1	0	1	0	0	0	1	1	0	1	1	0	1	1	1	0	0	0	0	0	0	1	1	0	0	0	1	0	1	0	0	0	0	0	1	0	0	1	1	1	0
	K17192	0	0	0	0	1	0	0	1	0	0	1	0	0	0	0	0	1	0	0	1	0	0	0	0	0	0	0	0	1	1	0	1	0	0	1	1	0	0	0	0	1	1	1	0	0	1	0	0
	K17939	1	0	0	0	0	1	0	0	1	0	0	0	0	0	0	0	1	0	0	0	1	0	0	1	1	0	0	0	1	1	0	0	1	0	1	0	0	0	1	0	0	1	0	0	1	0	0	1
	K18535	1	0	1	0	0	0	1	1	0	0	1	0	1	0	1	1	1	0	0	0	0	1	0	1	0	0	0	0	0	0	0	1	0	0	0	1	0	0	0	0	1	1	1	0	0	0	0	0
	K00453	0	0	1	0	0	0	0	1	0	1	0	0	1	1	0	0	1	0	1	0	1	1	0	0	0	0	0	0	1	0	1	0	0	0	0	1	1	0	0	0	0	0	1	0	0	1	0	0
	K00809	1	1	1	0	1	0	0	0	1	0	0	0	0	0	0	1	0	0	0	1	0	1	0	0	0	1	1	1	1	1	0	0	0	1	0	0	0	0	0	1	0	1	0	0	1	0	0	1
	K00856	0	0	0	0	0	0	1	1	0	0	1	0	1	1	1	0	1	0	1	0	1	1	0	0	0	0	1	1	0	1	0	1	0	0	0	1	1	0	0	0	0	0	0	0	0	1	0	0
	K01066	0	0	0	0	0	0	0	0	0	1	1	1	1	1	0	0	0	0	0	1	0	0	1	0	1	1	0	0	1	0	1	0	0	0	0	0	1	0	0	0	0	1	1	1	0	0	0	0
	K01247	0	0	0	0	0	1	1	1	0	0	0	1	0	0	0	0	0	0	1	1	1	1	1	1	1	0	1	0	1	0	0	0	0	1	0	0	0	0	0	0	0	0	0	0	1	0	0	0
	K01533	1	1	0	1	0	0	0	0	1	0	0	0	1	1	0	0	0	0	0	1	0	0	0	1	0	0	1	0	0	0	0	1	0	0	0	0	1	1	0	0	0	0	0	0	0	1	0	0
	K01555	0	1	1	0	1	0	0	0	0	0	1	0	1	0	0	1	0	0	1	0	0	0	0	0	0	0	0	0	0	0	1	0	1	0	1	0	1	1	0	0	0	0	0	0	0	0	0	1
	K03413	0	0	0	0	0	0	0	0	0	0	0	1	1	0	0	0	1	0	0	0	1	0	0	1	1	0	0	0	0	0	1	1	0	0	1	1	0	0	1	0	1	0	0	0	0	0	0	0
	K03442	0	1	0	0	0	0	0	0	0	0	0	0	1	0	0	0	1	0	1	0	0	0	0	0	0	0	0	0	0	0	1	1	0	1	1	0	0	0	0	1	1	1	1	1	0	0	1	0
	K03892	0	0	1	0	0	0	0	0	0	1	0	0	0	1	1	1	0	0	1	0	0	1	0	1	0	0	1	0	1	1	0	0	0	1	0	0	0	0	0	0	0	0	0	0	1	0	0	1
	K05520	0	0	0	0	0	1	0	0	1	1	1	0	1	0	0	0	1	0	0	1	0	0	0	1	0	0	1	0	0	0	1	0	0	1	0	0	1	0	1	0	1	0	1	0	0	0	0	0
	K05989	1	0	1	1	0	1	0	0	0	0	0	0	0	1	1	0	0	0	0	1	0	1	0	0	0	0	0	1	1	1	0	0	0	1	0	0	0	0	1	0	0	1	0	1	1	1	0	0
	K06955	1	0	1	1	1	0	0	0	1	0	0	0	0	1	1	0	0	1	0	0	0	0	0	0	0	1	0	0	1	1	0	0	0	1	0	0	0	0	0	0	0	1	0	1	1	1	0	0
	K08683	1	0	0	1	0	1	1	0	0	0	0	0	0	1	1	0	0	1	1	1	0	1	0	0	0	0	0	0	1	1	1	0	0	0	0	0	0	0	0	0	0	0	0	1	1	1	0	0
	K08987	0	0	0	1	0	0	0	1	0	0	1	0	1	1	0	0	1	0	0	0	0	0	0	0	0	0	0	1	1	0	0	1	0	0	0	1	1	0	0	0	1	0	1	0	1	1	1	0
	K09712	1	0	0	0	1	0	0	1	0	0	0	0	1	0	0	0	1	0	0	0	0	0	0	1	0	1	0	0	0	1	1	0	0	0	0	0	0	0	0	0	0	1	0	1	1	0	0	0
	K09981	0	0	0	1	0	0	0	0	0	1	1	0	1	0	1	0	0	0	0	1	1	0	0	1	0	0	1	0	1	0	0	1	0	0	0	0	1	0	0	0	1	0	1	0	0	1	0	0
	K10843	0	0	1	1	0	1	1	0	1	0	0	0	0	0	0	0	0	0	1	1	0	1	0	0	0	0	0	0	0	0	1	0	1	0	1	0	1	1	0	0	0	1	0	0	1	0	0	1
	K14162	0	1	0	1	0	1	1	0	0	1	0	0	0	1	0	1	0	0	0	0	0	0	1	0	0	0	1	0	0	0	0	0	0	1	0	0	0	1	0	0	0	0	0	0	0	0	0	1
	K16372	0	0	0	0	1	1	0	0	1	0	0	0	0	0	0	0	0	0	0	1	0	1	0	0	0	1	1	0	0	0	1	0	1	0	1	0	0	0	0	1	0	1	0	0	0	1	0	0
	K18784	0	0	1	1	1	0	0	0	1	0	0	0	0	1	1	0	0	1	0	1	0	1	0	0	0	1	0	1	0	1	0	0	1	0	1	0	0	0	0	1	0	0	0	0	0	0	0	0
	K20333	1	0	0	0	0	0	0	0	0	0	0	0	1	0	0	0	1	0	0	0	0	1	0	0	0	1	0	0	1	0	1	1	0	0	0	0	0	0	1	0	0	0	0	1	0	0	1	0
	K20453	0	0	1	0	0	0	0	1	1	0	0	0	0	1	1	0	1	0	0	1	1	1	0	1	0	0	0	0	1	0	0	0	0	0	0	1	1	0	0	0	0	0	1	0	0	0	1	0
	K20806	0	0	0	0	1	0	1	0	0	1	0	0	0	1	1	0	0	0	0	0	1	0	0	0	0	1	0	0	0	0	1	0	0	0	0	0	0	0	0	1	0	1	0	1	0	1	0	1
	K00285	0	0	0	0	0	1	1	1	0	1	1	0	1	0	0	0	0	0	0	0	1	0	0	0	0	0	0	0	0	0	0	0	0	1	0	1	1	0	1	0	1	0	1	0	0	0	1	0
	K01046	1	1	1	0	0	1	0	1	1	0	0	0	0	0	1	1	0	0	0	1	0	0	0	0	0	0	0	1	0	1	0	0	0	1	0	1	0	1	0	1	0	1	0	0	1	0	0	0
	K01545	0	1	0	1	1	0	0	0	0	0	0	0	1	0	1	1	0	0	0	1	0	0	0	0	0	1	0	0	1	0	1	0	0	0	0	1	0	1	0	0	1	0	0	1	1	0	0	0
	K02217	0	0	0	0	0	1	0	1	1	0	0	0	0	1	1	0	1	0	0	0	1	0	0	0	0	0	0	0	0	0	0	1	0	0	0	1	0	0	1	0	1	1	0	0	1	0	1	1
	K02610	0	1	0	0	1	0	0	0	0	0	0	0	0	0	0	1	0	0	1	1	1	0	0	1	0	1	0	0	0	0	1	0	0	0	0	0	0	1	0	0	0	0	0	1	0	0	0	1
	K03406	1	0	1	0	0	0	0	0	0	0	1	1	1	1	1	0	1	0	0	0	0	1	0	1	1	0	0	0	0	0	0	1	0	1	0	0	0	0	1	0	1	1	0	0	0	0	0	0
	K04047	1	0	1	1	0	0	0	0	1	1	0	0	0	1	0	0	0	1	0	0	0	1	1	0	1	0	0	1	1	1	0	0	0	1	0	0	0	0	0	0	0	1	0	1	1	1	0	0
	K04486	0	0	0	1	1	0	1	0	0	1	0	0	0	0	0	0	0	0	1	1	1	0	0	1	0	1	0	0	0	0	0	0	1	0	1	0	0	0	0	1	0	1	0	0	1	0	0	0
	K05593	1	0	0	1	0	1	1	1	0	1	0	0	0	1	1	0	1	1	0	0	0	0	0	1	0	0	0	1	0	0	1	0	0	0	0	0	0	0	0	1	0	1	0	0	0	1	0	0
	K07028	0	0	0	1	0	0	0	0	0	1	0	1	0	0	1	0	0	0	0	0	1	0	1	0	1	0	1	0	0	0	1	0	1	0	1	0	0	0	0	0	0	0	0	1	0	0	0	0
	K07118	1	0	0	0	0	1	0	0	1	0	0	0	0	1	0	0	1	0	0	0	0	0	0	0	0	0	0	1	0	0	1	0	1	0	1	1	0	0	0	1	0	1	0	1	1	1	0	0
	K07172	1	0	0	1	0	1	0	0	1	0	0	0	0	0	0	1	0	0	0	0	0	0	0	0	0	1	0	0	0	1	1	0	1	0	1	0	0	0	0	1	1	0	0	1	0	0	0	1
	K07222	1	0	0	0	1	1	0	1	1	0	0	0	1	0	0	0	1	0	0	0	1	0	1	0	0	1	0	0	0	0	0	1	0	0	1	0	0	1	0	0	0	0	0	0	0	0	0	0
	K07749	0	0	0	0	1	0	1	0	0	0	0	1	0	1	1	0	0	0	1	0	0	1	1	0	1	0	1	0	0	0	0	0	0	1	0	0	0	0	1	1	1	0	0	0	1	0	0	0
	K09936	0	0	0	0	0	0	0	1	0	1	1	0	1	0	1	0	1	0	0	0	0	0	1	1	0	0	1	0	0	0	0	1	0	0	0	1	1	0	1	0	0	0	1	1	0	0	1	0
	K10118	0	0	0	1	0	1	0	1	0	1	1	0	0	0	1	0	1	0	0	1	1	0	0	1	0	0	0	1	1	1	0	0	0	0	0	0	1	0	0	0	0	1	0	0	1	0	1	0
	K11707	1	0	1	1	1	0	0	0	0	0	0	0	0	0	0	0	0	1	0	0	0	0	0	0	0	1	0	1	1	1	0	0	0	0	0	0	0	1	0	1	0	0	0	0	1	1	0	0
	K12452	0	0	0	0	1	0	0	0	0	0	1	0	1	0	0	0	0	0	0	0	1	0	0	1	0	1	0	0	0	0	1	0	1	0	1	0	0	0	1	1	0	1	0	0	0	0	1	0
	K12695	1	0	1	0	1	0	0	1	0	0	1	0	0	0	1	0	1	0	0	0	0	0	0	0	0	1	0	0	0	0	0	1	0	1	0	1	0	0	0	0	1	0	1	0	0	0	0	0
	K12909	0	0	0	1	1	0	0	1	0	1	0	1	1	0	0	1	0	0	0	0	0	0	0	0	1	0	1	0	0	0	0	0	0	0	0	0	1	0	0	1	0	0	0	0	0	0	0	1
	K15468	0	1	0	1	1	0	0	0	0	1	0	0	0	1	1	0	0	1	0	0	0	0	0	0	0	0	0	0	1	1	1	0	1	0	1	0	0	0	0	1	0	1	0	1	0	1	0	0
	K15973	1	0	0	0	1	0	0	0	1	0	0	0	0	0	0	0	0	1	0	0	0	0	0	0	0	1	0	1	1	1	1	0	0	1	0	0	0	0	0	1	0	1	0	1	1	1	0	0
	K17071	0	0	0	1	0	0	0	1	0	1	0	0	0	0	0	0	1	0	0	1	0	1	1	1	1	0	1	0	0	0	1	0	0	0	0	0	0	0	1	0	0	1	0	0	0	0	0	1
	K20936	0	0	1	1	1	0	0	0	0	1	0	0	0	0	0	0	0	0	0	0	0	0	0	1	0	1	0	0	0	0	0	1	1	0	1	1	0	0	0	0	0	0	0	0	0	0	1	0
	K20992	1	0	1	0	1	0	1	0	0	1	0	0	1	1	0	0	0	0	0	0	0	1	0	0	0	0	1	0	0	0	1	0	1	1	1	0	0	0	0	0	0	1	0	0	1	0	0	0
	K00215	1	0	1	0	0	0	1	0	0	1	0	1	1	0	0	1	0	0	0	0	0	0	1	0	1	1	1	0	0	1	0	0	0	0	0	1	0	0	0	0	0	0	0	0	0	0	0	0
	K00675	0	0	0	1	0	0	0	1	1	1	1	1	1	0	0	0	0	0	1	1	1	0	0	1	1	0	0	0	0	1	0	0	0	0	0	1	0	0	0	0	0	0	1	0	0	0	1	0
	K00805	0	0	0	0	0	1	0	1	1	0	0	0	0	0	0	0	1	0	0	1	1	1	1	1	0	0	1	0	0	0	0	0	0	0	0	1	0	0	0	0	0	0	1	0	0	0	1	0
	K01206	1	0	1	1	0	0	0	0	0	0	0	0	0	1	1	0	0	1	1	1	0	1	0	0	0	0	0	1	1	1	0	0	0	1	0	1	0	0	0	0	0	1	0	0	1	1	0	0
	K01209	1	0	1	1	0	0	0	0	0	0	0	0	0	1	1	0	1	0	1	1	0	0	0	0	0	0	0	1	1	1	0	0	1	1	1	1	0	0	1	0	0	1	0	0	1	1	0	0
	K03782	0	1	0	0	0	0	0	1	0	0	0	0	0	0	1	1	0	0	0	0	0	0	0	0	1	0	1	0	0	0	0	0	0	0	0	1	0	0	1	0	0	1	1	0	0	0	1	1
	K05571	1	0	1	1	1	0	0	0	0	1	0	0	0	1	1	0	0	1	0	0	0	0	0	0	0	0	1	0	1	1	1	0	1	1	1	0	0	0	0	0	0	1	0	1	1	1	0	0
	K05838	0	1	1	0	1	0	0	0	1	0	0	1	0	0	0	0	0	0	0	1	0	1	0	0	1	0	1	0	0	0	0	0	1	0	1	0	0	0	0	0	0	0	0	1	0	0	0	0
	K06015	0	0	1	0	1	0	0	0	0	1	0	0	0	1	1	0	0	0	0	1	0	0	0	0	0	1	0	1	1	1	0	0	0	0	0	0	0	0	0	1	0	1	0	0	0	0	0	0
	K06921	0	0	0	0	1	1	0	0	1	0	0	0	0	0	0	0	0	0	0	0	1	0	0	0	0	0	0	0	0	0	1	0	0	1	0	0	1	1	0	0	0	1	0	0	1	0	0	0
	K06980	0	0	0	0	1	0	0	0	0	0	0	0	0	0	1	0	0	0	0	1	0	0	0	1	0	1	0	0	0	0	0	0	1	0	1	0	0	0	0	1	0	0	0	0	0	1	0	0
	K07045	0	0	1	0	0	1	1	0	1	0	0	1	0	0	0	0	0	0	0	1	0	0	0	1	1	0	1	1	0	1	0	0	0	1	0	0	0	0	0	0	0	1	0	0	0	0	0	0
	K07054	0	1	0	0	0	0	1	0	0	1	0	1	0	0	0	1	0	0	1	0	0	0	1	0	1	0	1	0	0	0	0	0	0	0	0	1	0	1	0	0	0	0	0	0	0	0	0	1
	K07062	0	0	0	0	0	0	1	0	0	0	0	0	1	0	0	1	0	0	0	0	0	0	0	0	0	1	0	0	1	0	0	0	0	1	0	0	1	0	1	0	0	1	1	0	0	0	0	1
	K07226	0	1	1	0	0	0	0	0	0	0	1	0	1	0	0	1	1	0	1	0	1	1	0	0	0	0	0	0	0	0	0	1	0	1	0	0	1	0	1	0	1	0	1	0	0	0	1	0
	K07305	0	0	0	0	1	0	0	1	0	1	0	0	0	1	0	1	0	1	0	0	0	0	0	0	0	1	0	0	0	0	0	0	1	0	1	0	0	1	0	1	0	0	1	0	0	0	0	1
	K07495	1	1	0	0	0	0	0	0	0	0	0	0	0	0	0	0	0	0	0	0	0	0	0	0	0	0	0	0	0	0	0	0	0	0	1	0	1	0	1	0	0	1	0	0	0	1	1	0
	K11390	0	0	0	0	0	0	0	0	0	0	1	0	1	0	0	0	1	1	0	0	1	0	0	1	0	0	0	0	0	0	0	1	0	0	0	1	1	0	0	0	0	1	1	0	1	0	1	0
	K11710	0	0	1	1	1	0	0	0	0	0	0	0	0	0	0	0	0	1	0	0	0	0	0	0	0	1	0	1	1	1	0	0	0	0	0	0	0	1	0	1	0	0	0	0	1	1	0	0
	K11991	0	0	0	1	0	0	0	0	0	0	0	0	0	1	1	0	0	1	0	0	0	0	0	0	0	1	0	0	0	0	1	0	1	0	1	0	0	0	0	1	0	0	0	0	0	1	0	0
	K13017	1	0	1	0	0	1	0	0	1	0	1	0	0	0	1	0	1	0	0	1	1	1	0	1	0	0	0	1	1	0	0	0	0	0	0	0	1	0	1	0	0	1	0	0	1	0	0	0
	K14379	1	0	0	0	0	0	1	0	1	0	1	0	1	1	0	0	0	0	1	0	0	0	0	0	0	0	0	0	1	0	0	1	0	0	0	0	1	0	1	0	0	1	1	1	0	0	0	0
	K02574	0	0	0	0	0	0	1	0	1	0	1	0	1	0	0	0	1	0	1	0	0	0	0	1	0	0	0	0	0	1	0	1	0	0	0	1	1	0	1	0	1	1	1	0	0	0	0	0
	K03301	0	0	1	0	0	0	0	1	1	0	1	0	1	1	0	0	1	1	0	0	0	0	0	1	0	1	0	0	1	0	0	1	0	0	0	1	0	0	1	1	1	0	1	1	0	0	0	0
	K03523	0	0	0	1	0	1	0	1	1	0	0	0	0	1	1	0	1	1	0	0	0	0	1	0	0	0	1	0	0	0	0	0	0	0	0	0	1	0	0	0	0	0	1	0	0	1	1	0
	K03534	0	0	1	1	0	1	0	0	0	1	0	0	0	1	1	0	0	1	0	1	1	0	0	0	0	0	0	0	0	0	0	0	0	1	0	0	0	0	0	0	1	1	0	1	1	1	0	0
	K04751	0	0	0	0	0	1	0	0	1	0	0	1	0	0	0	0	0	0	0	1	0	0	1	0	1	0	1	0	1	1	0	0	0	1	0	0	0	0	0	0	0	1	0	0	1	0	0	0
	K05570	1	0	1	1	0	0	0	0	0	0	0	0	0	1	1	0	0	1	0	0	0	0	0	0	0	0	1	0	1	1	1	0	1	1	1	0	0	0	0	0	0	1	0	1	1	1	0	0
	K07192	0	0	0	0	0	0	0	1	1	1	0	0	0	0	0	0	0	0	0	0	1	0	0	1	0	0	0	0	0	0	0	0	1	1	1	0	0	0	0	0	0	0	0	0	0	1	0	0
	K07273	0	0	0	0	0	0	0	1	0	0	1	0	1	0	0	0	1	1	0	1	0	0	0	0	0	0	0	0	0	0	0	1	0	0	0	1	1	0	1	0	1	0	1	0	0	0	1	0
	K08152	0	0	0	0	0	1	0	1	1	0	1	0	1	0	0	0	1	0	0	0	0	0	0	1	0	0	0	0	0	0	0	1	0	0	0	1	1	0	1	0	1	0	0	0	0	0	1	0
	K08303	1	0	1	1	0	0	0	0	1	0	0	0	0	1	1	0	0	0	0	0	0	1	0	0	0	0	0	1	1	1	0	0	1	1	0	0	0	0	0	0	0	1	0	1	1	0	0	0
	K09696	0	0	1	0	1	0	0	1	0	0	0	0	1	0	1	0	1	0	0	0	0	0	0	0	0	1	0	0	0	0	1	1	1	0	1	0	0	0	0	1	1	0	0	1	0	0	1	0
	K09697	0	0	0	0	1	0	0	1	0	0	0	0	1	0	1	0	1	0	0	0	0	0	0	0	0	1	0	0	0	0	1	1	1	0	1	1	0	0	0	1	1	0	0	1	0	0	1	0
	K11708	1	0	1	1	1	0	0	0	0	0	0	0	0	0	0	0	0	1	0	0	0	0	0	0	0	1	0	0	1	1	0	0	0	0	0	0	0	1	0	1	0	0	0	0	1	1	0	0
	K11709	1	0	1	1	1	0	0	0	0	0	0	0	0	0	0	0	0	1	0	0	0	0	0	0	0	1	0	1	1	1	0	0	0	0	0	0	0	1	0	1	0	0	0	0	1	1	0	0
	K12636	1	0	0	0	1	0	0	0	1	0	0	0	1	0	0	1	0	0	0	0	0	0	0	0	0	0	0	0	0	1	1	0	0	0	0	0	0	1	0	1	0	1	0	0	1	0	0	1
	K12902	1	0	0	0	0	1	1	0	0	0	0	0	0	0	0	0	0	0	1	0	1	0	0	1	0	0	0	1	1	1	1	0	0	1	0	0	1	0	0	0	0	1	0	1	0	0	1	0
	K15582	1	0	1	0	0	1	0	0	1	1	0	0	0	1	0	0	0	1	0	1	0	0	0	0	0	0	0	0	1	1	1	0	0	1	0	0	0	0	0	0	0	1	0	0	1	1	0	0
	K15870	0	0	1	1	0	0	1	0	0	1	0	0	0	0	1	0	0	0	1	0	0	0	0	1	0	0	0	1	0	0	0	0	0	0	0	1	0	0	0	0	1	1	0	0	0	1	0	1
	K16013	1	0	0	1	0	0	0	1	0	0	1	0	1	1	1	0	1	0	0	0	0	0	0	1	0	0	0	0	0	0	1	0	1	1	1	1	0	0	0	0	0	1	1	0	1	0	1	0
	K18678	0	0	0	0	0	0	0	1	0	0	1	0	1	0	0	0	1	0	0	0	1	0	0	0	0	0	0	0	0	0	0	1	0	0	0	1	1	0	1	0	1	0	1	0	0	0	0	0
	K19344	0	0	0	1	0	0	0	0	0	0	1	0	1	1	0	0	0	0	0	0	0	0	0	1	0	0	0	0	0	0	1	1	1	0	1	0	0	0	1	0	1	1	0	1	1	1	0	0
	K20159	1	0	0	0	0	0	0	0	0	1	0	0	0	0	0	1	0	0	0	0	0	0	0	0	0	0	0	0	1	1	1	0	1	0	0	0	0	1	0	1	0	1	0	0	1	0	1	1
	K00818	0	1	0	0	1	0	0	0	0	0	0	0	0	1	1	1	0	1	0	1	0	1	0	0	0	1	0	0	0	0	1	0	1	0	1	0	0	0	0	1	0	0	0	0	0	0	0	1
	K00821	0	0	1	1	0	1	0	0	1	0	0	1	0	0	0	0	0	0	0	0	0	0	1	0	1	0	1	1	1	0	0	0	0	1	0	0	0	1	0	0	0	0	0	0	1	0	0	0
	K01322	0	1	0	0	0	0	0	0	0	0	0	0	0	0	1	1	0	0	0	1	1	1	0	0	0	0	0	0	0	0	0	0	1	1	1	0	0	0	0	0	0	0	0	1	0	1	0	0
	K01752	1	0	0	0	0	1	0	0	1	0	1	0	0	0	0	0	0	0	0	1	0	0	0	1	0	0	0	1	1	1	0	0	1	1	1	0	0	0	1	0	0	1	0	0	1	0	0	0
	K01785	0	0	1	0	0	0	0	0	0	1	0	0	0	1	1	0	0	1	1	0	0	1	0	0	1	0	0	0	0	1	0	0	0	0	0	0	0	0	0	0	0	0	0	0	1	1	0	0
	K02480	1	1	0	0	1	0	0	1	1	0	0	0	0	0	0	0	1	0	0	0	0	0	0	1	0	1	0	0	0	0	0	0	1	1	0	0	0	0	0	1	0	0	0	0	0	0	0	0
	K03390	0	0	0	0	0	1	0	1	1	0	1	0	0	0	0	0	1	0	0	0	0	0	0	1	0	0	0	0	0	0	1	0	1	1	1	1	1	0	1	0	0	0	0	1	0	0	0	0
	K03736	1	0	1	0	0	1	0	0	1	0	0	0	0	0	0	0	1	0	0	0	1	0	0	0	0	0	0	0	0	1	0	0	0	0	0	0	0	0	0	0	0	1	0	0	1	0	1	0
	K03739	0	0	0	1	0	0	1	1	0	0	0	0	1	0	0	0	1	0	1	1	0	0	0	1	0	0	0	0	0	0	1	0	1	0	1	1	1	0	1	0	0	0	1	0	0	0	1	0
	K05521	1	0	0	0	1	0	0	0	1	1	0	0	0	0	0	0	0	0	0	0	0	0	0	1	0	1	0	0	1	0	1	0	1	0	0	0	0	0	0	1	0	0	0	0	1	0	0	0
	K05568	1	0	1	1	1	0	0	0	0	0	0	0	0	1	1	0	0	1	0	0	0	0	0	0	0	0	1	0	1	1	1	0	1	1	1	0	0	0	0	0	0	1	0	1	1	1	0	0
	K06922	1	1	1	0	0	0	0	0	1	0	0	0	0	0	0	1	0	1	0	0	0	0	0	0	0	0	0	0	0	1	1	0	0	1	0	0	0	0	0	0	0	1	0	0	1	0	0	0
	K07106	1	0	1	1	0	0	1	0	0	0	0	0	0	1	1	0	0	1	1	1	0	1	0	1	0	0	0	1	1	0	0	0	0	1	0	0	0	0	0	0	0	1	0	0	1	1	0	0
	K07140	0	0	0	1	0	0	1	1	0	0	1	0	1	1	0	0	1	1	1	0	0	0	0	0	0	0	0	0	0	0	0	1	0	0	0	1	1	0	1	0	0	0	1	0	0	0	0	0
	K08175	0	0	0	0	0	1	0	1	0	0	1	0	0	0	0	0	1	0	1	0	1	0	0	0	0	0	0	0	0	0	0	0	1	1	1	1	0	0	0	0	0	0	0	1	0	0	0	0
	K09759	0	0	0	0	1	1	0	0	1	0	0	0	0	0	0	0	0	0	0	1	0	1	0	0	0	1	0	0	0	1	0	0	0	1	0	0	0	0	0	0	0	0	0	1	0	1	0	0
	K11163	0	0	0	0	1	0	0	1	0	0	0	0	0	1	0	0	1	1	0	1	1	0	0	0	0	0	0	1	1	1	0	0	0	0	0	1	0	1	1	0	0	0	0	0	1	1	1	0
	K13280	0	0	1	1	0	0	0	1	0	0	0	1	0	0	0	0	0	0	0	0	1	0	1	0	1	0	1	0	0	0	0	1	0	1	0	0	0	0	0	0	0	0	1	0	0	0	1	0
	K15736	1	0	0	0	1	0	1	0	0	1	0	0	0	0	0	1	0	0	1	1	0	0	0	0	0	1	1	0	0	1	0	0	0	0	0	0	0	1	0	1	0	0	0	0	1	0	0	1
	K16132	1	0	0	0	0	0	0	1	0	0	1	0	0	0	0	0	1	0	0	0	0	0	0	0	0	0	0	0	0	1	0	0	0	0	0	1	0	0	0	0	0	0	0	1	1	0	0	0
	K16397	1	0	0	0	1	0	0	1	1	0	0	0	0	1	1	0	1	0	0	0	0	0	0	0	0	0	0	0	1	1	0	0	0	0	0	0	0	0	1	0	0	0	0	0	1	0	0	0
	K16899	1	0	0	1	0	0	0	0	0	0	0	0	0	1	1	0	0	1	0	0	0	0	1	0	0	0	1	1	1	0	0	0	1	0	0	0	0	0	0	0	0	0	0	0	1	1	0	0
	K19112	0	0	1	0	1	0	0	0	1	1	0	0	0	0	0	0	0	0	0	1	0	1	0	1	0	1	0	0	0	1	0	0	1	1	1	0	0	0	0	1	0	0	0	1	1	0	0	0
	K19956	0	0	1	0	0	1	0	1	0	0	0	0	0	1	1	0	1	0	0	1	0	0	0	0	0	0	0	1	1	1	0	0	1	1	1	0	0	0	0	0	0	1	0	0	1	0	0	0
	K20576	1	0	1	0	0	0	0	0	0	0	0	1	0	0	0	1	0	0	0	0	0	0	0	1	0	1	0	0	0	0	0	0	0	0	0	1	0	0	0	0	0	1	1	0	1	1	0	0
	K00549	0	0	1	0	0	1	0	1	0	1	0	0	0	1	1	1	0	0	0	0	1	0	0	0	0	0	1	0	1	0	0	0	0	0	0	0	0	1	0	0	0	1	0	0	0	0	0	1
	K00560	0	0	0	0	1	0	0	0	0	0	0	0	0	0	0	0	0	0	0	0	0	0	0	0	0	1	0	0	0	0	1	0	1	0	1	0	0	0	0	1	0	0	0	1	0	1	1	0
	K00801	0	1	0	0	1	0	0	0	0	0	1	0	0	0	0	1	0	0	0	0	1	0	0	0	0	1	0	0	0	0	0	0	0	0	0	1	1	0	0	1	0	0	1	0	1	0	0	1
	K01778	0	0	0	0	0	0	1	0	0	0	0	1	0	0	0	0	0	0	1	1	0	0	1	0	1	0	0	0	0	0	0	0	1	0	1	0	0	0	0	0	0	0	0	1	0	0	0	0
	K01812	0	0	0	1	0	0	0	0	0	0	0	0	0	1	0	0	1	0	1	1	0	1	0	1	0	0	0	0	0	1	0	0	0	0	0	0	1	0	0	0	0	1	0	0	0	1	1	0
	K02001	1	0	1	0	1	1	0	0	0	0	0	0	0	0	0	0	0	0	0	0	1	1	0	0	0	0	0	1	1	1	1	0	0	0	0	0	0	0	0	1	0	0	0	1	1	0	0	0
	K03332	0	0	0	0	0	0	0	0	0	0	1	0	1	1	0	0	0	0	0	0	0	0	0	0	0	0	0	1	1	1	1	0	1	1	1	0	0	0	1	1	1	0	0	1	1	1	0	0
	K03407	1	0	0	0	0	0	0	0	0	0	0	1	1	1	1	0	1	0	0	0	0	0	0	1	1	0	0	0	0	0	0	1	0	1	0	0	0	0	1	0	1	1	0	0	0	0	0	0
	K03408	1	0	0	0	0	0	0	0	0	0	0	1	1	0	0	0	1	0	0	0	0	1	0	1	1	0	0	0	0	0	0	1	0	1	0	0	0	0	1	0	1	1	0	0	0	0	0	0
	K03735	1	0	1	0	0	1	0	0	1	0	0	0	0	0	0	0	1	0	0	0	1	0	0	0	0	0	0	0	0	1	0	0	0	0	0	0	0	0	0	0	0	1	0	0	1	0	1	0
	K04095	1	0	0	0	0	1	0	0	1	0	0	0	0	0	0	1	1	0	0	0	0	0	1	0	0	0	0	0	1	0	0	0	0	1	0	0	0	0	0	0	0	1	0	0	0	0	0	0
	K05569	1	0	1	1	1	0	0	0	0	0	0	0	0	1	1	0	0	1	0	0	0	0	0	0	0	0	1	0	1	1	1	0	1	1	1	0	0	0	0	0	0	1	0	1	1	0	0	0
	K05595	0	0	0	0	0	0	0	0	0	1	1	0	1	0	0	0	0	0	0	0	1	0	0	0	0	0	1	0	1	0	0	1	0	0	0	1	1	0	1	0	1	1	1	0	0	0	1	1
	K08315	0	0	0	1	1	0	0	1	0	0	1	0	0	0	1	0	1	0	0	0	1	0	0	1	0	1	0	0	0	0	0	0	1	0	1	0	0	0	1	0	0	0	1	0	0	0	1	0
	K08676	1	1	0	0	0	0	0	0	1	0	0	0	0	0	0	1	0	0	0	0	0	1	0	0	0	0	0	0	0	1	1	0	1	1	1	0	0	1	0	0	0	1	0	0	1	0	0	1
	K09123	0	0	0	0	1	1	0	0	0	1	0	0	1	1	0	0	0	0	0	0	0	0	0	0	0	1	0	0	0	0	1	0	0	0	0	1	0	0	0	1	0	0	0	0	0	0	0	0
	K09163	1	0	0	0	1	1	1	0	1	1	0	0	0	0	0	0	0	0	1	1	1	0	0	1	0	0	0	0	0	1	0	0	0	1	0	0	0	0	0	0	0	1	0	0	1	0	0	0
	K09914	1	0	1	1	1	0	0	0	0	1	0	0	0	0	0	0	0	0	0	0	0	0	0	1	0	1	0	1	1	1	0	0	0	0	0	0	0	0	0	1	0	1	0	0	1	0	0	0
	K11624	1	0	0	0	0	1	0	0	0	0	0	0	0	0	0	0	1	0	0	1	1	0	0	1	0	0	0	0	0	0	0	1	1	0	1	0	1	0	1	0	0	1	0	0	0	0	1	0
	K12942	1	0	1	0	0	0	0	0	0	1	0	0	0	0	0	0	0	0	0	0	0	0	0	0	0	1	0	1	1	1	0	0	1	0	1	0	0	0	0	1	0	1	0	0	1	0	0	0
	K12962	1	1	1	1	0	0	0	0	1	0	0	0	0	1	1	0	0	0	0	1	0	1	0	0	0	0	0	1	0	1	0	0	0	1	0	0	0	0	0	0	0	1	0	0	1	0	0	0
	K13471	0	0	0	1	0	0	0	0	0	0	0	0	1	1	1	0	1	1	0	1	0	0	0	0	0	0	0	0	0	1	1	1	0	0	0	1	0	0	1	0	1	1	0	1	0	1	1	0
	K13628	0	0	0	0	1	0	0	0	0	0	0	0	0	0	0	0	0	0	0	1	1	0	0	0	0	1	0	0	0	0	1	0	1	0	1	0	0	1	0	1	0	0	0	1	0	0	0	0
	K13924	0	0	1	0	1	0	0	0	0	1	0	0	0	0	0	0	0	0	0	1	0	0	0	0	0	0	0	0	0	1	0	1	1	1	1	0	0	0	0	1	1	1	1	1	1	0	0	0
	K14732	0	1	1	0	0	0	0	0	0	1	0	0	0	0	0	1	0	0	0	0	1	0	1	1	0	0	0	0	0	0	0	0	0	0	0	0	0	1	0	0	0	0	0	0	0	0	0	1
	K15583	1	0	1	0	0	0	0	1	0	1	0	0	1	1	0	0	1	1	0	1	0	1	0	1	0	0	1	0	1	1	0	1	0	0	0	1	0	0	1	0	1	1	0	0	0	0	0	0
	K15745	0	0	0	0	1	0	0	1	0	0	1	0	1	1	0	0	1	0	0	0	0	0	0	1	0	1	0	0	0	0	0	1	0	0	0	1	1	0	0	1	1	0	1	0	0	0	1	0
	K15894	0	0	0	0	0	0	0	1	0	0	1	0	1	0	0	0	1	0	1	0	0	0	0	0	0	0	0	0	0	0	0	1	0	0	0	1	1	0	0	0	0	0	1	1	0	1	1	0
	K16012	1	0	0	1	0	0	0	1	0	0	1	0	1	1	1	0	1	0	0	0	0	0	0	0	0	0	0	0	0	0	1	0	0	1	0	1	0	0	1	0	0	1	1	0	1	0	1	0
	K18570	0	0	0	1	0	0	0	0	0	0	0	1	0	0	0	1	0	0	1	0	0	0	1	1	1	0	0	0	0	0	1	0	1	0	0	0	0	0	0	0	0	1	0	1	0	0	0	1
	K18703	0	0	0	0	0	0	0	1	0	0	1	0	1	0	0	0	1	0	0	1	0	0	0	0	0	0	0	0	1	1	1	1	0	0	0	0	1	0	0	0	0	0	1	1	0	0	1	0
	K19061	0	0	1	0	1	1	0	1	0	1	0	1	0	0	0	0	0	0	1	0	1	0	0	1	0	0	1	0	0	0	0	0	0	0	0	1	0	0	1	0	0	0	0	0	1	0	0	0
	K19159	1	0	0	0	1	1	0	0	0	0	0	0	0	0	0	1	0	0	0	1	0	0	0	0	0	0	0	0	0	1	1	0	0	1	0	0	1	1	0	0	0	0	0	1	0	0	0	0
	K20592	0	0	1	0	0	1	0	0	1	1	0	1	0	0	0	0	0	0	0	1	0	1	0	1	0	0	0	0	0	0	1	0	0	0	1	0	0	1	0	0	0	0	0	0	1	0	0	0
	K20594	1	0	0	1	0	1	0	0	1	0	0	0	0	0	0	0	0	1	0	0	0	0	0	1	0	0	0	0	1	0	1	0	0	1	0	0	0	0	0	0	0	0	0	0	0	0	0	0
	K00651	0	0	0	0	0	0	0	1	0	0	1	0	1	0	0	0	1	0	0	0	0	0	0	0	0	0	0	0	0	0	1	1	0	0	0	1	1	0	0	0	1	0	1	1	0	0	1	0
	K01243	0	0	1	0	0	0	0	1	0	1	1	0	0	0	0	0	0	0	0	0	0	0	0	0	0	0	1	0	0	0	0	0	0	0	0	1	1	0	1	1	0	0	1	0	0	1	0	0
	K01816	1	0	1	0	0	1	0	0	0	1	0	0	0	1	0	0	0	1	1	0	0	1	0	0	0	0	1	0	1	1	0	0	0	0	0	0	0	0	0	0	0	1	0	0	0	0	0	0
	K01818	1	0	0	0	0	1	0	0	0	0	0	0	0	0	0	0	0	0	0	1	0	0	0	1	0	0	0	1	1	1	0	0	1	1	1	0	0	0	0	0	0	1	0	1	1	0	0	0
	K01907	0	0	1	0	0	0	1	1	0	0	0	0	0	0	0	0	1	0	1	1	0	1	0	0	0	0	0	0	1	0	0	0	1	0	1	0	0	0	0	0	0	0	0	0	0	0	0	0
	K02002	0	0	1	0	1	1	0	0	0	0	0	0	0	0	0	0	0	0	0	0	1	1	0	0	0	0	0	1	0	1	1	0	0	0	0	0	0	0	0	1	0	1	0	1	1	0	0	0
	K03698	0	0	0	0	1	0	0	0	1	0	0	0	0	0	0	0	0	0	0	0	1	0	0	0	0	1	0	0	0	0	0	0	1	0	1	0	0	0	0	1	0	0	0	1	0	0	0	0
	K03718	1	0	0	0	0	1	0	0	0	0	1	0	1	0	0	0	0	0	0	0	0	0	0	0	0	0	0	0	1	0	1	1	0	1	0	1	0	0	0	0	1	0	1	1	1	0	0	0
	K04065	0	1	0	0	0	0	1	1	1	1	0	1	0	0	0	1	0	0	0	1	0	0	1	0	1	0	0	0	0	0	1	0	0	0	0	0	0	0	1	0	0	0	0	0	0	0	0	0
	K04083	1	0	0	0	1	0	0	0	0	0	0	0	0	0	0	0	0	0	0	0	0	0	0	0	0	1	0	0	1	1	1	0	1	1	1	0	0	0	0	1	0	1	0	1	1	0	0	0
	K05602	0	0	1	0	1	0	0	0	0	0	0	1	0	0	0	0	0	0	0	0	0	0	1	0	1	0	0	0	0	0	0	0	1	0	1	0	0	0	0	1	0	0	0	1	0	0	0	0
	K08483	0	0	0	0	0	1	1	0	0	0	0	0	1	0	0	0	0	0	1	1	0	1	0	0	0	0	0	0	1	1	0	0	0	0	0	0	1	0	0	0	0	1	0	0	1	0	0	0
	K08678	1	1	0	0	0	0	0	0	1	0	0	0	0	0	1	1	0	0	0	1	0	1	0	1	0	0	0	1	1	0	1	0	0	1	0	0	0	0	0	0	0	0	0	0	1	0	0	1
	K12262	1	0	0	0	0	0	0	0	0	0	1	0	1	0	0	0	0	0	0	0	0	0	0	0	0	0	1	0	1	0	0	1	0	1	0	1	1	0	1	0	1	0	1	0	0	0	1	0
	K13315	0	0	0	1	0	0	0	1	0	0	0	0	0	1	1	0	1	0	0	1	0	0	0	0	0	0	0	1	0	0	0	1	0	0	1	1	0	1	1	0	0	1	0	0	0	1	0	0
	K13771	0	0	0	0	0	0	0	1	0	0	1	0	1	0	0	0	1	0	0	0	1	0	0	0	0	0	0	0	0	0	0	1	0	0	0	0	1	0	1	0	1	0	1	0	0	0	0	0
	K15523	0	0	1	0	1	0	0	0	0	0	0	0	0	1	1	0	0	0	0	0	1	1	0	0	0	1	0	0	0	0	0	0	1	0	0	1	0	0	0	1	0	1	0	1	0	0	0	0
	K15532	0	1	0	0	0	0	0	0	0	0	0	0	0	0	0	1	1	0	0	0	0	0	0	0	0	0	0	1	0	1	0	1	0	0	0	1	1	0	0	0	1	1	0	0	0	0	1	1
	K15999	0	0	1	0	0	0	0	1	0	1	1	1	0	0	0	0	1	0	0	0	0	0	0	0	1	0	0	0	0	0	0	1	0	0	0	0	1	0	1	0	1	0	1	0	0	0	0	0
	K16413	0	0	0	0	1	1	0	1	0	0	1	0	0	0	0	0	1	0	0	0	0	0	0	0	0	0	0	0	0	0	0	0	1	1	1	0	0	0	0	0	0	1	0	0	1	0	0	0
	K16924	0	0	0	0	0	1	0	1	0	0	1	0	1	0	0	0	1	0	0	0	1	0	0	0	0	0	0	0	0	0	0	1	0	0	0	1	1	0	1	0	1	0	0	0	0	0	1	0
	K19267	0	0	1	1	1	1	0	0	0	0	0	0	0	0	0	0	1	1	0	1	0	0	0	0	0	1	0	0	1	1	1	0	0	0	0	0	0	0	0	1	0	0	0	1	0	0	1	0
	K20753	1	1	0	0	1	0	0	0	0	1	0	0	0	0	0	1	0	0	1	0	0	0	0	0	0	1	0	0	1	0	0	0	0	1	0	0	0	0	0	1	0	1	0	0	1	0	0	1
	K00060	0	1	0	0	0	1	1	0	1	0	0	0	0	0	0	1	0	0	0	1	0	1	0	1	0	0	0	0	0	0	0	0	0	1	0	0	0	1	0	0	0	0	0	0	0	0	0	1
	K00853	1	0	0	0	0	1	0	0	0	0	0	0	0	1	1	0	0	1	0	1	0	0	0	0	0	0	0	1	0	1	0	0	1	1	1	0	0	0	0	0	0	1	0	0	1	1	0	0
	K01071	0	1	0	0	0	0	0	1	0	0	1	0	0	1	0	0	1	0	0	0	0	0	0	0	0	0	0	0	0	1	0	0	0	1	0	0	0	0	0	0	0	0	0	0	0	0	0	0
	K01082	1	0	0	1	0	1	0	0	0	1	0	0	0	1	1	1	0	1	0	0	0	0	0	0	0	0	0	0	0	1	0	0	0	1	0	0	0	0	0	0	0	1	0	0	1	1	0	1
	K01113	0	0	1	0	0	1	0	0	1	0	0	0	0	0	1	0	0	0	0	0	0	0	0	0	0	0	1	0	0	1	0	0	0	0	0	0	0	0	0	0	0	1	0	0	1	1	0	0
	K01179	0	0	0	1	0	0	0	1	0	0	1	0	0	1	1	0	1	1	0	0	0	0	0	0	0	0	0	1	0	0	1	0	0	1	0	1	0	0	1	0	0	1	0	0	0	0	1	0
	K01629	0	0	1	0	0	1	1	1	0	0	0	0	1	0	0	0	1	0	0	1	0	0	0	0	0	0	0	0	1	0	0	0	0	0	0	0	0	0	0	0	1	0	0	0	0	0	1	0
	K01684	1	0	1	0	0	0	0	0	0	1	0	0	0	1	1	0	0	0	1	1	0	1	0	0	0	0	0	0	1	1	0	1	0	0	0	0	0	0	0	0	1	1	0	0	1	0	0	0
	K02058	0	0	1	1	0	1	0	1	0	1	0	0	0	0	0	0	1	0	0	0	0	0	0	1	0	0	0	0	1	1	0	0	0	0	0	1	0	0	0	0	0	0	0	0	1	1	1	0
	K03092	0	1	1	0	0	0	0	0	0	1	0	0	0	0	0	1	0	0	0	1	1	1	0	1	0	0	0	0	0	0	0	0	0	0	0	0	0	1	0	0	0	0	0	0	0	0	0	1
	K03388	0	0	0	0	0	1	0	1	1	0	1	0	0	0	0	0	1	0	0	0	0	0	0	1	0	0	0	0	0	0	1	0	1	1	1	1	1	0	0	0	0	0	0	1	0	0	0	0
	K03799	1	0	1	0	0	0	0	0	0	0	0	1	0	0	1	0	0	0	0	0	0	1	1	1	1	0	1	0	0	1	0	0	0	0	0	0	0	0	0	0	0	1	0	0	1	0	0	0
	K03820	0	0	0	0	0	0	0	1	0	0	1	0	0	0	0	0	1	0	0	0	0	0	0	1	0	0	0	0	1	0	0	1	0	0	0	0	1	1	1	0	0	0	0	1	0	0	0	1
	K03931	1	1	0	1	0	0	0	1	0	0	0	0	0	1	1	0	1	1	0	1	0	1	0	0	0	0	0	1	0	0	0	0	0	0	0	0	0	0	0	0	0	1	0	0	0	1	0	0
	K06013	0	0	0	0	0	1	0	1	0	1	1	0	1	0	0	0	1	0	0	0	0	0	0	0	0	0	0	0	0	0	0	1	0	0	0	1	0	0	1	0	1	0	1	0	0	0	1	0
	K06330	0	1	0	0	0	0	0	0	0	0	1	0	0	0	0	1	0	1	0	0	0	0	0	0	0	1	0	0	0	0	0	0	0	1	0	0	0	1	0	0	0	0	0	0	0	0	0	1
	K06971	0	0	1	0	0	0	1	0	0	1	0	0	0	1	1	0	0	1	1	0	1	1	0	0	0	0	0	1	0	0	0	0	0	0	0	0	0	0	0	0	0	1	0	0	0	0	0	0
	K07317	0	0	0	1	0	1	0	0	1	0	0	0	1	0	0	0	0	0	1	1	0	0	0	0	0	0	0	0	1	1	0	0	0	1	0	0	0	0	0	0	0	0	0	0	0	0	1	0
	K07454	1	0	0	1	0	0	0	1	1	0	0	0	1	0	0	0	0	0	0	0	1	0	0	0	0	0	0	0	0	0	1	0	1	0	1	0	0	0	1	0	0	0	1	0	0	0	0	1
	K07736	0	0	0	0	0	0	0	0	0	0	0	0	1	0	0	0	0	0	0	0	1	0	0	1	0	0	0	0	0	0	0	0	0	1	0	0	1	1	0	0	0	0	1	1	0	0	1	0
	K08253	0	0	0	0	1	1	0	0	1	0	0	0	0	0	0	0	0	0	0	0	1	1	1	1	0	0	0	0	0	0	1	0	1	1	1	0	0	0	0	0	0	0	0	0	0	0	0	0
	K08352	1	0	0	0	0	0	0	0	0	0	1	0	0	1	0	0	1	0	0	0	0	0	0	1	0	0	0	1	1	1	0	1	1	1	1	0	0	0	0	0	0	1	0	1	1	1	0	0
	K09919	0	0	0	0	0	0	0	1	0	0	1	0	1	0	0	0	1	0	0	0	0	0	0	0	0	0	0	0	0	0	0	1	0	0	0	1	1	0	1	0	1	0	1	0	0	0	1	0
	K11731	0	0	0	1	0	0	1	0	0	0	0	0	0	0	1	0	0	1	1	1	0	0	0	0	0	1	0	0	0	0	1	0	1	0	1	0	0	0	0	1	0	0	0	0	0	0	0	0
	K12941	0	0	1	0	0	0	1	0	0	1	1	1	1	0	0	0	0	0	1	1	0	0	0	0	0	0	0	1	1	0	0	0	0	0	0	0	0	0	0	1	0	0	1	0	0	0	0	0
	K16247	0	0	1	0	0	0	0	1	1	0	1	0	0	0	0	0	1	0	0	0	0	1	0	0	0	0	0	0	0	0	1	0	1	0	1	1	0	0	0	0	0	0	0	1	0	0	1	0
	K17105	0	0	0	0	1	0	0	1	0	0	0	0	0	0	0	0	0	0	0	0	0	0	0	0	0	1	0	0	0	0	1	0	1	0	1	0	0	0	0	1	0	0	0	1	0	0	0	0
	K18613	0	0	0	0	0	0	0	1	0	1	0	0	0	0	0	0	1	0	0	0	0	0	1	0	1	0	1	0	0	0	0	0	0	0	0	0	1	1	1	0	0	0	0	0	1	0	0	0
	K18661	1	0	1	0	1	0	0	1	0	0	0	0	0	0	0	0	0	0	1	1	0	0	0	0	0	0	0	0	1	0	0	0	1	1	1	0	0	0	0	0	0	1	0	0	1	0	0	0
	K18785	0	0	1	1	0	0	0	0	0	0	0	0	0	1	1	0	0	0	0	1	0	0	0	0	0	0	0	0	0	1	0	0	1	1	1	0	0	0	0	1	0	1	0	0	1	0	1	0
	K18912	0	1	0	0	0	1	0	0	1	0	0	0	1	0	1	1	0	0	0	1	1	0	0	0	0	0	0	0	1	0	0	0	0	0	0	0	0	0	0	1	0	0	0	0	0	0	0	1
	K19166	1	0	0	1	1	0	0	0	0	0	0	0	0	0	0	1	0	0	0	0	0	0	0	0	0	1	0	0	1	0	1	0	1	1	1	0	1	0	0	0	0	0	0	0	0	1	0	1
	K20170	0	1	1	0	0	1	0	0	0	0	0	0	1	0	0	0	0	0	0	0	0	0	0	0	0	0	0	0	1	1	0	0	1	1	0	0	0	0	0	0	0	1	0	0	1	0	0	1
	K20939	0	1	0	0	1	1	0	0	0	0	0	0	0	0	0	1	0	0	0	0	1	0	0	0	0	1	0	0	0	0	0	0	0	0	0	0	0	0	0	1	0	0	0	0	0	0	0	1
	K00049	0	1	0	0	0	1	0	1	0	0	1	0	0	0	0	1	1	0	0	1	0	0	0	0	0	0	0	1	0	0	0	1	0	1	0	1	0	0	0	0	1	1	0	0	0	1	0	0
	K00612	0	1	0	1	0	1	0	0	1	0	0	0	0	1	1	0	0	0	0	1	1	0	0	1	0	0	0	0	0	0	0	0	0	0	0	0	0	1	0	0	0	0	0	1	0	1	0	0
	K00855	1	0	0	0	1	0	0	0	0	0	0	0	0	0	0	0	0	0	0	1	0	1	0	0	0	1	0	0	0	1	1	0	1	0	1	0	0	0	0	1	0	0	0	1	1	0	0	0
	K00882	0	0	1	0	0	1	0	1	0	0	1	0	1	0	0	0	1	0	0	1	0	0	0	0	0	0	0	0	0	0	1	1	1	0	1	0	0	0	0	0	1	0	1	0	0	0	0	0
	K00891	0	0	0	1	0	0	0	0	0	0	0	0	0	1	1	0	0	1	0	1	0	1	0	0	0	0	0	0	0	0	0	0	0	0	0	0	0	0	0	0	0	0	0	1	0	1	0	0
	K01439	0	0	0	0	0	0	1	0	0	1	0	0	0	0	1	1	1	0	0	1	0	1	0	0	0	0	0	0	1	0	0	0	1	0	0	0	0	0	0	0	0	0	0	0	0	0	0	0
	K01478	1	0	0	0	0	1	0	0	0	0	1	0	1	0	0	1	0	0	0	0	0	0	0	0	0	0	0	0	0	0	0	0	0	1	0	1	1	1	0	1	0	1	0	0	1	0	0	1
	K01601	1	0	0	0	1	0	0	0	0	0	0	0	0	0	0	0	0	1	0	1	0	1	0	0	0	1	0	0	0	0	1	0	1	0	1	0	0	0	0	1	0	0	0	1	0	0	0	0
	K01655	1	0	0	0	0	1	0	0	1	0	0	0	0	1	1	0	0	1	0	1	0	0	0	0	0	0	0	1	1	0	0	0	1	1	1	0	0	0	0	0	0	1	0	0	1	1	0	0
	K01674	0	1	0	1	0	1	0	0	1	0	0	0	0	0	0	0	0	0	0	1	0	0	0	0	0	0	1	0	1	0	0	0	0	1	0	0	0	1	0	1	0	0	1	0	0	0	0	1
	K01916	0	0	0	1	0	0	1	0	0	0	0	0	0	1	0	0	1	0	0	0	1	0	0	1	0	0	0	0	0	0	0	1	0	1	0	0	0	0	0	0	0	0	0	0	0	1	0	0
	K02566	1	0	1	0	0	1	0	0	0	0	0	0	0	0	0	0	0	0	0	1	0	1	0	1	0	0	0	1	1	1	0	0	0	1	0	0	0	0	0	1	0	0	0	1	1	0	0	0
	K03389	0	0	0	0	0	1	0	1	1	0	1	0	0	0	0	0	0	0	0	0	0	0	0	1	0	0	0	0	0	0	1	0	1	1	1	0	1	0	1	0	0	0	0	0	0	0	0	0
	K05565	1	0	1	1	1	0	0	0	0	0	0	0	0	1	1	0	0	1	0	0	0	0	0	0	0	0	1	0	1	0	0	0	1	1	1	0	0	0	0	0	0	1	0	1	0	0	0	0
	K05881	0	0	1	0	0	1	0	0	0	0	0	0	0	0	0	0	0	0	0	1	0	1	0	0	0	0	0	1	1	1	0	0	0	0	0	0	0	0	0	0	0	1	0	0	1	0	0	0
	K06926	1	0	0	1	0	1	0	0	1	0	0	0	0	0	0	0	0	0	0	0	0	0	0	0	0	0	0	0	1	1	1	0	0	1	0	0	0	0	0	0	0	0	0	0	0	0	0	0
	K07093	0	0	0	1	1	0	0	0	0	1	0	0	0	0	0	1	0	0	0	0	0	0	1	1	1	0	1	0	0	0	0	0	1	0	1	0	0	1	0	0	0	0	0	0	1	0	0	1
	K07238	1	0	0	1	0	0	0	0	0	0	0	0	0	0	0	0	0	0	0	0	0	1	0	0	0	0	0	0	1	0	1	0	0	0	0	0	0	0	0	1	0	0	0	1	0	1	0	0
	K07492	1	0	1	0	0	0	0	0	0	0	0	0	0	0	1	1	0	0	0	0	0	0	0	0	0	1	0	0	0	1	0	0	0	0	0	0	0	0	0	0	0	1	0	0	0	0	0	0
	K07493	0	1	1	0	0	0	1	0	0	0	0	0	0	1	0	0	0	0	0	0	0	0	0	0	0	1	0	0	0	0	0	0	0	0	1	0	0	1	0	1	0	1	0	0	1	0	0	1
	K07675	1	1	0	1	0	0	1	0	0	0	0	0	0	0	1	0	0	0	0	1	0	0	0	0	0	0	0	0	1	1	0	0	1	1	0	0	0	0	0	0	0	1	0	0	0	0	0	0
	K08762	0	0	1	0	0	1	0	0	0	0	0	0	0	0	0	0	0	0	0	1	0	1	0	0	0	1	0	1	1	1	1	0	0	1	0	0	0	0	0	1	0	1	0	0	0	0	0	0
	K09516	0	0	0	0	0	0	0	0	1	0	1	0	1	0	0	0	1	0	0	0	1	0	0	1	0	0	0	0	0	0	0	1	0	1	0	0	1	0	0	0	1	0	0	1	0	0	0	0
	K09834	1	0	0	1	0	1	0	0	1	0	0	0	0	0	1	0	0	1	0	0	0	0	0	0	0	0	0	0	0	0	0	0	1	0	0	0	0	0	0	1	0	1	0	1	1	0	0	0
	K11472	1	0	0	0	0	1	1	0	0	1	0	0	0	0	0	0	0	0	1	1	0	1	1	0	0	0	1	1	1	0	0	0	0	1	0	0	0	0	0	0	0	1	0	0	1	0	0	0
	K11617	0	0	1	0	0	0	0	1	0	0	0	0	0	1	0	0	1	0	0	1	1	1	0	0	0	0	1	0	0	0	0	0	0	0	0	1	0	0	0	0	0	0	1	1	0	0	1	0
	K12629	0	0	0	1	0	0	0	0	0	0	0	1	0	1	1	0	0	1	0	0	0	0	0	0	1	0	1	0	0	1	0	0	0	1	1	0	0	0	0	0	0	1	0	1	0	0	0	0
	K13468	0	0	0	1	0	0	0	1	1	0	1	0	0	0	1	0	0	1	0	0	0	0	0	0	0	0	0	0	0	0	0	1	0	1	0	0	0	0	0	0	0	0	0	1	0	0	1	0
	K14126	0	0	0	0	0	1	0	1	0	0	1	0	0	0	0	0	1	0	0	0	0	0	0	1	0	0	0	0	0	0	1	0	1	0	1	1	1	0	0	0	0	0	0	1	0	0	0	0
	K14373	0	0	1	1	0	0	0	0	0	0	0	0	0	1	0	0	0	0	0	0	0	0	0	0	0	0	0	0	1	1	1	1	0	0	0	1	0	0	0	0	1	1	0	0	0	1	0	0
	K15569	0	1	0	1	0	0	0	0	0	0	0	1	0	0	0	0	0	0	0	0	1	0	1	0	1	0	1	0	0	0	0	0	0	0	0	0	1	0	0	0	0	1	0	0	0	1	0	0
	K15573	0	0	0	0	1	0	0	1	0	0	1	0	1	0	0	0	1	0	0	0	0	0	0	0	0	0	1	0	0	0	1	0	0	0	0	1	0	0	1	0	0	0	1	0	0	0	1	0
	K16898	1	0	0	1	0	0	0	0	0	0	0	0	0	1	1	0	0	1	0	0	0	0	0	0	0	0	1	1	1	0	0	0	1	0	0	0	0	0	0	0	0	1	0	0	0	1	0	0
	K18013	1	0	1	0	0	1	0	0	0	1	0	0	0	0	0	0	0	0	0	1	1	0	0	0	0	1	0	0	1	0	1	0	0	0	1	0	0	0	0	1	0	0	0	0	0	0	0	0
	K18201	0	0	0	0	0	0	1	0	0	0	0	0	0	0	1	0	0	0	1	1	1	1	0	0	0	0	0	0	0	1	0	0	1	0	1	1	0	0	0	0	0	1	0	1	1	0	0	0
	K20452	0	0	1	0	0	0	0	0	1	0	0	0	0	0	0	0	0	0	1	0	1	0	0	1	0	0	0	0	1	0	0	0	0	0	0	1	0	0	0	0	0	0	1	0	1	0	1	0
	K20610	0	0	0	0	0	0	0	0	0	0	0	0	1	0	0	0	0	0	0	0	0	1	0	0	0	0	0	0	0	1	0	1	0	0	0	1	0	0	0	0	1	0	0	0	0	0	1	0
	K00065	0	0	1	1	0	1	0	0	0	1	0	1	0	1	0	0	0	0	0	1	0	0	0	0	1	0	0	1	0	0	0	0	0	0	0	0	1	0	0	0	0	0	0	0	0	1	1	0
	K00783	0	1	0	0	1	0	0	0	0	0	0	0	0	0	0	1	0	0	0	0	0	0	0	0	0	1	0	0	0	0	1	0	0	0	1	0	0	1	0	1	0	0	0	1	0	0	0	1
	K00797	0	1	0	0	0	0	0	1	0	0	1	0	1	0	0	0	1	0	0	0	0	0	0	0	0	0	0	0	0	0	0	1	0	0	0	1	1	0	0	0	1	0	1	0	0	0	1	0
	K01560	1	0	0	0	0	0	0	1	0	1	0	1	0	0	0	0	0	0	0	1	1	1	0	0	1	0	1	0	0	0	0	0	0	0	0	0	0	0	0	0	0	1	0	0	0	0	1	0
	K01613	0	1	0	0	0	0	0	0	0	0	0	0	0	0	0	1	0	0	0	0	0	1	0	0	0	0	0	0	0	1	1	0	0	0	0	0	0	1	0	0	0	0	0	0	0	1	0	1
	K01686	0	0	1	1	0	0	0	0	0	1	0	0	0	1	1	0	0	1	1	1	0	1	0	0	0	0	0	0	0	0	0	1	0	0	0	0	0	0	0	0	1	0	0	0	0	1	0	0
	K01758	0	1	1	0	0	0	0	1	0	0	0	0	0	0	0	1	0	0	0	0	1	1	0	0	0	0	0	0	0	0	1	0	0	0	0	1	0	1	0	0	0	0	0	0	0	0	1	1
	K02233	0	0	1	0	0	0	0	0	0	0	0	1	0	0	0	0	0	0	0	0	0	0	1	0	1	0	0	1	1	1	0	0	0	1	0	0	1	0	0	0	0	1	1	0	1	0	1	0
	K02304	0	0	0	0	0	0	0	0	0	0	0	1	0	1	0	0	0	0	0	1	1	0	1	0	1	0	0	0	1	1	0	0	0	0	0	0	0	0	0	0	0	1	0	0	0	0	1	0
	K03568	0	1	0	0	0	0	0	1	0	0	0	1	0	1	1	1	0	0	0	0	1	0	0	1	1	0	1	0	0	0	0	0	0	0	0	0	0	0	0	0	0	0	0	0	0	0	0	0
	K03744	0	1	0	0	0	0	0	0	0	0	0	1	0	0	0	1	0	0	0	0	0	0	1	0	1	0	1	0	0	0	0	0	0	0	0	0	0	1	0	0	0	0	0	0	0	0	0	1
	K04019	1	0	0	0	0	1	0	0	1	0	0	0	0	0	0	0	1	0	0	0	1	0	0	0	0	0	0	0	0	1	0	0	0	0	0	1	0	0	0	0	0	1	0	0	1	0	1	0
	K04026	1	0	0	0	0	1	0	0	1	0	0	0	0	0	0	0	1	0	0	0	1	0	0	0	0	0	0	0	0	1	0	0	0	0	0	0	0	0	0	0	0	1	0	0	1	0	1	0
	K04763	0	0	0	0	0	0	0	1	1	0	0	1	0	0	0	0	1	0	0	1	1	1	1	0	1	0	0	0	0	0	0	0	1	0	1	0	0	0	0	0	0	0	0	0	0	0	0	0
	K04770	1	1	0	0	1	0	0	0	0	0	0	0	0	0	0	0	0	0	0	0	0	0	0	0	0	1	0	0	0	1	1	0	1	1	1	0	0	0	0	1	0	0	0	1	0	0	0	0
	K05337	0	0	0	0	0	0	0	0	1	1	0	1	0	0	0	1	0	0	0	0	0	0	0	0	1	0	0	0	0	0	0	0	0	0	0	0	0	1	0	0	0	0	0	0	0	0	0	1
	K05359	0	0	0	0	0	0	0	0	0	0	1	0	1	0	0	0	1	0	0	1	1	0	0	0	0	0	0	0	0	0	0	1	0	0	0	0	1	0	0	0	1	0	1	0	0	0	1	0
	K06726	1	0	0	1	0	1	0	0	0	1	0	0	0	0	0	0	1	1	0	1	0	0	0	1	0	0	0	0	1	1	0	0	1	1	1	0	0	0	1	0	0	1	0	0	1	0	0	0
	K06890	0	0	1	1	0	0	0	0	0	0	0	0	0	1	1	0	0	0	0	0	1	0	0	1	0	0	0	0	1	0	1	0	0	0	1	0	0	0	0	0	0	1	0	0	0	1	0	0
	K06905	0	1	1	0	0	0	0	0	1	0	0	0	0	1	0	0	0	1	0	1	0	0	0	1	0	0	0	0	0	0	1	0	0	0	1	0	0	0	0	1	0	1	0	0	0	0	0	0
	K07046	0	0	1	1	0	1	0	0	0	1	0	0	0	1	1	0	0	0	0	1	1	1	0	0	0	0	1	0	0	0	0	0	1	0	1	0	0	0	0	0	0	0	0	0	0	0	0	0
	K07339	1	0	0	1	0	1	0	0	1	0	0	0	0	0	0	0	0	0	0	0	0	0	0	0	1	1	0	0	0	0	0	0	0	1	0	0	0	0	0	0	0	0	0	0	0	0	0	0
	K07504	1	1	0	0	0	1	0	0	1	0	0	0	1	0	0	0	0	0	0	1	0	0	0	0	0	0	0	0	0	0	0	0	1	0	0	0	0	1	0	0	0	0	0	1	0	0	1	0
	K07542	1	0	0	1	0	0	0	0	0	0	0	0	0	0	0	0	0	1	0	0	0	0	0	0	0	0	0	0	0	0	0	0	1	1	1	1	1	0	0	0	0	1	1	1	1	0	0	0
	K08256	0	0	0	0	0	0	0	0	1	1	0	1	0	0	0	0	0	0	0	1	0	0	1	0	1	0	1	0	0	0	0	0	0	0	0	0	0	0	0	0	0	0	0	0	0	0	0	0
	K09001	1	0	1	1	0	0	1	0	0	0	0	0	0	1	1	0	0	1	1	1	0	0	0	1	0	0	0	1	1	0	0	0	0	1	0	0	0	0	0	0	0	1	0	0	0	1	0	0
	K09251	0	0	0	0	0	1	0	1	0	0	1	0	1	0	0	0	1	0	0	0	0	0	0	0	0	0	0	0	0	0	1	1	0	1	0	1	0	0	0	0	0	0	0	0	1	0	1	0
	K11623	1	0	0	0	0	1	0	0	0	0	0	0	0	0	0	0	1	0	0	0	1	0	0	1	0	0	0	0	0	0	0	1	1	0	1	1	1	0	1	0	0	0	0	0	0	0	0	0
	K14127	0	0	0	0	0	1	0	1	1	0	1	0	0	0	0	0	1	0	0	0	0	0	0	0	0	0	0	0	0	0	1	0	1	1	1	1	1	0	1	0	0	0	0	1	0	0	0	0
	K14128	0	0	0	0	0	1	0	1	0	0	1	0	0	0	0	0	1	0	0	0	0	0	0	1	0	0	0	0	0	0	1	0	1	1	1	1	0	0	0	0	0	0	0	1	0	0	0	0
	K14418	0	0	1	0	0	0	0	0	0	0	0	1	1	0	0	0	0	0	0	0	0	0	1	0	1	0	0	1	0	0	0	0	0	0	0	0	0	1	0	0	0	0	1	0	0	0	1	0
	K15376	1	0	0	0	0	1	0	0	1	0	0	0	0	0	0	0	0	0	0	1	0	1	0	0	0	0	0	1	1	1	0	0	0	1	0	0	0	0	0	0	0	1	0	0	1	0	0	0
	K16137	0	0	0	1	0	0	0	1	0	1	0	0	0	1	0	1	0	0	0	0	1	1	0	0	0	1	0	0	0	0	0	0	0	0	0	0	0	0	0	0	0	0	0	0	0	1	1	0
	K18286	1	0	0	0	0	1	0	0	1	1	0	0	0	0	1	0	0	0	0	0	1	1	0	0	0	0	0	0	1	1	0	0	1	0	1	0	0	0	0	0	0	1	0	1	0	0	0	0
	K19091	0	0	0	1	0	1	0	0	1	0	0	0	0	0	0	0	0	0	0	1	1	0	0	0	0	1	0	0	1	1	0	0	0	1	0	0	0	0	0	0	0	1	0	0	1	0	0	0
	K19158	0	0	0	0	1	1	0	0	0	0	0	0	0	0	0	1	0	0	0	1	0	0	0	0	0	0	0	0	0	0	1	0	0	0	0	0	0	1	0	1	0	0	0	1	0	0	0	0
	K19723	0	0	0	0	1	0	1	0	0	1	0	0	0	0	0	0	0	0	1	0	0	0	0	0	0	1	0	0	0	0	0	0	1	0	1	0	0	0	0	1	0	0	0	0	0	1	0	0
	K00089	1	0	0	1	0	0	0	1	0	0	0	0	0	0	0	0	1	0	0	0	0	0	0	1	0	0	0	1	1	1	0	0	0	1	0	0	0	0	0	0	0	1	0	1	1	0	1	0
	K00096	1	0	0	0	0	0	0	0	0	0	0	0	1	1	1	0	0	0	0	1	1	0	0	0	0	0	0	0	0	1	0	1	0	0	0	0	0	0	0	0	1	1	0	0	1	0	0	0
	K00287	0	0	0	0	1	0	0	0	0	0	0	0	0	0	0	0	0	0	0	0	0	0	0	0	0	1	0	0	0	0	1	0	1	0	1	0	0	0	0	1	0	0	0	1	0	0	1	0
	K00315	0	0	0	0	0	1	0	1	0	0	1	0	1	0	0	0	1	0	0	0	1	0	0	0	0	0	0	0	0	0	0	1	0	0	0	0	1	0	0	0	1	0	1	0	0	0	0	0
	K00459	0	0	0	0	0	1	0	0	0	1	0	1	0	0	0	0	0	0	0	1	0	0	1	0	1	0	1	0	0	0	1	0	0	0	0	0	0	0	0	0	0	0	0	0	0	0	0	0
	K00702	0	0	0	0	0	0	0	1	0	0	1	0	0	1	0	0	1	0	0	1	1	0	0	1	0	0	0	0	0	0	0	0	1	0	1	0	0	0	1	0	0	0	0	0	0	0	1	0
	K00759	0	0	0	0	0	0	0	0	0	1	0	0	0	0	0	0	0	0	0	1	0	1	1	0	1	0	1	0	0	0	0	0	1	0	0	0	0	0	0	0	0	0	0	0	0	0	0	0
	K00768	0	0	1	0	0	0	0	0	0	0	0	1	0	0	0	0	0	0	0	0	0	1	1	0	1	0	0	0	0	1	0	0	0	1	0	0	1	0	0	0	0	1	1	0	1	0	1	0
	K01130	1	0	1	0	0	0	0	0	0	1	0	0	0	0	0	0	0	0	0	0	0	0	0	0	0	0	0	0	1	1	0	0	1	0	1	0	0	0	0	0	0	1	0	0	1	0	0	0
	K01147	0	0	0	0	0	0	0	0	1	0	0	0	0	0	0	0	0	0	0	0	0	0	0	0	0	1	0	0	0	0	1	0	1	0	1	0	0	0	0	1	0	0	0	0	0	0	0	0
	K01198	0	0	0	0	0	0	0	1	0	0	0	0	0	1	1	0	0	0	0	0	1	0	0	1	0	0	0	1	0	0	0	0	1	0	1	1	0	0	1	0	0	0	0	0	0	0	1	0
	K02000	0	0	0	0	0	1	0	0	0	0	0	0	0	0	0	0	0	0	0	0	1	1	0	0	0	0	0	1	1	0	1	0	0	0	0	0	0	0	0	1	0	0	0	1	1	0	0	0
	K03210	0	0	0	1	0	0	1	0	0	0	0	1	0	1	1	0	0	1	1	0	0	0	1	0	1	0	1	0	0	0	0	0	0	0	0	0	0	0	0	0	0	0	0	0	0	1	0	0
	K03322	0	0	0	0	0	0	1	0	0	1	0	0	0	1	0	0	0	0	1	1	0	1	0	0	0	0	0	0	0	0	0	0	0	0	0	0	0	0	0	0	0	1	0	0	0	0	0	0
	K03450	0	0	0	0	0	0	0	0	0	0	0	1	0	0	0	1	0	0	0	0	0	0	1	0	1	0	1	0	0	1	0	0	0	1	0	0	0	1	0	0	0	0	0	0	0	0	0	1
	K03802	0	1	1	0	0	0	0	0	0	1	0	0	0	0	0	1	0	0	0	1	0	1	0	0	0	0	0	0	0	1	0	0	0	0	0	0	0	1	0	0	0	0	0	0	0	0	0	1
	K04085	0	0	0	0	0	1	0	0	0	0	1	0	1	0	0	0	0	0	0	0	0	0	0	0	0	0	1	0	0	0	0	0	0	0	0	1	1	0	0	0	0	0	1	0	0	0	1	0
	K05566	1	0	1	1	0	0	0	0	0	1	0	0	0	0	0	0	0	1	0	0	0	0	0	0	0	0	1	0	1	0	1	0	0	1	0	0	0	0	0	0	0	1	0	1	1	1	0	0
	K05845	0	1	1	0	0	0	0	0	1	1	0	0	0	0	0	1	0	0	0	1	0	0	0	0	0	0	1	0	0	1	1	0	1	0	1	0	0	0	0	0	0	0	0	0	0	0	0	1
	K05846	0	0	1	0	0	0	0	0	1	1	0	0	0	0	0	1	0	0	0	1	0	0	0	0	0	0	1	0	0	1	1	0	1	0	1	0	0	0	0	0	0	0	0	0	0	0	0	1
	K06136	0	1	0	0	0	0	0	0	0	0	0	0	0	0	0	1	0	0	1	1	1	0	0	0	0	0	0	0	0	0	0	0	1	1	1	0	0	0	0	0	0	0	0	0	0	0	0	1
	K07160	0	0	1	0	0	0	1	0	0	1	1	0	1	0	0	0	0	0	1	1	0	0	0	0	0	0	0	0	0	0	0	0	0	0	0	1	1	0	1	0	0	0	1	0	0	0	0	0
	K07303	1	1	0	0	0	0	0	0	0	0	0	0	0	0	0	1	0	0	1	0	1	0	0	0	0	0	0	0	1	1	0	0	0	1	0	0	0	1	0	0	0	1	0	0	0	0	0	1
[truncated: 2,350 more rows]
[truncated: 118 more columns]

## Sheet: Pathways
Supplementary Data 3. Completeness of each pathway (0-1) was reported for each MAG.
MAGs	AS_BW_bin.1.strict	AS_BW_bin.11.strict	AS_BW_bin.15.strict	AS_BW_bin.45.permissive	AS_HY_coassembly.multi.bam_bin.104	AS_HY_coassembly.multi.bam_bin.1072	AS_HY_coassembly.multi.bam_bin.1091	AS_HY_coassembly.multi.bam_bin.1136	AS_HY_coassembly.multi.bam_bin.125	AS_HY_coassembly.multi.bam_bin.1302	AS_HY_coassembly.multi.bam_bin.132	AS_HY_coassembly.multi.bam_bin.1402	AS_HY_coassembly.multi.bam_bin.1429	AS_HY_coassembly.multi.bam_bin.1604	AS_HY_coassembly.multi.bam_bin.240	AS_HY_coassembly.multi.bam_bin.316	AS_HY_coassembly.multi.bam_bin.365	AS_HY_coassembly.multi.bam_bin.451	AS_HY_coassembly.multi.bam_bin.476	AS_HY_coassembly.multi.bam_bin.531	AS_HY_coassembly.multi.bam_bin.664	AS_HY_coassembly.multi.bam_bin.690	AS_HY_coassembly.multi.bam_bin.698	AS_HY_coassembly.multi.bam_bin.707	AS_HY_coassembly.multi.bam_bin.850	AS_HY_coassembly.multi.bam_bin.875	AS_HY_coassembly.multi.bam_bin.968	AS_LG_bin.24.strict	AS_LG_bin.37.permissive	AS_PE_1_Bin84.contigs	AS_PE_2_Bin21.contigs	AS_SC_Go_SlAct_bin_328	AS_SC_Go_SlAct_bin_337	AS_SC_Gw_SlAct_bin_430	AS_SG_AalW_18.Q3.R10.53_BATAC.21	AS_SG_Aved_18.Q3.R54.62_BAT3C.518	AS_SG_Aved_18.Q3.R54.62_BATAC.610	AS_SG_Ega_18.Q3.R5.49_BAT3C.159	AS_SG_EsbE_18.Q3.R3.47_BATAC.104	AS_SG_EsbE_18.Q3.R3.47_BATAC.456	AS_SG_EsbW_18.Q3.R4.48_MAXAC.021	AS_SG_Fred_18.Q3.R57.64_BAT3C.445	AS_SG_Hade_18.Q3.R52.61_BAT3C.527	AS_SG_Hade_18.Q3.R52.61_MAXAC.018	AS_SG_Hade_18.Q3.R52.61_MAXAC.236_sub	AS_SG_Hirt_18.Q3.R61.65_BATAC.427	AS_SG_Hirt_18.Q3.R61.65_BATAC.55	AS_SG_Hirt_18.Q3.R61.65_MAXAC.142	AS_SG_Hjor_18.Q3.R7.51_MAXAC.079_sub
Putative ABC transport system	1	1	1	1	1	1	1	1	1	0	1	1	1	1	1	1	1	1	1	1	1	1	1	1	1	1	1	1	1	1	1	1	1	1	1	1	1	1	1	1	1	1	1	1	1	1	1	1	1
PRPP biosynthesis, ribose 5P => PRPP	1	1	1	1	1	1	1	1	1	1	1	1	1	1	1	1	1	1	1	1	1	1	1	1	1	1	1	1	1	1	1	1	1	1	1	1	1	1	1	1	1	1	1	1	1	1	1	1	1
ABC-2 type transport system	1	1	0	1	0	1	1	1	1	1	1	1	1	1	1	1	1	1	1	1	1	1	1	1	1	1	1	0	1	1	1	1	1	0	1	1	1	1	1	1	1	1	1	1	1	1	1	1	1
Phosphate transport system	1	1	0	1	1	1	0	1	1	1	1	1	1	1	1	1	1	1	1	1	1	1	1	1	1	1	1	1	1	1	1	1	1	1	1	1	0	1	1	1	1	1	1	1	1	1	1	1	1
Pyruvate oxidation, pyruvate => acetyl-CoA	1	1	1	1	1	1	1	1	1	1	1	1	1	1	1	0	1	1	1	1	1	1	1	1	1	1	1	0	1	1	1	1	1	1	1	1	1	1	1	0	1	1	1	1	1	0	0	1	1
Twin-arginine translocation (Tat) system	0	1	1	0	1	1	1	1	1	1	1	1	1	1	1	1	1	1	1	1	1	1	1	1	1	1	1	1	0	1	0	1	1	1	0	1	1	1	1	1	1	1	1	0	1	1	1	1	1
Peptides/nickel transport system	1	1	1	1	1	1	1	1	0	1	1	0	1	1	1	1	1	1	0	0	1	0	0	1	1	0	1	1	1	1	1	1	1	1	1	1	1	1	1	0	1	1	1	0	1	1	0	1	1
KdpD-KdpE (potassium transport) two-component regulatory system	1	1	1	1	1	1	1	1	1	1	1	1	1	1	1	1	1	1	1	1	1	1	1	1	1	1	1	0	1	0	1	1	1	1	1	1	0	1	1	1	1	1	1	1	1	1	0	1	1
Glycolysis, core module involving three-carbon compounds	1	1	1	0	1	1	1	0	1	1	1	1	1	0	1	1	0	1	1	1	1	0	0	1	1	1	1	1	0	1	1	1	0	1	1	1	1	1	1	1	1	0	0	1	1	1	0	1	1
NitT/TauT family transport system	1	0	1	1	1	1	1	1	1	0	1	1	1	1	1	0	1	1	1	1	1	1	1	1	1	1	0	1	1	1	1	1	1	1	1	1	1	0	1	0	0	1	1	1	1	0	1	1	0
Pyrimidine ribonucleotide biosynthesis, UMP => UDP/UTP,CDP/CTP	1	1	1	0	1	1	1	1	1	1	1	1	1	1	0	1	1	0	1	1	1	1	1	1	1	1	1	1	1	1	1	1	1	0	1	1	0	1	1	1	1	1	1	1	1	1	1	1	1
Branched-chain amino acid transport system	1	1	0	1	1	1	1	1	1	1	1	1	1	1	1	1	1	1	1	1	1	1	0	1	1	0	1	0	1	1	0	1	0	1	1	1	1	1	0	0	1	1	1	1	1	1	0	1	1
Pentose phosphate pathway, non-oxidative phase, fructose 6P => ribose 5P	1	0	1	1	1	1	0	1	1	1	1	1	0	1	1	1	1	1	1	1	1	1	0	1	1	1	1	0	1	1	1	1	1	1	0	1	0	1	1	0	0	1	0	0	0	0	0	1	1
Lipopolysaccharide transport system	0	1	1	0	1	1	1	1	0	0	1	1	1	1	0	1	1	1	1	1	1	1	0	1	1	1	1	0	1	0	0	1	1	1	1	1	0	1	1	0	1	1	1	0	0	1	0	1	1
Putative polar amino acid transport system	1	0	0	1	1	1	0	1	1	1	1	1	0	0	0	1	1	1	0	0	1	1	0	1	1	0	1	0	1	0	1	1	1	0	1	1	0	0	1	0	1	1	1	1	1	1	0	1	1
Arginine biosynthesis, ornithine => arginine	0	1	0	1	1	1	1	1	1	1	1	1	1	1	1	1	0	1	1	1	0	0	1	1	1	1	1	1	0	1	0	1	0	1	1	1	0	1	1	0	0	0	1	1	1	1	1	1	1
Adenine ribonucleotide biosynthesis, IMP => ADP,ATP	1	0	1	1	0	1	0	0	1	1	1	1	1	1	1	1	0	1	0	1	1	1	1	1	0	1	1	1	1	0	0	1	1	0	1	1	0	0	0	1	0	0	1	0	1	1	1	1	0
Iron complex transport system	0	0	0	1	1	1	0	1	0	0	1	1	1	1	1	0	1	1	1	0	1	1	1	1	0	1	1	0	1	1	1	0	1	0	1	1	0	0	1	1	1	1	1	0	0	0	1	0	0
Putative multiple sugar transport system	0	0	1	1	1	1	1	1	1	1	1	1	1	1	1	0	1	1	1	1	0	1	0	1	1	0	1	0	0	1	1	1	0	1	1	1	0	1	0	0	1	0	1	1	1	0	0	1	1
Valine/isoleucine biosynthesis, pyruvate => valine / 2-oxobutanoate => isoleucine	1	0	0	1	1	1	0	1	1	1	1	1	1	1	1	0	0	1	1	1	1	1	1	1	1	0	1	1	1	1	0	1	1	1	0	1	0	1	0	0	0	1	1	0	1	0	0	1	1
DNA polymerase III complex, bacteria	1	1	0	1	1	1	1	1	0	0	1	1	1	1	1	1	1	1	0	1	1	1	1	1	1	0	0	1	1	1	0	1	1	1	0	1	0	1	0	0	0	0	1	1	0	1	0	0	1
dTDP-L-rhamnose biosynthesis	1	1	0	1	0	1	1	1	1	0	1	1	1	1	1	1	1	1	1	0	1	1	0	1	0	0	1	0	1	0	1	1	1	1	0	1	0	1	1	0	0	0	1	1	1	1	0	0	1
Coenzyme A biosynthesis, pantothenate => CoA	0	1	0	1	0	1	0	1	1	1	1	1	0	0	1	1	1	1	0	1	1	1	1	1	0	1	0	0	1	0	0	0	1	1	1	1	0	0	1	1	1	1	0	0	1	1	0	0	0
C1-unit interconversion, prokaryotes	0	1	0	1	1	1	1	1	1	0	1	1	0	0	1	1	1	0	1	1	1	0	0	0	0	0	1	0	1	0	0	1	1	0	1	1	0	1	1	0	1	0	0	0	0	1	0	1	0
Cysteine biosynthesis, serine => cysteine	1	0	0	1	1	1	0	0	1	1	1	1	1	0	1	0	1	0	1	1	0	1	1	1	1	1	0	1	0	0	1	0	0	0	0	0	0	1	1	1	1	0	1	1	0	0	1	0	1
Pentose phosphate pathway, oxidative phase, glucose 6P => ribulose 5P	0	0	1	1	1	1	1	1	1	1	1	1	1	1	1	1	1	1	1	1	0	1	1	1	1	0	1	0	1	1	1	1	1	1	1	1	1	1	1	0	1	0	1	0	0	0	0	1	1
Guanine ribonucleotide biosynthesis IMP => GDP,GTP	1	1	1	0	1	1	0	1	1	1	1	1	1	1	0	1	1	0	0	1	1	1	0	1	1	0	1	0	1	1	0	1	1	1	1	1	1	1	1	0	1	0	1	0	1	1	0	0	1
Shikimate pathway, phosphoenolpyruvate + erythrose-4P => chorismate	1	1	0	1	1	0	1	0	0	1	1	0	0	1	1	0	0	1	1	1	1	0	1	1	0	0	1	1	1	0	1	1	1	1	1	1	0	1	0	1	1	0	1	0	1	0	0	0	1
Leucine biosynthesis, 2-oxoisovalerate => 2-oxoisocaproate	1	0	0	1	1	1	1	1	1	1	1	1	0	1	1	0	1	1	0	1	1	0	1	1	0	0	1	1	1	1	1	1	1	1	1	1	0	1	0	0	1	1	0	1	1	0	1	1	1
Aminoacyl-tRNA biosynthesis, prokaryotes	0	1	1	0	0	1	1	0	1	1	1	1	0	1	1	0	0	1	1	1	1	1	1	1	0	0	1	1	0	0	0	1	0	0	0	1	0	1	0	0	0	0	0	0	0	0	0	0	0
Gluconeogenesis, oxaloacetate => fructose-6P	0	1	0	0	1	1	0	0	1	0	1	1	1	0	1	1	1	1	0	0	1	0	0	1	1	0	1	1	0	0	1	0	0	1	1	1	1	1	0	1	1	0	0	1	1	1	0	0	1
Glycolysis (Embden-Meyerhof pathway), glucose => pyruvate	0	0	0	0	1	0	0	0	1	0	1	1	1	0	1	0	0	1	0	0	1	0	0	1	1	0	1	0	0	0	1	0	0	0	1	1	1	1	1	0	1	0	0	1	0	0	0	0	1
Ornithine biosynthesis, glutamate => ornithine	0	1	1	1	1	1	0	0	1	0	0	0	1	1	1	1	0	1	0	1	0	1	1	1	0	1	1	1	0	1	1	1	0	1	0	0	0	1	0	1	0	0	0	1	1	1	1	1	0
alpha-Glucoside transport system	0	0	0	0	1	1	1	0	1	0	1	1	1	0	0	0	1	1	1	1	1	0	0	1	1	0	1	0	0	1	1	1	0	1	1	1	0	1	1	1	1	0	1	0	1	0	0	1	0
Proline biosynthesis, glutamate => proline	1	0	0	1	0	1	1	0	0	0	1	1	1	1	1	0	0	1	1	1	0	1	1	1	0	0	0	0	0	1	1	1	0	1	0	0	0	1	0	1	0	1	0	1	1	0	0	1	0
Tungstate transport system	0	0	0	0	1	1	1	1	1	0	1	1	0	0	1	0	0	0	0	0	1	0	0	1	0	0	1	0	1	0	1	1	0	1	1	1	0	1	0	0	0	1	1	0	1	0	0	1	1
Nucleotide sugar biosynthesis, galactose => UDP-galactose	1	0	1	1	1	0	1	1	1	0	1	0	1	1	1	0	1	1	1	1	1	1	0	1	1	0	1	0	0	1	1	1	0	1	1	0	0	1	0	0	1	1	0	1	1	0	0	1	0
beta-Oxidation, acyl-CoA synthesis	1	0	0	1	1	1	1	1	0	0	1	1	1	1	0	0	1	0	1	1	1	0	0	0	0	1	1	1	0	1	0	1	1	1	1	1	0	1	1	1	1	1	1	1	1	0	1	1	0
Phosphonate transport system	0	1	0	1	0	0	0	1	1	0	1	1	1	1	0	1	1	1	1	1	1	0	0	0	1	0	1	0	1	0	0	0	1	0	0	1	1	0	1	0	1	1	0	0	0	1	0	1	0
Tryptophan biosynthesis, chorismate => tryptophan	1	0	0	1	1	1	1	0	1	1	1	1	0	0	0	0	0	1	0	1	1	1	0	1	0	1	1	1	0	0	1	1	1	1	0	1	0	1	0	0	0	0	1	0	0	0	1	0	0
Isoleucine biosynthesis, threonine => 2-oxobutanoate => isoleucine	1	0	0	1	0	1	0	0	1	1	1	1	1	1	1	0	0	1	1	1	1	1	1	1	1	0	0	0	1	1	0	1	0	0	0	0	0	1	0	0	0	1	1	0	0	0	0	1	1
Citrate cycle, first carbon oxidation, oxaloacetate => 2-oxoglutarate	1	0	0	1	1	1	1	1	1	1	1	0	1	1	1	0	0	1	1	1	1	1	1	1	1	1	1	0	1	1	1	1	0	1	0	0	0	1	0	1	0	0	0	0	1	0	0	1	1
Heme transport system	1	1	1	1	1	0	1	0	1	0	0	0	1	1	1	0	0	1	0	0	0	1	0	1	1	0	1	0	0	1	1	1	0	1	0	0	0	1	0	0	0	0	0	1	1	0	0	1	1
Threonine biosynthesis, aspartate => homoserine => threonine	0	0	0	0	0	1	0	0	0	0	1	1	1	1	1	0	1	1	0	1	1	1	0	1	1	1	0	1	0	0	1	0	1	1	0	0	0	1	0	1	0	0	1	0	0	0	0	0	1
F-type ATPase, prokaryotes and chloroplasts	1	1	1	0	0	1	0	0	1	1	0	0	1	1	0	1	0	0	0	1	0	1	1	1	1	1	0	1	0	1	0	0	0	1	0	0	0	0	0	1	0	0	0	1	0	1	0	0	0
Glycogen biosynthesis, glucose-1P => glycogen/starch	1	0	0	1	1	0	0	0	1	0	0	0	0	0	1	0	0	1	0	1	1	1	0	1	1	1	1	0	0	1	0	0	0	0	0	0	1	0	0	1	0	0	0	0	0	0	1	0	1
Multiple sugar transport system	0	0	1	0	1	1	1	1	1	0	1	1	0	0	0	0	1	0	0	1	1	1	0	1	0	0	1	0	1	1	1	1	0	0	1	1	0	0	0	0	0	0	1	0	1	0	0	1	1
Iron(III) transport system	1	1	1	0	0	1	1	0	0	1	0	0	1	1	1	1	0	0	1	1	0	0	1	0	0	0	0	1	0	0	1	1	0	1	0	0	0	0	0	0	0	1	0	1	0	1	0	1	1
Raffinose/stachyose/melibiose transport system	0	0	0	1	0	1	0	1	0	1	1	0	0	1	1	0	1	0	0	1	0	0	0	1	1	0	0	0	0	0	1	0	0	0	0	1	0	0	0	0	0	0	0	0	0	0	0	0	1
Cytochrome c oxidase, prokaryotes	0	0	0	1	0	0	1	0	1	1	0	0	1	1	1	0	0	1	1	0	1	1	1	1	0	1	0	1	0	0	0	0	0	0	0	0	0	0	0	1	0	0	0	0	0	0	1	1	0
Inosine monophosphate biosynthesis, PRPP + glutamine => IMP	0	0	0	0	0	1	0	1	0	1	0	0	1	1	0	0	0	0	0	0	0	1	0	1	0	0	0	1	0	0	1	1	0	0	0	0	0	0	0	0	0	0	1	0	0	0	0	0	0
Ribose transport system	1	0	1	1	0	1	0	0	0	1	0	0	1	1	1	0	0	0	1	1	0	0	0	0	1	0	0	0	0	1	1	0	0	1	0	0	1	0	0	0	0	1	0	1	0	0	0	0	0
Pentose phosphate pathway (Pentose phosphate cycle)	0	0	1	0	1	0	0	1	1	1	0	0	0	1	1	1	0	0	0	1	0	1	0	1	1	0	1	0	1	1	1	0	1	1	0	0	0	1	0	0	0	0	0	0	0	0	0	0	1
Lysine biosynthesis, mediated by LysW, 2-aminoadipate => lysine	0	0	0	0	0	1	0	1	1	0	1	1	1	1	1	0	1	0	0	1	0	0	0	1	0	0	0	0	0	0	0	0	1	1	0	1	0	0	0	0	0	1	1	0	0	0	0	0	0
General L-amino acid transport system	0	0	0	0	1	0	0	0	1	0	0	0	1	0	1	0	0	1	0	0	0	0	0	0	0	0	0	0	1	1	1	1	0	1	0	0	0	1	0	0	0	1	0	1	0	0	0	0	1
Succinate dehydrogenase, prokaryotes	0	0	0	0	1	1	0	0	1	1	0	0	0	0	0	0	0	0	1	0	1	0	0	0	0	0	1	0	0	0	0	1	0	0	0	0	0	1	0	0	0	0	0	0	0	0	0	0	0
Glyoxylate cycle	1	0	0	1	0	0	0	0	0	0	1	1	0	1	1	0	0	0	1	1	1	0	0	1	1	0	1	0	0	0	1	1	0	1	0	1	0	1	0	0	0	1	0	0	1	0	0	0	0
Glucose/mannose transport system	0	0	0	0	1	1	0	0	0	1	0	0	1	1	1	0	0	1	0	0	0	0	0	0	0	0	1	0	0	0	0	1	0	1	0	1	0	0	0	0	0	0	0	0	0	0	0	0	0
Putative simple sugar transport system	0	0	0	1	0	1	0	1	0	1	0	0	0	0	0	0	1	0	0	0	0	0	0	0	1	0	0	0	1	0	1	0	0	0	1	0	0	0	0	0	0	0	0	1	0	0	0	1	1
Spermidine/putrescine transport system	0	0	1	0	0	1	1	1	1	0	1	0	0	1	0	0	0	0	1	0	0	0	0	0	1	0	1	0	1	0	0	1	0	1	0	0	0	1	0	0	0	1	0	0	0	0	0	1	0
C10-C20 isoprenoid biosynthesis, bacteria	1	0	0	0	1	1	0	0	0	0	0	0	1	1	0	0	0	1	0	0	0	0	0	0	1	0	0	0	0	1	1	1	0	0	0	0	0	1	0	0	0	1	0	0	0	0	0	0	1
C10-C20 isoprenoid biosynthesis, archaea	1	0	0	0	1	1	0	0	0	0	0	0	1	1	0	0	0	1	0	0	0	0	0	0	1	0	0	0	0	1	1	1	0	0	0	0	0	1	0	0	0	1	0	0	0	0	0	0	1
Sodium transport system	0	0	0	0	1	0	0	1	0	0	0	1	1	1	1	0	1	0	0	0	0	0	0	1	0	0	1	0	1	0	0	1	1	0	0	0	0	1	1	0	1	1	0	0	1	0	0	1	0
Glycine betaine/proline transport system	0	0	0	0	0	1	0	0	0	0	0	0	1	1	0	0	0	0	0	0	1	1	0	1	0	0	0	0	0	1	0	1	0	0	0	0	0	1	0	0	0	1	0	0	1	0	0	1	0
NAD biosynthesis, aspartate => NAD	0	1	0	0	0	0	0	0	1	0	0	0	0	1	0	1	0	0	0	0	1	0	1	0	0	1	0	1	0	0	0	0	0	0	0	0	0	0	0	0	0	0	0	0	0	1	0	0	0
Osmoprotectant transport system	0	0	1	0	0	0	0	0	1	1	0	0	1	1	0	1	0	0	0	1	0	0	0	1	0	0	0	1	0	0	0	1	0	0	0	0	0	0	0	0	0	0	0	0	0	1	0	1	0
DesK-DesR (membrane lipid fluidity regulation) two-component regulatory system	0	0	1	0	1	1	0	1	0	0	0	0	1	1	0	0	0	0	0	0	1	1	0	1	0	0	0	0	0	0	0	1	0	1	0	0	0	1	0	0	0	0	0	1	0	0	0	1	0
Galactose degradation, Leloir pathway, galactose => alpha-D-glucose-1P	0	0	1	0	0	0	0	0	0	0	0	0	1	1	1	0	0	1	1	0	0	1	0	1	0	0	0	0	0	0	0	0	0	0	0	0	0	0	0	0	0	0	0	0	0	0	0	0	0
Pantothenate biosynthesis, valine/L-aspartate => pantothenate	0	1	0	0	1	1	0	0	1	0	0	0	0	0	0	1	0	0	0	0	0	0	0	0	0	0	1	0	0	0	0	0	0	0	0	0	0	1	0	0	0	0	0	1	0	1	0	0	0
YesM-YesN two-component regulatory system	1	0	1	0	0	1	0	1	0	0	0	0	1	0	0	0	1	0	0	0	0	0	0	0	1	0	0	0	1	0	1	0	0	0	1	0	0	0	0	0	0	0	0	1	0	0	0	1	1
Manganese/zinc/iron transport system	0	0	1	1	1	0	0	0	0	0	0	0	0	0	0	0	0	1	0	0	0	0	0	0	0	0	1	0	1	0	1	0	0	0	0	0	0	1	0	0	0	0	0	0	1	0	0	1	0
YdfH-YdfI two-component regulatory system	1	0	0	0	0	1	0	0	0	0	0	0	0	0	0	0	1	0	0	0	1	0	0	0	0	0	0	0	0	0	0	0	1	0	0	1	0	0	0	0	1	0	1	0	0	0	0	0	1
Citrate cycle, second carbon oxidation, 2-oxoglutarate => oxaloacetate	0	1	0	0	0	1	0	0	0	0	0	0	0	1	0	1	0	0	0	1	0	0	0	0	1	1	0	0	0	1	0	0	0	1	0	0	0	0	0	1	0	0	0	0	0	1	0	0	0
Oligopeptide transport system	0	0	1	0	0	0	0	0	0	1	0	0	1	1	0	0	0	1	0	1	0	0	0	1	1	0	0	0	0	0	1	0	0	0	0	0	0	0	0	0	0	0	0	0	0	0	0	0	0
Putative aldouronate transport system	1	0	0	0	0	0	0	0	0	1	0	0	1	1	0	0	0	0	0	0	0	0	0	0	1	0	0	0	0	1	0	0	0	0	0	1	1	0	0	0	0	0	0	0	0	0	0	0	1
Cysteine biosynthesis, homocysteine + serine => cysteine	0	1	1	0	0	0	0	1	0	0	0	0	0	0	0	1	0	0	0	0	1	1	0	1	0	0	0	0	0	0	0	1	0	0	1	0	0	0	0	0	0	0	0	0	0	1	0	1	0
Energy-coupling factor transport system	1	0	0	0	0	1	0	0	0	0	0	0	0	0	0	0	1	0	0	0	0	0	0	1	0	0	0	0	0	0	0	0	0	0	0	0	1	0	0	0	1	0	0	0	0	0	0	0	0
Fatty acid biosynthesis, elongation	1	1	1	0	0	0	0	0	0	1	0	0	0	0	0	0	0	0	0	0	0	1	0	1	0	0	0	0	0	0	0	0	0	0	0	0	0	0	0	1	0	0	0	0	0	0	1	0	1
Methionine degradation	0	1	0	0	0	0	0	1	0	1	0	1	0	0	0	0	0	0	0	0	0	0	0	1	0	0	0	0	0	0	0	1	0	0	0	0	0	0	0	0	0	0	0	0	0	1	0	1	0
alpha-1,4-Digalacturonate transport system	0	0	0	1	0	0	0	0	0	0	0	0	0	0	1	0	0	0	0	0	0	0	0	0	0	0	0	0	0	0	0	0	0	0	0	0	1	0	0	0	0	0	0	0	0	0	0	0	1
Glycogen degradation, glycogen => glucose-6P	0	0	1	1	0	0	0	0	0	0	0	0	0	1	1	0	0	1	0	1	1	0	0	0	1	0	0	0	0	0	1	0	0	0	0	0	0	0	0	0	0	0	0	0	0	0	0	0	0
BaeS-BaeR (envelope stress response) two-component regulatory system	0	0	0	0	0	0	0	0	1	0	0	0	0	1	0	0	0	0	0	0	0	0	0	1	0	0	0	0	0	0	0	0	0	0	0	0	0	0	0	0	1	1	1	1	0	0	0	1	0
Phosphatidylethanolamine (PE) biosynthesis, PA => PS => PE	0	1	0	0	0	0	0	0	0	0	0	0	0	0	0	1	0	0	0	0	0	0	0	0	0	0	0	0	0	0	0	1	0	0	0	0	0	0	0	0	0	0	0	0	1	1	0	1	0
Reductive pentose phosphate cycle, ribulose-5P => glyceraldehyde-3P	1	0	0	0	1	0	0	0	0	0	0	0	0	0	0	0	0	0	0	1	0	0	0	1	0	0	1	0	0	0	0	1	0	0	0	0	0	1	0	0	0	1	0	0	0	0	0	0	0
Zinc transport system	0	0	0	0	0	0	0	0	0	0	0	0	0	0	0	0	0	0	0	0	0	0	0	0	0	0	0	0	0	0	0	0	0	0	0	0	0	0	0	0	0	0	0	0	0	0	0	0	0
Fluoroquinolone transport system	0	0	0	0	0	0	0	0	0	0	0	0	1	1	0	1	0	0	0	0	0	1	0	1	1	0	0	0	1	0	1	1	0	0	0	0	0	0	0	0	0	0	0	0	0	1	0	1	0
Ribosome, bacteria	0	0	0	0	0	0	0	0	0	0	0	0	0	0	0	0	0	0	0	1	0	0	0	0	0	0	0	0	0	0	0	1	1	0	0	0	0	1	0	0	0	0	0	0	0	0	0	0	0
Erythritol transport system	0	0	0	0	0	0	0	0	0	0	0	0	1	1	0	0	1	0	0	0	0	0	0	0	0	0	0	0	0	1	1	0	0	0	0	0	0	0	0	0	1	0	0	0	0	0	0	0	0
arabinogalactan oligomer/maltooligosaccharide transport system	0	0	0	0	0	1	0	0	0	0	0	0	0	0	0	0	1	0	0	0	0	0	0	0	0	0	0	0	0	0	0	0	0	0	0	0	0	0	0	0	0	0	0	0	0	0	0	0	0
Citrate cycle (TCA cycle, Krebs cycle)	0	0	0	0	0	1	0	0	0	0	0	0	0	1	0	0	0	0	0	1	0	0	0	0	1	1	0	0	0	1	0	0	0	1	0	0	0	0	0	1	0	0	0	0	0	0	0	0	0
Siroheme biosynthesis, glutamate => siroheme	0	0	0	0	0	0	0	0	0	0	0	0	0	0	0	0	0	0	0	0	1	0	1	1	0	0	0	0	0	0	0	0	0	0	0	0	1	0	0	0	0	0	0	0	0	0	0	0	0
Phosphate acetyltransferase-acetate kinase pathway, acetyl-CoA => acetate	0	0	1	0	0	0	0	0	0	0	0	0	0	0	0	0	0	0	0	0	0	0	0	0	0	0	0	0	0	0	0	0	0	1	0	0	0	0	0	0	0	0	0	0	1	0	0	0	0
Multidrug resistance, MdlAB/SmdAB transporter	0	1	1	0	0	0	0	0	0	0	0	0	0	0	0	1	0	0	0	0	0	1	0	1	0	0	0	1	0	0	0	0	0	0	0	0	0	0	0	0	0	0	0	0	0	1	0	0	0
Rhamnose transport system	0	0	0	0	0	0	0	0	0	1	0	0	0	0	0	0	0	0	0	1	0	0	0	0	0	0	0	0	0	1	0	0	0	1	0	0	0	0	0	0	0	1	1	1	0	0	0	0	0
Nucleotide sugar biosynthesis, prokaryotes	1	0	0	0	0	0	0	0	0	0	0	0	0	1	0	0	0	0	0	0	0	0	0	0	0	0	0	0	0	1	0	0	0	0	0	0	0	0	0	0	0	0	0	0	0	0	0	0	1
Dissimilatory nitrate reduction, nitrate => ammonia	0	0	0	0	0	0	0	1	1	0	0	0	0	0	0	0	1	0	0	0	0	0	0	0	0	0	0	0	0	0	0	0	0	0	1	0	0	0	0	0	0	0	0	0	0	0	0	0	0
Trehalose biosynthesis, D-glucose 1P => trehalose	0	0	0	0	0	0	0	0	0	0	0	0	0	0	0	0	0	0	0	1	0	0	0	1	0	0	0	0	0	0	0	0	0	0	0	0	0	0	0	1	0	0	0	0	0	0	0	0	0
Nickel transport system	0	0	0	1	0	0	0	0	0	0	0	0	0	0	0	0	0	0	0	0	0	0	0	0	0	0	0	0	0	0	0	0	0	0	0	0	0	0	0	0	0	0	0	0	0	0	1	0	0
Nucleotide sugar biosynthesis, glucose => UDP-glucose	0	0	0	0	0	0	0	0	0	0	0	0	1	1	0	0	0	0	0	0	0	1	0	0	0	0	0	0	0	0	1	0	0	0	0	0	0	0	0	0	0	1	0	0	0	0	0	0	1
Inositol transport system	1	0	0	0	0	0	0	0	0	0	0	0	1	1	0	0	0	0	0	0	0	0	0	0	1	0	0	0	0	0	1	0	0	0	0	0	0	0	0	0	0	0	0	0	0	0	0	0	1
PTS system, galactitol-specific II component	0	0	0	0	0	0	0	0	0	0	0	1	0	0	0	0	0	0	0	0	0	0	0	0	0	0	0	0	0	0	0	0	0	0	0	1	0	0	0	0	0	0	0	0	0	0	0	0	0
Cobalamin biosynthesis, cobinamide => cobalamin	0	0	0	0	0	0	0	0	0	0	0	0	0	0	0	0	0	0	0	0	0	0	0	0	0	0	0	0	0	0	0	0	0	0	0	0	0	0	0	0	0	0	0	0	0	0	0	0	0
D-Methionine transport system	0	0	0	0	0	0	0	0	0	0	0	0	0	0	0	0	0	0	0	0	0	0	0	0	0	0	0	0	0	0	0	0	0	0	0	0	0	0	0	0	0	0	0	0	0	0	0	0	0
Carbapenem resistance	0	0	0	0	0	0	0	0	0	0	0	0	0	0	0	0	0	0	0	0	0	0	0	0	0	0	0	0	0	0	1	0	0	0	0	0	0	0	0	0	0	0	0	1	0	0	0	0	0
Polyamine biosynthesis, arginine => ornithine => putrescine	0	0	0	1	0	0	1	0	0	0	0	0	0	0	1	0	0	1	1	0	0	0	0	0	0	0	0	0	0	0	0	0	0	0	0	0	0	0	0	0	0	0	0	0	0	0	0	0	0
Lipooligosaccharide transport system	0	0	0	0	0	0	0	0	0	0	0	0	0	0	0	0	0	0	0	1	0	0	0	0	0	1	0	1	0	0	0	0	0	0	0	0	0	0	0	0	0	0	0	0	0	0	0	0	0
D-Xylose transport system	0	0	0	0	0	0	0	0	0	0	0	0	1	0	0	0	0	0	0	0	0	0	0	0	1	0	0	0	0	0	0	0	0	1	0	0	0	0	0	0	0	0	0	0	0	0	0	1	0
Thiamine transport system	0	0	0	0	0	0	0	0	0	0	0	0	1	1	0	0	0	0	0	0	0	1	0	1	0	0	0	0	0	0	0	0	0	0	0	0	0	1	0	0	0	0	0	0	0	0	0	0	0
PTS system, glucitol/sorbitol-specific II component	0	0	0	0	0	0	1	0	0	0	0	0	0	0	0	0	0	0	1	1	0	0	0	1	0	0	0	0	0	0	0	0	0	0	0	0	0	0	0	0	0	0	0	0	0	0	0	0	0
Multidrug/hemolysin transport system	0	0	0	0	0	0	0	0	0	0	0	0	0	0	0	0	0	0	0	0	0	0	0	0	0	0	0	0	0	0	0	0	0	0	0	0	0	0	0	0	0	0	0	0	0	0	0	0	0
N-Acetylglucosamine transport system	0	0	0	0	0	0	0	0	0	0	0	0	0	1	0	0	0	0	1	0	0	1	0	1	0	0	0	0	0	0	0	0	0	0	0	0	0	0	0	0	0	0	0	0	0	0	0	0	0
Fatty acid biosynthesis, initiation	0	0	0	0	0	0	0	0	0	1	0	0	0	0	0	0	0	0	0	0	0	1	0	1	0	0	0	0	0	0	0	0	0	0	0	0	0	0	0	0	0	0	0	0	0	0	0	0	0
PTS system, ascorbate-specific II component	0	0	0	0	0	0	0	0	0	0	0	0	0	0	0	0	0	0	0	0	0	0	0	0	0	0	0	0	0	0	0	0	0	0	0	0	0	0	0	0	0	0	0	0	0	0	0	0	0
Histidine degradation, histidine => N-formiminoglutamate => glutamate	0	0	0	0	0	0	1	0	0	0	0	0	0	0	0	0	0	1	1	1	0	0	0	0	0	0	0	0	0	0	0	0	0	0	0	0	0	0	0	0	0	0	0	0	0	0	0	0	0
Cobalt/nickel transport system	0	0	0	0	0	0	0	0	0	0	0	0	0	0	0	0	0	0	0	0	0	0	0	0	0	0	0	0	0	0	0	0	0	0	0	0	0	0	0	0	0	0	0	0	0	0	1	0	0
beta-Oxidation	0	0	0	0	0	1	0	0	0	0	0	0	0	0	0	0	0	0	0	0	0	0	0	1	0	0	0	0	0	0	0	1	0	0	0	0	0	0	0	0	0	0	0	0	1	0	0	0	0
Formaldehyde assimilation, ribulose monophosphate pathway	0	0	0	0	0	0	0	0	0	0	0	0	1	1	1	0	0	0	0	0	0	0	0	0	0	0	0	0	0	0	0	0	0	0	0	0	0	0	0	0	0	0	0	0	0	0	0	0	1
F420 biosynthesis	0	0	0	0	0	0	0	0	0	0	0	0	0	0	0	0	0	0	0	0	0	0	0	0	0	1	0	0	0	0	0	0	0	0	0	0	0	0	0	0	0	0	0	0	0	0	0	0	0
Serine biosynthesis, glycerate-3P => serine	0	0	0	0	0	0	0	0	0	0	0	0	0	0	0	0	0	0	0	0	1	0	0	0	0	0	0	0	0	0	0	0	0	0	1	0	0	0	0	0	0	0	0	0	0	0	0	0	0
Aminoglycoside resistance, protease FtsH	1	0	0	0	0	0	0	0	0	0	0	0	0	0	0	0	0	0	0	0	0	0	0	0	0	0	0	0	0	0	0	0	0	1	0	0	1	0	0	0	0	0	0	0	0	0	0	0	0
Cytochrome c oxidase, cbb3-type	0	0	0	0	0	0	0	0	0	0	0	0	0	0	0	1	0	0	0	0	0	0	0	0	0	1	0	0	0	0	0	0	0	0	0	0	0	0	0	0	0	0	0	0	0	1	0	0	0
Pentose phosphate pathway, archaea, fructose 6P => ribose 5P	0	0	0	0	0	0	0	0	0	0	0	0	1	1	1	0	0	0	0	0	0	0	0	0	0	0	0	0	0	0	0	0	0	0	0	0	0	0	0	0	0	0	0	0	0	0	0	0	0
Tetracycline resistance, TetA transporter	0	0	0	1	0	0	0	0	0	0	0	0	0	0	0	0	0	0	0	0	0	0	0	1	0	0	0	0	0	0	0	0	0	0	0	0	0	0	0	0	0	0	0	0	0	0	0	0	0
Phosphatidylcholine (PC) biosynthesis, PE => PC	0	0	0	1	0	0	0	0	0	0	0	0	0	0	0	0	0	0	0	0	0	0	0	0	0	0	0	0	0	0	0	0	0	0	0	0	0	0	0	0	0	0	0	0	0	0	0	0	0
Histidine biosynthesis, PRPP => histidine	0	0	0	0	0	0	1	0	0	0	0	0	0	0	0	0	0	0	0	0	0	0	0	0	0	0	0	0	0	0	0	0	0	0	0	0	0	0	0	0	0	0	0	0	0	0	0	0	0
Heme biosynthesis, glutamate => heme	0	1	0	0	0	0	0	0	0	0	0	0	0	0	0	0	0	0	0	0	0	0	0	0	0	0	0	0	0	0	0	0	0	0	0	0	0	0	0	0	0	0	0	0	0	0	0	0	0
Lysine biosynthesis, DAP aminotransferase pathway, aspartate => lysine	0	0	0	0	0	0	0	0	0	0	0	0	0	0	0	0	0	0	0	0	0	0	0	0	0	0	0	0	0	0	0	0	0	0	0	0	0	0	0	0	0	0	0	0	0	0	0	0	0
Assimilatory sulfate reduction, sulfate => H2S	0	0	0	0	0	0	0	0	0	0	0	0	1	1	0	0	0	0	0	0	0	0	0	0	1	0	0	0	0	0	1	0	0	0	0	0	0	0	0	0	0	0	0	0	0	0	0	0	0
Methyl-galactoside transport system	0	0	0	0	0	0	0	0	0	0	0	0	0	0	0	0	0	0	0	0	0	0	0	0	0	0	0	0	0	0	0	0	0	0	0	0	0	0	0	0	0	0	0	0	0	0	0	0	0
Inositol-phosphate transport system	0	0	0	0	0	0	0	0	0	0	0	0	0	0	0	0	0	0	0	0	0	0	0	0	0	0	0	0	0	0	0	0	0	0	0	0	0	0	0	0	0	0	0	0	0	0	0	0	0
Molybdate transport system	0	1	0	0	0	0	0	0	0	0	0	0	0	0	0	1	0	0	0	0	0	0	0	0	0	0	0	0	0	0	0	0	0	0	0	0	0	0	0	0	0	0	0	0	0	0	0	0	0
Urea transport system	0	0	0	0	0	0	0	0	0	0	0	0	1	0	0	0	0	0	0	0	0	0	0	0	0	0	0	1	0	0	0	0	0	0	0	0	0	0	0	0	0	0	0	0	0	0	0	0	0
VanS-VanR (actinomycete type vancomycin resistance) two-component regulatory system	0	0	0	0	0	0	0	0	0	0	0	0	0	0	0	0	0	0	0	0	0	0	0	1	0	0	0	1	0	0	0	0	0	0	0	0	0	0	0	0	0	0	0	0	0	0	0	0	0
Lysine biosynthesis, DAP dehydrogenase pathway, aspartate => lysine	0	0	0	0	0	0	0	0	0	0	0	0	0	0	0	0	0	0	0	0	0	0	0	0	0	0	0	0	0	0	0	0	0	0	0	0	0	0	0	0	0	0	0	0	0	0	0	0	0
Aminoacyl-tRNA biosynthesis, eukaryotes	0	0	0	0	0	0	0	0	0	0	0	0	0	0	0	0	0	0	0	0	0	0	0	0	0	0	0	0	0	0	0	0	0	0	0	0	0	0	0	0	0	0	0	0	0	0	0	0	0
LiaS-LiaR (cell wall stress response) two-component regulatory system	0	0	0	0	0	0	0	0	0	0	0	0	0	0	0	0	0	0	0	0	0	1	0	1	0	0	0	0	0	0	0	0	0	0	0	0	0	0	0	0	0	0	0	0	0	0	0	0	0
NADH:quinone oxidoreductase, prokaryotes	0	0	0	0	0	0	0	0	0	0	0	0	0	0	0	0	0	0	0	1	0	1	0	0	0	0	0	0	0	0	0	0	0	0	0	0	0	0	0	0	0	0	0	0	0	0	0	0	0
Menaquinone biosynthesis, chorismate => menaquinone	0	0	0	0	0	0	0	0	0	0	0	0	0	0	0	0	0	0	0	0	0	0	0	1	0	0	0	0	0	0	0	0	0	0	0	0	0	0	0	0	0	0	0	0	0	0	0	0	0
DegS-DegU (multicellular behavior control) two-component regulatory system	0	0	1	0	0	0	0	0	0	0	0	0	0	0	0	0	0	0	0	0	0	0	0	0	0	0	0	0	0	0	0	0	0	0	0	0	0	0	0	0	0	1	0	0	0	0	0	0	0
Tetrahydrofolate biosynthesis, GTP => THF	0	0	0	0	0	0	0	0	0	0	0	0	0	0	0	0	0	0	0	0	0	0	0	0	0	0	0	0	0	0	0	0	0	0	0	0	0	0	0	0	0	0	0	0	0	0	0	1	0
Riboflavin biosynthesis, GTP => riboflavin/FMN/FAD	0	0	0	0	0	0	0	0	0	0	0	0	0	0	0	0	0	0	0	0	0	0	0	0	0	0	0	0	0	0	0	0	0	0	0	0	0	0	0	0	0	0	0	0	0	0	0	0	0
Molybdate/tungstate transport system	0	0	0	0	0	0	0	0	0	0	0	0	0	0	0	0	0	0	0	0	0	0	0	0	0	0	0	0	0	0	0	0	0	0	0	0	0	0	0	0	0	0	0	0	0	0	0	0	0
V/A-type ATPase, prokaryotes	0	0	0	0	0	0	0	1	0	0	0	0	0	0	0	0	1	0	0	0	0	0	0	0	0	0	0	0	0	0	0	0	0	0	0	0	0	0	0	0	0	0	0	0	0	0	0	0	0
GABA biosynthesis, eukaryotes, putrescine => GABA	0	0	0	0	0	0	0	0	0	0	0	0	0	0	0	0	0	0	1	0	0	0	0	0	0	0	0	0	0	0	0	0	0	0	0	0	0	0	0	0	0	0	0	0	0	0	0	0	0
Nicotine degradation, pyrrolidine pathway, nicotine => succinate semialdehyde	0	0	0	0	0	1	0	0	0	0	0	0	0	0	0	0	0	0	0	0	0	0	0	0	0	0	0	0	0	0	0	0	0	0	0	0	0	0	0	0	0	0	0	0	0	0	0	0	0
Cell division transport system	0	0	0	0	0	0	0	0	0	0	0	0	0	0	0	0	0	0	0	0	0	0	0	0	0	0	0	0	0	0	0	0	0	0	0	0	0	0	0	0	0	0	0	0	0	0	0	0	0
Ectoine biosynthesis, aspartate => ectoine	0	0	0	0	0	0	0	0	0	0	0	0	0	0	0	0	0	0	0	0	0	0	0	0	0	0	0	0	0	0	0	0	0	0	0	0	0	0	0	0	0	0	0	0	0	0	0	0	0
Fructose transport system	0	0	0	0	0	0	0	0	0	0	0	0	0	1	0	0	0	0	0	0	0	0	0	0	0	0	0	0	0	0	0	0	0	0	0	0	0	0	0	0	0	0	0	0	0	0	0	0	1
AI-2 transport system	0	0	0	0	0	0	0	0	0	0	0	0	0	0	0	0	0	0	0	0	0	0	0	0	0	0	0	0	0	0	0	0	0	0	0	0	0	0	0	0	0	0	0	0	0	0	0	0	0
C5 isoprenoid biosynthesis, non-mevalonate pathway	0	0	0	0	0	0	0	0	0	1	0	0	0	0	0	0	0	0	0	0	0	0	0	0	0	0	0	0	0	0	0	0	0	0	0	0	0	0	0	0	0	0	0	0	0	0	0	0	0
NreB-NreC (dissimilatory nitrate/nitrite reduction) two-component regulatory system	0	0	0	0	0	0	0	0	0	0	0	0	0	0	0	0	0	0	0	0	0	0	0	0	0	0	0	0	0	0	0	0	0	0	0	0	0	0	0	0	0	0	0	0	0	0	0	0	0
Betaine biosynthesis, choline => betaine	0	0	0	0	0	0	0	0	0	0	0	0	0	0	0	0	0	0	0	0	0	0	0	0	0	0	0	0	0	0	0	0	0	0	0	0	0	0	0	0	0	0	0	0	0	0	0	0	0
Biotin biosynthesis, pimeloyl-ACP/CoA => biotin	0	0	0	0	0	0	0	0	0	0	0	0	0	0	0	0	0	0	0	0	0	0	0	0	0	0	0	0	0	0	0	0	0	0	0	0	0	0	0	0	0	0	0	0	0	0	0	0	0
Microcin C transport system	0	1	0	0	0	0	0	0	0	0	0	0	0	0	0	0	0	0	0	0	0	0	0	0	0	0	0	0	0	0	0	0	0	0	0	0	0	0	0	0	0	0	0	0	0	0	0	0	0
Bacitracin transport system	0	0	0	0	0	0	0	0	0	0	0	0	0	0	0	0	0	0	0	0	0	0	0	0	0	0	0	0	0	0	0	0	0	0	0	0	0	0	0	0	0	0	0	0	0	0	0	0	0
MtrB-MtrA (osmotic stress response) two-component regulatory system	0	0	0	0	0	0	0	0	0	0	0	0	0	0	0	0	0	0	0	0	0	0	0	0	0	0	0	0	0	0	0	0	0	0	0	0	0	0	0	0	0	0	0	0	0	0	0	0	0
Polyamine biosynthesis, arginine => agmatine => putrescine => spermidine	0	0	0	0	0	0	0	0	0	0	0	0	0	0	0	0	0	0	0	0	0	0	0	0	0	0	0	0	0	0	0	0	0	0	0	0	0	0	0	0	0	0	0	0	0	0	0	0	0
AgrC2-AgrA2 (virulence regulation) two-component regulatory system	0	0	0	0	0	0	0	0	0	0	0	0	0	0	0	0	0	0	0	0	0	0	0	0	0	0	0	0	0	0	0	0	0	0	0	0	0	0	0	0	0	0	0	0	0	0	0	0	0
CusS-CusR (copper tolerance) two-component regulatory system	0	0	0	0	0	0	0	0	0	0	0	0	0	0	0	0	0	0	0	0	0	0	0	0	0	0	0	0	0	0	0	0	0	0	0	0	0	0	0	0	0	0	0	0	0	0	0	0	0
Copper-processing system	0	0	0	0	0	0	0	0	0	0	0	0	0	0	0	0	0	0	0	0	0	0	0	0	0	0	0	0	0	0	0	0	0	0	0	0	0	0	0	0	0	0	0	0	0	0	0	0	0
Nitrogen fixation, nitrogen => ammonia	0	0	0	0	0	0	0	0	0	0	0	0	0	0	0	0	0	0	0	0	0	0	0	0	0	0	0	0	0	0	0	0	0	0	0	0	0	0	0	0	0	0	0	0	0	0	0	0	0
Lantibiotic transport system	0	0	0	0	0	0	0	0	0	0	0	0	0	0	0	0	0	0	0	0	0	0	0	0	0	0	0	0	0	0	0	0	0	0	0	0	0	0	0	0	0	0	0	0	0	0	0	0	0
Multidrug resistance, efflux pump YkkCD	0	0	0	0	0	0	0	0	0	0	0	0	0	0	0	0	0	0	0	0	0	0	0	0	0	0	0	0	0	0	0	0	0	0	0	0	0	0	0	0	0	0	0	0	0	0	0	0	0
Putative spermidine/putrescine transport system	0	0	0	0	0	0	0	0	0	1	0	0	0	0	0	0	0	0	0	0	0	0	0	0	0	0	0	0	0	0	0	0	0	0	0	0	0	0	0	0	0	0	0	0	0	0	0	0	0
PhoR-PhoB (phosphate starvation response) two-component regulatory system	0	0	0	0	0	0	0	0	0	0	0	0	0	0	0	0	0	0	0	0	0	0	0	0	0	0	0	0	0	0	0	0	0	0	0	0	0	0	0	0	0	0	0	0	0	0	0	0	0
Sulfonate transport system	0	0	0	0	0	0	0	0	0	1	0	0	0	0	0	0	0	0	0	0	0	0	0	0	0	0	0	0	0	0	0	0	0	0	0	0	0	0	0	0	0	0	0	0	0	0	0	0	0
GABA (gamma-Aminobutyrate) shunt	0	0	0	0	0	0	0	0	0	0	0	0	0	0	0	0	0	0	0	0	0	0	0	0	0	0	0	0	0	0	0	0	0	0	0	0	0	0	0	0	0	0	0	0	0	0	0	0	0
VanS-VanR (VanE type vancomycin resistance) two-component regulatory system	0	0	0	0	0	0	0	0	0	0	0	0	0	0	0	0	0	0	0	0	0	0	0	0	0	0	0	0	0	0	0	0	0	0	0	0	0	0	0	0	0	0	0	0	0	0	0	0	0
[truncated: 119 more columns]
